# Supplementary material for: IDHwt glioblastomas can be stratified by their transcriptional response to standard treatment, with implications for targeted therapy
Source: Genome Biol. 2024 Feb 7;25:45. doi: 10.1186/s13059-024-03172-3 (PMC10848526; doi:10.1186/s13059-024-03172-3)
Supplement: Supplementary file 1 — Additional file 1: Supplemental tables. This file includes 27 supplemental tables of data pertaining to this study and referenced throughout the publication. [file 13059_2024_3172_MOESM1_ESM.xlsx]

## Sheet: CONTENTS
Table S1: Description of patient cohorts
Table S2: Sequencing metrics for the discovery cohort
Table S3-S18: Gene Set Enrichment Analysis of gene expression fold change from primary to recurrent tumours, per patient, for DNA-binding factors gene sets.
	Table S3: GSEA NES; discovery cohort; genes ranked by absolute fold change; promotor defined as +/- 1kb from transcription start site
	Table S4: GSEA FDR; discovery cohort; genes ranked by absolute fold change; promotor defined as +/- 1kb from transcription start site
	Table S5: GSEA NES; validationcohort; genes ranked by absolute fold change; promotor defined as +/- 1kb from transcription start site
	Table S6: GSEA FDR; validation cohort; genes ranked by absolute fold change; promotor defined as +/- 1kb from transcription start site
	Table S7: GSEA enrichment score (ES); discovery cohort; genes ranked and weighted by fold change; promotor defined as +/- 1kb from transcription start site
	Table S8: GSEA NES; discovery cohort; genes ranked and weighted by fold change; promotor defined as +/- 1kb from transcription start site
	Table S9: GSEA FDR; discovery cohort; genes ranked and weighted by fold change; promotor defined as +/- 1kb from transcription start site
	Table S10: GSEA enrichment score (ES); validation cohort; genes ranked and weighted by fold change; promotor defined as +/- 1kb from transcription start site; JARID2 only
	Table S11: GSEA NES; validation cohort; genes ranked and weighted by fold change; promotor defined as +/- 1kb from transcription start site; JARID2 only
	Table S12: GSEA FDR; validation cohort; genes ranked and weighted by fold change; promotor defined as +/- 1kb from transcription start site; JARID2 only
	Table S13: GSEA NES; discovery cohort; genes ranked by absolute fold change; promotor defined as +/- 2kb from transcription start site
	Table S14: GSEA FDR; discovery cohort; genes ranked by absolute fold change; promotor defined as +/- 2kb from transcription start site
	Table S15: GSEA NES; discovery cohort; genes ranked by absolute fold change; promotor defined as +/- 5kb from transcription start site
	Table S16: GSEA FDR; discovery cohort; genes ranked by absolute fold change; promotor defined as +/- 5kb from transcription start site
	Table S17: GSEA NES; discovery cohort; transcription start sites ranked by absolute fold change; promotor defined as +/- 1kb from transcription start site
	Table S18: GSEA FDR; discovery cohort; transcription start sites ranked by absolute fold change; promotor defined as +/- 1kb from transcription start site
Table S19: Genes that are in the JARID2 GSEA leading edge in 50 (LE50) and 70 (LE70) % of patients in the Discovery and Validation cohorts.
Table S20: PC1 and PC2 gene weightings in the discovery cohort
Table S21: PC1 and PC2 gene weightings in the validation cohort
Table S22: Differential expression analysis results from primary to recurrent tumours in Down responders.
Table S23: Differential expression analysis results from primary to recurrent tumours in Up responders.
Table S24: Brain and GBM specific gene set references
Table S25-S27: Gene Set Enrichment Analysis of DEGs in Primary versus Recurrent for Up and Down responders separately for Custom GBM (Table S4), Gene Ontology Molecular Function (Table S5) and MSigDB Hallmark (Table S6) respectively
Notes for Tables S25-S27:
Each tab contains results for a different group of gene sets, showing their involvement in JARID2 Up and Down responders through therapy.
Columns:
	id	Gene set name
	gene_set	Number of genes in gene set
	up_increasing	Number of genes in gene set that increase through therapy (DEA pval<0.05) in Up responders
	up_decreasing	Number of genes in gene set that decrease through therapy (DEA pval<0.05) in Up responders
	up_stable	Number of genes in gene set that do not change through therapy (DEA pval>0.05) in Up responders
	down_increasing	Number of genes in gene set that increase through therapy (DEA pval<0.05) in Down responders
	down_decreasing	Number of genes in gene set that decrease through therapy (DEA pval<0.05) in Down responders
	down_stable	Number of genes in gene set that do not change through therapy (DEA pval>0.05) in Down responders
	up_NES	GSEA normalised enrichment score in Up responders
	up_FDR	GSEA false discovery rate in Up responders
	down_NES	GSEA normalised enrichment score in Down responders
	down_FDR	GSEA false discovery rate in Down responders
	chi_squared_pval_2x2	Chi squared pvalue for 2x2 contingency of up_increasing|up_decreasing|down_increasing|down_decreasing
	chi_squared_pval_2x3	Chi squared pvalue for 2x3 contingency of up_increasing|up_decreasing|up_stable|down_increasing|down_decreasing|down_stable
	chi_squared_FDR_2x2	False discovery rate for 2x3 Chi squared
	chi_squared_FDR_2x3	False discovery rate for 2x2 Chi squared

## Sheet: Table S1
Table S1: Description of patient cohorts
Patient.ID	Cohort	Publication	Dataset(s)	Gender	Age..years.	Location	Surgical.Intervals..months.	Overall.Survival..months.	MGMT_ExpP_FPKM	PrimarySubtype	RecurrentSubtype
HF2919	Discovery	PubMed_26373279	EGAD00001001424 (https://ega-archive.org/datasets/EGAD00001001424)	M	64	Right frontal	11	18	1.82458	Classical	Proneural
HF2998	Discovery	PubMed_26373279	EGAD00001001424 (https://ega-archive.org/datasets/EGAD00001001424)	F	67	Right temporal	1	5	13.3813	Mesenchymal	Mesenchymal
HF3162	Discovery	PubMed_26373279	EGAD00001001424 (https://ega-archive.org/datasets/EGAD00001001424)	M	52	Right parietal	7	9	9.95221	Classical	Classical
K06	Discovery	PubMed_26373279	EGAD00001001424 (https://ega-archive.org/datasets/EGAD00001001424)	F	37	Left temporal	19	47	8.16366	Mesenchymal	Mesenchymal
K12	Discovery	PubMed_26373279	EGAD00001001424 (https://ega-archive.org/datasets/EGAD00001001424)	M	50	Right temporal	16	33	1.10159	Mesenchymal	Proneural
K14	Discovery	PubMed_26373279	EGAD00001001424 (https://ega-archive.org/datasets/EGAD00001001424)	M	60	Right frontal	27	33	4.29111	Proneural	Proneural
K15	Discovery	PubMed_26373279	EGAD00001001424 (https://ega-archive.org/datasets/EGAD00001001424)	F	34	Left temporal	29	32	3.7437	Classical	Mesenchymal
K16	Discovery	PubMed_26373279	EGAD00001001424 (https://ega-archive.org/datasets/EGAD00001001424)	M	51	Right temporal	13	32	7.30525	Mesenchymal	Classical
K20	Discovery	PubMed_26373279	EGAD00001001424 (https://ega-archive.org/datasets/EGAD00001001424)	F	38	Left temporal	13	25	3.21588	Classical	Proneural
K21	Discovery	PubMed_26373279	EGAD00001001424 (https://ega-archive.org/datasets/EGAD00001001424)	F	32	Right frontal	12	25	5.82043	Classical	Proneural
K22	Discovery	PubMed_26373279	EGAD00001001424 (https://ega-archive.org/datasets/EGAD00001001424)	M	51	Left parietal	14	23	3.85992	Proneural	Proneural
K24	Discovery	PubMed_26373279	EGAD00001001424 (https://ega-archive.org/datasets/EGAD00001001424)	M	74	Right frontal	15	19	0.729122	Classical	Classical
K26	Discovery	PubMed_26373279	EGAD00001001424 (https://ega-archive.org/datasets/EGAD00001001424)	F	58	Right frontal	12	17	5.758	Classical	Classical
K27	Discovery	PubMed_26373279	EGAD00001001424 (https://ega-archive.org/datasets/EGAD00001001424)	F	72	Right frontal	7	16	7.27122	Proneural	Proneural
K30	Discovery	PubMed_26373279	EGAD00001001424 (https://ega-archive.org/datasets/EGAD00001001424)	M	74	Left frontal	6	14	6.65886	Classical	Mesenchymal
K32	Discovery	PubMed_26373279	EGAD00001001424 (https://ega-archive.org/datasets/EGAD00001001424)	M	44	Left temporal	5	13	10.2411	Mesenchymal	Mesenchymal
K34	Discovery	PubMed_26373279	EGAD00001001424 (https://ega-archive.org/datasets/EGAD00001001424)	M	45	Left frontal	7	12	8.02788	Classical	Proneural
K36	Discovery	PubMed_26373279	EGAD00001001424 (https://ega-archive.org/datasets/EGAD00001001424)	M	49	Right frontal	3	10	10.4708	Mesenchymal	Mesenchymal
K37	Discovery	PubMed_26373279	EGAD00001001424 (https://ega-archive.org/datasets/EGAD00001001424)	M	73	Left temporal	7	8	3.7401	Proneural	Proneural
R001	Discovery	PubMed_27270107	EGAD00001002143 (https://ega-archive.org/datasets/EGAD00001002143)		70	Right occipital	5	7	1.41482	Classical	Classical
R002	Discovery	PubMed_27270107	EGAD00001002143 (https://ega-archive.org/datasets/EGAD00001002143)		42	Frontal bilateral	10	18	7.64844	Mesenchymal	Mesenchymal
R003	Discovery	PubMed_27270107	EGAD00001002143 (https://ega-archive.org/datasets/EGAD00001002143)		67	Left parietal-occipital	9	17	6.29397	Classical	Proneural
R005	Discovery	PubMed_27270107	EGAD00001002143 (https://ega-archive.org/datasets/EGAD00001002143)		58	Right frontal	5	13	9.27601	Classical	Classical
R006	Discovery	PubMed_27270107	EGAD00001002143 (https://ega-archive.org/datasets/EGAD00001002143)		59	Right frontal	11	18	15.1936	Proneural	Classical
R007	Discovery	PubMed_27270107	EGAD00001002143 (https://ega-archive.org/datasets/EGAD00001002143)		69	Left temporal	12	21	6.09669	Classical	Mesenchymal
R008	Discovery	PubMed_27270107	EGAD00001002143 (https://ega-archive.org/datasets/EGAD00001002143)		46	Left temporal-parietal	10	15	5.67453	Classical	Classical
R010	Discovery	PubMed_27270107	EGAD00001002143 (https://ega-archive.org/datasets/EGAD00001002143)		50	Left temporal	17	23	10.9717	Mesenchymal	Proneural
H043_4PGF	Discovery	PubMed_30905762	EGAD00001004564 (https://ega-archive.org/datasets/EGAD00001004564)	M	42	occipital, frontal, temporal	4.10959	35.9671	3.93472	Proneural	Mesenchymal
H043_63R6	Discovery	PubMed_30905762	EGAD00001004564 (https://ega-archive.org/datasets/EGAD00001004564)	M	47	temporal	10.2247	17.063	10.2198	Proneural	Mesenchymal
H043_BU96	Discovery	PubMed_30905762	EGAD00001004564 (https://ega-archive.org/datasets/EGAD00001004564)	M	69	temporal	1.51233	16.7014	8.55458	Classical	Proneural
H043_D9MRCY	Discovery	PubMed_30905762	EGAD00001004564 (https://ega-archive.org/datasets/EGAD00001004564)	M	50	temporal	9.63288	13.9397	2.42007	Classical	Classical
H043_DSX2	Discovery	PubMed_30905762	EGAD00001004564 (https://ega-archive.org/datasets/EGAD00001004564)	M	60	parietal, occipital	10.9151	19.4959	7.19023	Classical	Classical
H043_GESMJV	Discovery	PubMed_30905762	EGAD00001004564 (https://ega-archive.org/datasets/EGAD00001004564)	M	50	frontal	6.67397	19.1014	9.27479	Proneural	Proneural
H043_GKS176	Discovery	PubMed_30905762	EGAD00001004564 (https://ega-archive.org/datasets/EGAD00001004564)	M	70	temporal	6.83836	26.8932	4.92333	Mesenchymal	Mesenchymal
H043_LNWEGT	Discovery	PubMed_30905762	EGAD00001004564 (https://ega-archive.org/datasets/EGAD00001004564)	M	57	parietal, occipital	12.6247	26.0384	10.2891	Proneural	Mesenchymal
H043_N7LCPV	Discovery	PubMed_30905762	EGAD00001004564 (https://ega-archive.org/datasets/EGAD00001004564)	M	60	frontal	9.89589	16.6685	7.69807	Classical	Classical
H043_PWC258	Discovery	PubMed_30905762	EGAD00001004564 (https://ega-archive.org/datasets/EGAD00001004564)	F	48	parietal, occipital	21.9288	38.4	1.52182	Classical	Classical
H043_XACH	Discovery	PubMed_30905762	EGAD00001004564 (https://ega-archive.org/datasets/EGAD00001004564)	F	77	parietal	32.6795	58.6192	1.81651	Classical	Classical
H043_ZMHY	Discovery	PubMed_30905762	EGAD00001004564 (https://ega-archive.org/datasets/EGAD00001004564)	F	60	temporal	10.6521	18.3123	6.46539	Classical	Classical
s139	Discovery	PubMed_32102350	PRJNA580196 (https://www.ncbi.nlm.nih.gov/bioproject/?term=PRJNA580196)	M	59	Left temporal	1	Unknown	3.09132	Classical	Classical
s151	Discovery	PubMed_32102350	PRJNA580196 (https://www.ncbi.nlm.nih.gov/bioproject/?term=PRJNA580196)	M	68	Left frontal	23	Unknown	0.7946	Classical	Proneural
s181	Discovery	PubMed_32102350	PRJNA580196 (https://www.ncbi.nlm.nih.gov/bioproject/?term=PRJNA580196)	M	57	Left temporal	4	Unknown	9.73184	Mesenchymal	Mesenchymal
s245	Discovery	PubMed_32102350	PRJNA580196 (https://www.ncbi.nlm.nih.gov/bioproject/?term=PRJNA580196)	M	62	Left parietal	4	Unknown	3.72863	Mesenchymal	Mesenchymal
s259	Discovery	PubMed_32102350	PRJNA580196 (https://www.ncbi.nlm.nih.gov/bioproject/?term=PRJNA580196)	M	56	Left temporal	26	Unknown	2.08416	Classical	Classical
s279	Discovery	PubMed_32102350	PRJNA580196 (https://www.ncbi.nlm.nih.gov/bioproject/?term=PRJNA580196)	M	45	Left temporal	9	Unknown	5.43964	Mesenchymal	Mesenchymal
s295	Discovery	PubMed_32102350	PRJNA580196 (https://www.ncbi.nlm.nih.gov/bioproject/?term=PRJNA580196)	M	75	Right temporal	6	Unknown	14.1173	Proneural	Proneural
s309	Discovery	PubMed_32102350	PRJNA580196 (https://www.ncbi.nlm.nih.gov/bioproject/?term=PRJNA580196)	F	74	Right frontal	14	Unknown	7.79264	Mesenchymal	Classical
s326	Discovery	PubMed_32102350	PRJNA580196 (https://www.ncbi.nlm.nih.gov/bioproject/?term=PRJNA580196)	F	63	Right frontal	8	Unknown	2.24919	Mesenchymal	Classical
s341	Discovery	PubMed_32102350	PRJNA580196 (https://www.ncbi.nlm.nih.gov/bioproject/?term=PRJNA580196)	F	56	Left temporal	31	Unknown	0.556722	Classical	Classical
s357	Discovery	PubMed_32102350	PRJNA580196 (https://www.ncbi.nlm.nih.gov/bioproject/?term=PRJNA580196)	F	72	Right parietal	5	Unknown	9.98691	Proneural	Proneural
s383	Discovery	PubMed_32102350	PRJNA580196 (https://www.ncbi.nlm.nih.gov/bioproject/?term=PRJNA580196)	F	75	Right temporal	9	Unknown	14.2228	Classical	Proneural
s402	Discovery	PubMed_32102350	PRJNA580196 (https://www.ncbi.nlm.nih.gov/bioproject/?term=PRJNA580196)	F	49	Right temporal	3	Unknown	10.5143	Classical	Mesenchymal
GLSS-HF-2548	Validation	PubMed_35649412	https://www.synapse.org/#!Synapse:syn31121291	M	52	LeftOccipital lobe	32	40	1.55475	Classical	Proneural
GLSS-HF-3050	Validation	PubMed_35649412	https://www.synapse.org/#!Synapse:syn31121291	M	63	RightTemporal lobe	16	22	13.9506	Classical	Mesenchymal
GLSS-HF-57AE	Validation	PubMed_35649412	https://www.synapse.org/#!Synapse:syn31121291	F	59	LeftTemporal lobe	4	11	11.8202	Proneural	Mesenchymal
GLSS-HF-6504	Validation	PubMed_35649412	https://www.synapse.org/#!Synapse:syn31121291	M	64	LeftTemporal lobe	8	26	8.53278	Mesenchymal	Mesenchymal
GLSS-HF-6658	Validation	PubMed_35649412	https://www.synapse.org/#!Synapse:syn31121291	M	60	LeftParietal lobe	5	17	11.2519	Proneural	Classical
GLSS-HF-9A7A	Validation	PubMed_35649412	https://www.synapse.org/#!Synapse:syn31121291	M	49	LeftOccipital lobe	58	75	1.77817	Classical	Classical
GLSS-HF-B972	Validation	PubMed_35649412	https://www.synapse.org/#!Synapse:syn31121291	M	49	LeftTemporal lobe	7	21	12.5682	Mesenchymal	Classical
GLSS-HF-DF35	Validation	PubMed_35649412	https://www.synapse.org/#!Synapse:syn31121291	M	64	RightFrontal lobe	10	13	9.44073	Classical	Mesenchymal
GLSS-HF-EE74	Validation	PubMed_35649412	https://www.synapse.org/#!Synapse:syn31121291	M	69	LeftFrontal lobe	13	21	18.6544	Proneural	Proneural
GLSS-HK-0003	Validation	PubMed_35649412	https://www.synapse.org/#!Synapse:syn31121291	F	67	RightFrontal lobe	13	25	22.3449	Mesenchymal	Classical
GLSS-MD-0022	Validation	PubMed_35649412	https://www.synapse.org/#!Synapse:syn31121291	M	68	LeftTemporal lobe	4	10	9.15817	Proneural	Mesenchymal
GLSS-MD-0023	Validation	PubMed_35649412	https://www.synapse.org/#!Synapse:syn31121291	M	65	LeftOccipital lobe	8	12	13.2033	Mesenchymal	Proneural
GLSS-MD-0026	Validation	PubMed_35649412	https://www.synapse.org/#!Synapse:syn31121291	M	77	RightTemporal lobe	34	44	2.94923	Proneural	Classical
GLSS-MD-0035	Validation	PubMed_35649412	https://www.synapse.org/#!Synapse:syn31121291	M	44	LeftInsular lobe	20	22	2.74278	Classical	Classical
GLSS-SM-R063	Validation	PubMed_35649412	https://www.synapse.org/#!Synapse:syn31121291	F	34	LeftTemporal lobe	30	33	4.69697	Classical	Mesenchymal
GLSS-SM-R065	Validation	PubMed_35649412	https://www.synapse.org/#!Synapse:syn31121291	F	38	LeftTemporal lobe	14	26	4.35907	Classical	Proneural
GLSS-SM-R066	Validation	PubMed_35649412	https://www.synapse.org/#!Synapse:syn31121291	M	51	LeftParietal lobe	14	23	5.20128	Proneural	Proneural
GLSS-SM-R068	Validation	PubMed_35649412	https://www.synapse.org/#!Synapse:syn31121291	M	74	RightFrontal lobe	16	19	0.962823	Classical	Classical
GLSS-SM-R080	Validation	PubMed_35649412	https://www.synapse.org/#!Synapse:syn31121291	M	60	RightFrontal lobe	27	33	5.71899	Proneural	Proneural
GLSS-SM-R083	Validation	PubMed_35649412	https://www.synapse.org/#!Synapse:syn31121291	M	50	RightTemporal lobe	16	34	1.79898	Mesenchymal	Proneural
GLSS-SM-R088	Validation	PubMed_35649412	https://www.synapse.org/#!Synapse:syn31121291	F	30	RightFrontal lobe	12	25	8.21051	Proneural	Proneural
GLSS-SM-R093	Validation	PubMed_35649412	https://www.synapse.org/#!Synapse:syn31121291	M	73	LeftTemporal lobe	7	8	5.36379	Proneural	Proneural
TCGA-06-0125	Validation	PubMed_35649412	Genomic Data Commons Legacy Archive (https://portal.gdc.cancer.gov/legacy-archive/)	F	63	LeftTemporal lobe	27	48	1.53912	Classical	Classical
Camb10	Discovery	This publication	EGAD00001009806 (https://ega-archive.org/datasets/EGAD00001009806)	M	63	Right frontal	12	NA	5.5912	Classical	Classical
Camb12	Discovery	This publication	EGAD00001009806 (https://ega-archive.org/datasets/EGAD00001009806)	M	24	Cerebellar	24	NA	5.81176	Proneural	Mesenchymal
Camb13	Discovery	This publication	EGAD00001009806 (https://ega-archive.org/datasets/EGAD00001009806)	M	55	Left parietal	24	NA	2.58487	Classical	Classical
Camb4	Discovery	This publication	EGAD00001009806 (https://ega-archive.org/datasets/EGAD00001009806)	M	52	Right occipital	8	NA	6.53766	Mesenchymal	Proneural
Camb7	Discovery	This publication	EGAD00001009806 (https://ega-archive.org/datasets/EGAD00001009806)	M	49	Left temporal	18	NA	6.87467	Mesenchymal	Proneural
Camb8	Discovery	This publication	EGAD00001009806 (https://ega-archive.org/datasets/EGAD00001009806)	M	62	Right temporal	24	NA	4.55218	Classical	Classical
Camb9	Discovery	This publication	EGAD00001009806 (https://ega-archive.org/datasets/EGAD00001009806)	M	40	Left parietal	24	NA	3.75798	Proneural	Proneural
Leeds101	Discovery	This publication	EGAD00001009806 (https://ega-archive.org/datasets/EGAD00001009806)	M	59	Right frontal	27	37	3.47502	Classical	Mesenchymal
Leeds105	Discovery	This publication	EGAD00001009806 (https://ega-archive.org/datasets/EGAD00001009806)	M	61	Right temporal	22	NA	6.85082	Mesenchymal	Mesenchymal
Leeds106	Discovery	This publication	EGAD00001009806 (https://ega-archive.org/datasets/EGAD00001009806)	M	62	Left temporal	19	21	6.7564	Proneural	Proneural
Leeds28	Discovery	This publication	EGAD00001009806 (https://ega-archive.org/datasets/EGAD00001009806)	F	33	Left frontal	18	30	4.75281	Mesenchymal	Mesenchymal
Preston22	Discovery	This publication	EGAD00001009806 (https://ega-archive.org/datasets/EGAD00001009806)	M	66	Left frontal	8	14	3.32078	Classical	Classical
Preston27	Discovery	This publication	EGAD00001009806 (https://ega-archive.org/datasets/EGAD00001009806)	M	67	Left temporal	17	28	0	Classical	Classical
Preston34	Discovery	This publication	EGAD00001009806 (https://ega-archive.org/datasets/EGAD00001009806)	M	47	Right frontal	15	18	16.1581	Mesenchymal	Classical
Preston36	Discovery	This publication	EGAD00001009806 (https://ega-archive.org/datasets/EGAD00001009806)	F	45	Left frontal	14	18	4.17554	Mesenchymal	Mesenchymal
Walton10	Discovery	This publication	EGAD00001009806 (https://ega-archive.org/datasets/EGAD00001009806)	M	55	Left frontal	17	23	9.29149	Proneural	Proneural
Walton19	Discovery	This publication	EGAD00001009806 (https://ega-archive.org/datasets/EGAD00001009806)	F	55	Left parietal	11	26	9.01311	Classical	Classical
Walton2	Discovery	This publication	EGAD00001009806 (https://ega-archive.org/datasets/EGAD00001009806)	F	36	Right parietal	23	42	14.1865	Mesenchymal	Proneural
Walton43	Discovery	This publication	EGAD00001009806 (https://ega-archive.org/datasets/EGAD00001009806)	M	45	Right temporal	12.1973	20.1863	9.54523	Classical	Classical
Walton46	Discovery	This publication	EGAD00001009806 (https://ega-archive.org/datasets/EGAD00001009806)	M	43	Left temporal	6.90411	21.2384	8.32114	Classical	Classical
Walton5	Discovery	This publication	EGAD00001009806 (https://ega-archive.org/datasets/EGAD00001009806)	M	53	Right frontal	22	31	13.5728	Mesenchymal	Mesenchymal
Walton50	Discovery	This publication	EGAD00001009806 (https://ega-archive.org/datasets/EGAD00001009806)	M	62	Left temporal	9.20548	NA	10.6642	Proneural	Mesenchymal
Walton55	Discovery	This publication	EGAD00001009806 (https://ega-archive.org/datasets/EGAD00001009806)	M	63	Right temporal	14.5315	24.6247	9.67675	Mesenchymal	Mesenchymal
Walton59	Discovery	This publication	EGAD00001009806 (https://ega-archive.org/datasets/EGAD00001009806)	M	64	Right temporal	26.4658	NA	3.70658	Classical	Classical
Walton62	Discovery	This publication	EGAD00001009806 (https://ega-archive.org/datasets/EGAD00001009806)	F	57	Left frontal	13.3479	NA	2.3488	Classical	Classical
Walton63	Discovery	This publication	EGAD00001009806 (https://ega-archive.org/datasets/EGAD00001009806)	M	49	Left parietal	12.8877	19.0685	2.36492	Classical	Classical
Walton64	Discovery	This publication	EGAD00001009806 (https://ega-archive.org/datasets/EGAD00001009806)	M	57	Right frontal	22.5534	48.7562	6.28879	Classical	Proneural
Walton67	Discovery	This publication	EGAD00001009806 (https://ega-archive.org/datasets/EGAD00001009806)	M	51	Right temporal	40.7342	75.189	4.25871	Proneural	Classical
Walton71	Discovery	This publication	EGAD00001009806 (https://ega-archive.org/datasets/EGAD00001009806)	F	60	Left temporal	17.0959	39.1233	6.36019	Mesenchymal	Classical
Walton8	Discovery	This publication	EGAD00001009806 (https://ega-archive.org/datasets/EGAD00001009806)	F	60	Right frontal	26	41	18.4072	Proneural	Classical
Walton82	Discovery	This publication	EGAD00001009806 (https://ega-archive.org/datasets/EGAD00001009806)	F	59	Left parietal	23.2438	33.2055	7.77999	Classical	Classical
Walton84	Discovery	This publication	EGAD00001009806 (https://ega-archive.org/datasets/EGAD00001009806)	F	72	Right parietal	17.4904	45.7644	2.53386	Classical	Classical

## Sheet: Table S2
Table S2: Sequening metrics for the discovery cohort
Sample	Reads	ReadLength	UniquelyMapped	PCT_UniquelyMapped	MultiMapped	PCT_MultiMapped	TotalMapped	PCT_TotalMapped	PCT_Unmapped	Chimeras	PCT_rRNA	PCT_Coding	PCT_Intronic	PCT_Intergenic	PCT_CorrectStrand
Camb10_P	26131003	270	23130013	0.8852	1450426	0.0555	24608473	0.9417	0.0583	28034	0.0553	15.2005	35.3907	49.3538	91.6192
Camb10_R	63304206	271	56976925	0.9	3812731	0.0602	60863706	0.9614	0.0386	74050	0.1166	16.7837	35.7302	47.3699	92.7302
Camb12_P	67551310	277	61605943	0.912	3627789	0.0537	65319683	0.967	0.033	85951	0.0289	14.7558	36.0004	49.215	92.4606
Camb12_R	60388339	266	53933736	0.8931	3174232	0.0526	57174346	0.9468	0.0532	66378	0.051	15.6768	35.0506	49.2218	92.7531
Camb13_P	62638326	267	57425334	0.9168	3039371	0.0485	60532446	0.9664	0.0336	67741	0.0615	15.5917	35.9775	48.3697	93.0231
Camb13_R	70166580	269	64247028	0.9156	3481976	0.0496	67808826	0.9664	0.0336	79822	0.0628	14.6394	36.8346	48.4636	92.7366
Camb4_P	80284177	268	73617363	0.917	3943893	0.0491	77645179	0.9671	0.0329	83923	0.057	14.3382	35.9825	49.6227	92.6259
Camb4_R	69572594	271	63664369	0.9151	3479358	0.05	67222999	0.9662	0.0338	79272	0.0184	12.3834	37.8977	49.7006	91.077
Camb7_P	49041378	268	44921682	0.916	2516432	0.0513	47492413	0.9684	0.0316	54299	0.0805	15.1849	36.7902	47.9448	92.8977
Camb7_R	51314368	272	47498343	0.9256	2436162	0.0475	50002982	0.9744	0.0256	68477	0.1201	15.156	39.3882	45.3363	93.3686
Camb8_P	49576473	266	45240339	0.9125	2405675	0.0485	47701078	0.9622	0.0378	55064	0.0817	14.886	36.1421	48.8906	92.6593
Camb8_R	55480053	271	50841601	0.9164	2733065	0.0493	53641426	0.9669	0.0331	66760	0.0381	15.7722	35.1193	49.0706	92.4566
Camb9_P	63625225	272	58245557	0.9154	3271733	0.0514	61590576	0.968	0.032	73286	0.0302	13.1069	36.9924	49.8705	91.0663
Camb9_R	62130938	279	57007908	0.9175	3306510	0.0532	60401890	0.9722	0.0278	87472	0.0715	15.7203	34.6157	49.5928	92.0739
HF2829_P	64101644	146	57817605	0.902	4177901	0.0652	62397092	0.9734	0.0266	401586	0.9213	47.5374	7.654	43.8916	0
HF2829_R	45004351	147	40632760	0.9029	2922150	0.0649	43820718	0.9737	0.0263	265808	0.4624	48.735	6.0461	44.7588	0
HF2919_P	49569370	147	44265424	0.893	3690929	0.0745	48312460	0.9746	0.0254	356107	0.5447	46.0895	7.0073	46.3614	0
HF2919_R	46989226	147	42595020	0.9065	3086494	0.0657	45975247	0.9784	0.0216	293733	1.0124	47.9899	7.4079	43.5942	0
HF2934_P	47638413	147	42743731	0.8973	3421643	0.0718	46536692	0.9769	0.0231	371318	0.4777	45.3968	8.1853	45.9425	0
HF2934_R	71269737	146	63325865	0.8885	4854696	0.0681	68582493	0.9623	0.0377	401932	0.7009	46.6021	6.4796	46.2211	0
HF2998_P	50903993	147	45797768	0.8997	3550588	0.0698	49702974	0.9764	0.0236	354618	0.6605	48.1723	6.0523	45.1183	0
HF2998_R	50491168	147	45815712	0.9074	3239661	0.0642	49358161	0.9776	0.0224	302788	0.6295	47.2262	6.8776	45.2696	0
HF3081_P	45032745	147	40715922	0.9041	3088794	0.0686	44092869	0.9791	0.0209	288153	0.6676	47.3751	7.6208	44.3394	0
HF3081_R	38671900	147	34409452	0.8898	3053033	0.0789	37699428	0.9749	0.0251	236943	0.6218	47.108	7.3539	44.9191	0
HF3162_P	72435298	146	65846995	0.909	4476992	0.0618	70720327	0.9763	0.0237	396340	0.3198	46.8473	7.02	45.8143	0
HF3162_R	47487257	147	43268726	0.9112	2933443	0.0618	46474693	0.9787	0.0213	272524	0.5855	46.7021	6.9917	45.7233	0
Leeds101_P	64078373	273	59024738	0.9211	3186126	0.0497	62296861	0.9722	0.0278	85997	0.1023	15.2266	35.015	49.6567	92.8551
Leeds101_R	56537651	277	51366575	0.9085	3287462	0.0581	54731721	0.9681	0.0319	77684	0.1301	16.9253	33.9456	48.9997	92.5745
Leeds105_P	20843492	252	15565670	0.7468	1084348	0.052	16666982	0.7996	0.2004	16964	0.0482	17.331	34.511	48.11	92.9825
Leeds105_R	58540676	274	53340863	0.9112	3156891	0.0539	56568621	0.9663	0.0337	70867	0.0524	15.5589	35.7266	48.6624	92.9227
Leeds106_P	59720211	271	55045412	0.9217	3090272	0.0517	58206550	0.9747	0.0253	70866	0.0633	13.1241	38.2181	48.595	92.1915
Leeds106_R	66161293	276	60479292	0.9141	3704369	0.056	64267191	0.9714	0.0286	83530	0.1525	17.2514	34.6353	47.9615	93.1338
Leeds28_P	44594177	277	40932582	0.9179	2036620	0.0457	43047269	0.9653	0.0347	78067	0.1588	13.0541	38.0018	48.7863	92.3873
Leeds28_R	39352203	271	35344403	0.8982	2346486	0.0596	37757986	0.9595	0.0405	67097	0.1195	21.634	31.3533	46.8938	94.055
Preston22_P	60836089	284	53801204	0.8844	4793342	0.0788	58910910	0.9684	0.0316	316364	0.0857	39.1391	16.1128	44.6627	95.2076
Preston22_R	53368104	284	42335939	0.7933	4669655	0.0875	47237686	0.8851	0.1149	232092	0.252	42.8095	15.4616	41.4775	95.4636
Preston27_P	15986939	277	11532676	0.7214	596436	0.0373	12150828	0.76	0.24	21716	0.0415	13.26	37.5704	49.1284	93.2995
Preston27_R	28790350	272	26211803	0.9104	1354780	0.0471	27610192	0.959	0.041	43609	0.1338	16.1352	35.0864	48.6453	93.2522
Preston34_P	79441231	268	71662137	0.9021	4107456	0.0517	75877210	0.9551	0.0449	107617	0.1591	18.6596	32.2559	48.9261	93.2964
Preston34_R	103913061	264	90617720	0.8721	5369618	0.0517	96142850	0.9252	0.0748	155512	0.1543	18.1981	33.8509	47.7975	93.1267
Preston36_P	62050612	241	57456839	0.926	3155383	0.0509	60738716	0.9789	0.0211	126494	0.0296	19.4558	32.4477	48.067	93.8243
Preston36_R	65594247	234	59094248	0.9009	4275485	0.0652	63476825	0.9677	0.0323	107092	0.0133	25.6038	27.7901	46.5929	94.7852
R001_P	61740569	97	27436609	0.4444	7482107	0.1212	37148269	0.6017	0.3983	2229553	10.0468	26.8043	18.8719	44.3018	96.4251
R001_R	52796526	98	38042154	0.7205	5203265	0.0986	45790236	0.8673	0.1327	2544817	19.5975	23.7972	19.7386	36.9106	95.8984
R002_P	59546762	98	41191596	0.6918	6205886	0.1042	50085489	0.8411	0.1589	2688007	11.1388	24.8272	21.3043	42.7555	95.6146
R002_R	54922833	98	36832738	0.6706	7113656	0.1295	46642230	0.8492	0.1508	2695836	11.649	24.7703	21.8001	41.8079	95.4295
R003_P	43659175	98	16662825	0.3817	4290870	0.0983	26545785	0.608	0.392	5592090	16.7604	20.3871	20.7945	42.097	96.2046
R003_R	62759489	98	43725588	0.6967	11311910	0.1802	57274629	0.9126	0.0874	2237131	14.198	24.408	20.5333	40.9005	95.2147
R005_P	56583474	98	37665992	0.6657	6236834	0.1102	46167524	0.8159	0.1841	2264698	15.4655	26.089	18.6117	39.8797	96.2119
R005_R	75044703	98	49623018	0.6612	7359118	0.0981	60007998	0.7996	0.2004	3025862	22.7079	28.0719	13.798	35.4848	96.6204
R006_P	19238169	177	16132127	0.8385	1476237	0.0767	18451206	0.9591	0.0409	842842	12.5924	57.474	6.7218	23.24	49.6396
R006_R	23405875	177	21225113	0.9068	1249621	0.0534	22997259	0.9825	0.0175	522525	0.8829	46.4766	6.0912	46.5512	49.8465
R007_P	58135794	97	26393442	0.454	7403375	0.1273	36091024	0.6208	0.3792	2294207	23.3438	22.0494	17.1387	37.5215	96.5834
R007_R	34460738	97	14100672	0.4092	3989083	0.1158	19773246	0.5738	0.4262	1683491	37.5002	15.438	13.8268	33.3119	96.0114
R008_P	39522583	97	18937655	0.4792	4034115	0.1021	24846332	0.6287	0.3713	1874562	5.4256	21.475	25.5818	47.5303	95.1773
R008_R	76974803	98	44670594	0.5803	7601521	0.0988	55636253	0.7228	0.2772	3364138	10.2049	22.5311	23.7023	43.5873	95.1882
R010_P	38512789	98	23715062	0.6158	4248780	0.1103	29899415	0.7764	0.2236	1935573	19.7842	20.885	21.6692	37.7078	95.2175
R010_R	65180785	98	45323665	0.6954	6615517	0.1015	54862547	0.8417	0.1583	2923365	14.9803	24.6666	20.2599	40.1347	95.7454
Walton10_P	53509679	286	47110652	0.8804	3813910	0.0713	51315711	0.959	0.041	391149	0.0638	43.4474	11.9988	44.4902	95.1364
Walton10_R	59214087	281	52567187	0.8877	4794905	0.081	57661306	0.9738	0.0262	299214	0.7382	45.6762	11.1116	42.4763	95.6302
Walton19_P	76338776	275	69534334	0.9109	4526394	0.0593	74162280	0.9715	0.0285	101552	0.1711	19.0605	32.529	48.24	93.241
Walton19_R	53447738	260	48648462	0.9102	2745830	0.0514	51449111	0.9626	0.0374	54819	0.058	12.9777	37.6911	49.2738	92.5589
Walton2_P	29364977	239	24239284	0.8254	2043656	0.0696	26312596	0.8961	0.1039	29656	1.0437	19.5584	32.7985	46.6071	93.1435
Walton2_R	37649680	280	34323352	0.9117	1923398	0.0511	36306110	0.9643	0.0357	59360	0.106	16.5365	35.0521	48.306	92.1189
Walton5_P	60473411	226	51754277	0.8558	3555520	0.0588	55357427	0.9154	0.0846	47630	1.642	13.9182	36.7901	47.6605	93.7288
Walton5_R	17596618	278	14373292	0.8168	726270	0.0413	15127556	0.8597	0.1403	27994	0.0155	11.5417	39.2099	49.2329	92.7633
Walton8_P	54646943	285	48768416	0.8924	4242708	0.0776	53296168	0.9753	0.0247	285044	0.1985	45.0646	11.5104	43.2271	95.2486
Walton8_R	52438696	286	45170951	0.8614	4240255	0.0809	49655323	0.9469	0.0531	244117	0.078	45.6828	10.5695	43.6699	95.6908
s139_Primary	45323649	278	41673865	0.9195	2593543	0.0572	44380893	0.9792	0.0208	113485	0.9079	44.1801	9.6527	45.2703	95.0186
s139_Recurrent	12264931	278	11302254	0.9215	704075	0.0574	12032750	0.9811	0.0189	26421	0.4843	42.4385	11.1743	45.9064	94.9274
s151_Primary	18931529	279	16976474	0.8967	1456001	0.0769	18624589	0.9838	0.0162	192114	1.5201	45.9735	7.1064	45.4387	94.3704
s151_Recurrent	19052429	279	17236391	0.9047	1366873	0.0717	18752199	0.9842	0.0158	148935	1.8901	47.8997	6.5232	43.7382	94.1803
s181_Primary	21020580	279	18929166	0.9005	1291924	0.0615	20277028	0.9646	0.0354	55938	0.5476	45.4145	7.0259	47.02	94.6091
s181_Recurrent	31559416	280	19278022	0.6108	11368916	0.3602	35694474	1.131	-0.131	5047536	0.7791	46.6282	7.3927	45.212	85.8687
s245_Primary	10028311	286	9299258	0.9273	531322	0.053	9845031	0.9817	0.0183	14451	0.5372	44.3634	7.9812	47.1234	94.4561
s245_Recurrent	30352693	286	27350512	0.9011	2025946	0.0667	29421517	0.9693	0.0307	45059	1.5391	45.2795	8.2047	44.9906	93.8806
s259_Primary	10024685	286	9054712	0.9032	549467	0.0548	9619955	0.9596	0.0404	15776	0.5719	45.2222	7.1442	47.0673	94.06
s259_Recurrent	10817800	287	9851221	0.9106	590316	0.0546	10456939	0.9666	0.0334	15402	0.7278	42.6075	9.5032	47.1681	94.4502
s279_Primary	33464368	284	30147044	0.9009	2122389	0.0634	32312251	0.9656	0.0344	42818	0.5458	42.4097	10.2212	46.8591	94.4989
s279_Recurrent	11296171	283	10019000	0.8869	805345	0.0713	10838404	0.9595	0.0405	14059	0.7804	45.6861	9.0142	44.5945	94.4507
s295_Primary	74032168	290	67697842	0.9144	4053145	0.0547	71838763	0.9704	0.0296	87776	1.503	44.5048	9.6373	44.3645	93.68
s295_Recurrent	39291666	290	35834297	0.912	2228550	0.0567	38112874	0.97	0.03	50027	0.6144	40.52	11.5984	47.2726	92.8533
s309_Primary	50799484	291	45674237	0.8991	2874433	0.0566	48605354	0.9568	0.0432	56684	0.5672	43.69	7.6938	48.0543	93.6846
s309_Recurrent	13104766	290	11816811	0.9017	743743	0.0568	12575879	0.9596	0.0404	15325	0.5471	41.1726	10.7545	47.5302	94.0098
s326_Primary	20938776	280	19230862	0.9184	1234542	0.059	20517410	0.9799	0.0201	52006	0.7602	46.2228	7.0442	45.9846	94.6781
s326_Recurrent	10568056	281	9582898	0.9068	659522	0.0624	10268847	0.9717	0.0283	26427	0.4394	44.4916	8.2024	46.8728	95.2003
s357_Primary	14284479	281	13203988	0.9244	842217	0.059	14085548	0.9861	0.0139	39343	1.588	48.5806	8.0399	41.8075	94.5015
s357_Recurrent	37452343	279	34003981	0.9079	2366537	0.0632	36482299	0.9741	0.0259	111781	1.3015	45.4133	8.9412	44.3678	94.3269
s383_Primary	26091938	286	23327409	0.894	1456443	0.0558	24811626	0.9509	0.0491	27774	1.9231	47.5511	6.5347	44.0043	94.0696
s383_Recurrent	47894181	287	43688455	0.9122	2620218	0.0547	46359935	0.968	0.032	51262	1.7262	43.8549	9.6188	44.8094	94.317
s402_Primary	23442712	287	21648836	0.9235	1210632	0.0516	22884210	0.9762	0.0238	24742	0.7163	43.563	9.8379	45.8868	93.6985
s402_Recurrent	11849486	287	10628739	0.897	817937	0.069	11458415	0.967	0.033	11739	0.4077	43.5569	9.6335	46.4037	93.4024
K06_P	72890579	95	65840380	0.9033	4858441	0.0667	70969606	0.9736	0.0264	270785	0.7123	46.7221	6.9958	45.5718	0
K06_R	66137188	95	59800256	0.9042	4657211	0.0704	64706802	0.9784	0.0216	249335	0.5	47.7071	6.5898	45.2047	0
K12_P	96452212	97	88599825	0.9186	6603534	0.0685	95514825	0.9903	0.0097	311466	0.6856	46.0455	8.968	44.3033	0
K12_R	98968875	97	87629454	0.8854	9053763	0.0915	96966637	0.9798	0.0202	283420	2.8097	45.1056	7.9081	44.1868	0
K14_P	100730874	97	87974209	0.8734	9310320	0.0924	97774096	0.9706	0.0294	489567	1.9955	50.6729	7.0765	40.2615	0
K14_R	103152477	97	89158475	0.8643	10269203	0.0996	99890038	0.9684	0.0316	462360	2.4556	48.7028	7.2706	41.5785	0
K15_P	102696676	97	87639968	0.8534	11199044	0.109	99303125	0.967	0.033	464113	2.3868	52.9828	6.1289	38.5093	0
K15_R	91309474	97	78594416	0.8607	9162602	0.1003	88202543	0.966	0.034	445525	2.1174	50.8359	6.2437	40.8106	0
K16_P	70073142	94	62972498	0.8987	4880351	0.0696	68118910	0.9721	0.0279	266061	0.3295	45.7152	6.6789	47.2776	0
K16_R	80059563	95	71984369	0.8991	5582032	0.0697	77864301	0.9726	0.0274	297900	0.5344	45.982	5.9798	47.5054	0
K20_P	99305247	97	86394564	0.87	9836841	0.0991	96701558	0.9738	0.0262	470153	2.0069	51.7487	6.1509	40.1001	0
K20_R	98944035	97	79697435	0.8055	13158310	0.133	93335652	0.9433	0.0567	479907	5.4791	56.854	5.7304	31.954	0
K21_P	54996863	97	48758761	0.8866	4345889	0.079	53339147	0.9699	0.0301	234497	1.0299	49.1983	6.8861	42.8892	0
K21_R	59039174	97	50637816	0.8577	4584810	0.0777	55500256	0.9401	0.0599	277630	0.2952	47.5764	5.9278	46.2016	0
K22_P	93668287	97	81861248	0.8739	8486108	0.0906	90712352	0.9684	0.0316	364996	2.4225	49.2901	7.449	40.8455	0
K22_R	89590592	97	72062967	0.8044	13474143	0.1504	85888760	0.9587	0.0413	351650	5.5829	64.5007	4.1941	25.739	0
K24_P	82798451	97	74593983	0.9009	7249314	0.0876	82168032	0.9924	0.0076	324735	2.4324	53.4091	6.1624	38.0034	0
K24_R	77451421	97	70895872	0.9154	5774593	0.0746	76968862	0.9938	0.0062	298397	1.8744	49.5226	7.6735	40.9351	0
K26_P	66681430	96	61065245	0.9158	4343934	0.0651	65697343	0.9852	0.0148	288164	0.3801	45.4697	7.6557	46.4957	0
K26_R	57847576	96	51714452	0.894	4263217	0.0737	56193903	0.9714	0.0286	216234	0.6599	46.1668	8.1017	45.0734	0
K27_P	90021636	97	77188435	0.8574	8978507	0.0997	86546003	0.9614	0.0386	379061	1.178	49.4588	6.3391	43.0276	0
K27_R	122427607	97	106868564	0.8729	11796191	0.0964	119172127	0.9734	0.0266	507372	1.4992	49.8345	5.9503	42.7203	0
K30_P	75690471	94	68215272	0.9012	5156219	0.0681	73718765	0.974	0.026	347274	0.1939	47.1388	6.3779	46.29	0
K30_R	62325356	94	55125057	0.8845	4732138	0.0759	60041428	0.9634	0.0366	184233	0.1287	46.3744	6.5105	46.9868	0
K32_P	70138837	94	63156559	0.9005	4931037	0.0703	68418031	0.9755	0.0245	330435	0.3791	46.9414	6.5946	46.0863	0
K32_R	69148589	94	61765099	0.8932	4820017	0.0697	66919236	0.9678	0.0322	334120	0.3983	45.4976	7.4058	46.6997	0
K34_P	67978647	97	59599133	0.8767	5672778	0.0834	65564527	0.9645	0.0355	292616	0.734	51.556	6.1155	41.5973	0
K34_R	88360188	98	77752020	0.8799	8091801	0.0916	86252081	0.9761	0.0239	408260	3.2509	56.6516	5.0923	35.0173	0
K36_P	80026799	97	68990372	0.8621	7439770	0.093	76813753	0.9599	0.0401	383611	0.8805	49.4549	6.5178	43.1499	0
K36_R	93246183	97	79589475	0.8535	9024818	0.0968	88983464	0.9543	0.0457	369171	1.7732	51.2751	5.7262	41.2308	0
K37_P	103080830	97	90881433	0.8817	8809391	0.0855	100225808	0.9723	0.0277	534984	1.7497	48.6185	6.6685	42.9696	0
K37_R	94073794	97	80565947	0.8564	9935103	0.1056	90921164	0.9665	0.0335	420114	3.1509	53.7558	5.6341	37.4693	0
Walton43_P	62575985	198	58664256	0.9375	3137005	0.0501	61983665	0.9905	0.0095	182404	0.0008	0.135	0.3767	0.4875	0.9205
Walton43_R	56176905	197	52619604	0.9367	2942454	0.0524	55720009	0.9919	0.0081	157951	0.0018	0.1628	0.3617	0.4737	0.9364
Walton46_P	60109906	197	56141758	0.934	3156041	0.0525	59468279	0.9893	0.0107	170480	0.002	0.1577	0.3616	0.4787	0.9346
Walton46_R	64800474	197	60283586	0.9303	3531448	0.0545	63995723	0.9876	0.0124	180689	0.0017	0.1485	0.364	0.4859	0.9264
Walton50_P	69962192	197	64954751	0.9284	3996559	0.0571	69129528	0.9881	0.0119	178218	0.0007	0.1438	0.3558	0.4997	0.9146
Walton50_R	76701246	197	70236647	0.9157	5128497	0.0669	75578038	0.9854	0.0146	212894	0.0024	0.2041	0.315	0.4785	0.9409
Walton55_P	58199078	196	54231064	0.9318	3134743	0.0539	57478880	0.9876	0.0124	113073	0.0031	0.1583	0.3596	0.479	0.9383
Walton55_R	81165478	195	76181220	0.9386	3923273	0.0483	80298917	0.9893	0.0107	194424	0.0009	0.1543	0.3566	0.4882	0.9457
Walton59_P	58973363	196	55234307	0.9366	3018241	0.0512	58400312	0.9903	0.0097	147764	0.0019	0.145	0.3574	0.4957	0.9289
Walton59_R	61643362	195	56991963	0.9245	3585663	0.0582	60752261	0.9855	0.0145	174635	0.0021	0.164	0.3529	0.4811	0.9357
Walton62_P	82389375	195	76138581	0.9241	4896484	0.0594	81257121	0.9863	0.0137	222056	0.0032	0.2131	0.3076	0.4761	0.9474
Walton62_R	77632842	197	72114805	0.9289	4406128	0.0568	76720215	0.9882	0.0118	199282	0.002	0.182	0.3387	0.4774	0.9346
Walton63_P	58494275	196	54809711	0.937	2893038	0.0495	57865721	0.9893	0.0107	162972	0.0022	0.1457	0.3759	0.4762	0.9369
Walton63_R	60793240	197	57170516	0.9404	2945221	0.0484	60229242	0.9907	0.0093	113505	0.0009	0.1309	0.3742	0.4941	0.9298
Walton64_P	64152548	196	59519463	0.9278	3697990	0.0576	63404307	0.9883	0.0117	186854	0.0032	0.1726	0.3474	0.4769	0.9414
Walton64_R	61446899	196	57237933	0.9315	3358928	0.0547	60771417	0.989	0.011	174556	0.0022	0.1621	0.3463	0.4895	0.9266
Walton67_P	85072091	196	79393451	0.9332	4447310	0.0523	83998154	0.9874	0.0126	157393	0.0032	0.1375	0.3711	0.4882	0.9242
Walton67_R	61879637	198	57844420	0.9348	3216133	0.052	61250424	0.9898	0.0102	189871	0.0016	0.1513	0.35	0.4972	0.9283
Walton71_P	67548787	196	62486478	0.9251	3515949	0.0521	66173653	0.9796	0.0204	171226	0.0021	0.1457	0.3602	0.4921	0.9215
Walton71_R	53608421	194	49734750	0.9277	3034559	0.0566	52903798	0.9869	0.0131	134489	0.003	0.1687	0.3515	0.4767	0.9369
Walton82_P	79525205	195	74301829	0.9343	4127127	0.0519	78607890	0.9885	0.0115	178934	0.0014	0.1426	0.3657	0.4903	0.9241
Walton82_R	64258502	194	59783707	0.9304	3425219	0.0533	63330743	0.9856	0.0144	121817	0.0032	0.1579	0.3618	0.4772	0.9311
Walton84_P	71688035	196	66404065	0.9263	4144889	0.0578	70715092	0.9864	0.0136	166138	0.0018	0.1691	0.3475	0.4816	0.9338
Walton84_R	59359892	196	55107173	0.9284	3417428	0.0576	58689596	0.9887	0.0113	164995	0.003	0.2015	0.3172	0.4784	0.9457
H043_4PGF_P	189289720	197	141274172	0.7463	17974542	0.095	159729751	0.8438	0.1562	481037	0.0438	0.2863	0.2265	0.4435	0.9581
H043_4PGF_R	174358455	198	122584147	0.7031	17888185	0.1026	140936593	0.8083	0.1917	464261	0.0781	0.2467	0.2268	0.4486	0.9545
H043_63R6_P	175283385	197	101001754	0.5762	20267029	0.1156	121633674	0.6939	0.3061	364891	0.0758	0.2807	0.2225	0.4211	0.9624
H043_63R6_R	185103815	197	129255355	0.6983	16683310	0.0901	146317828	0.7905	0.2095	379163	0.0491	0.2529	0.2417	0.4565	0.9532
H043_BU96_P	182976191	197	131668914	0.7196	16631112	0.0909	148732512	0.8129	0.1871	432486	0.0441	0.3156	0.1952	0.4453	0.9601
H043_BU96_R	197556306	197	140765462	0.7125	19034127	0.0963	160257621	0.8112	0.1888	458032	0.0305	0.3189	0.2065	0.4442	0.9621
H043_D9MRCY_P	221739559	243	201014086	0.9065	11688882	0.0527	213263384	0.9618	0.0382	560416	0.0026	0.2392	0.2762	0.482	0.9497
H043_D9MRCY_R	224858462	243	204445012	0.9092	12466825	0.0554	217555777	0.9675	0.0325	643940	0.0014	0.2279	0.2901	0.4806	0.9487
H043_DSX2_P	182926068	197	133651639	0.7306	18085928	0.0989	152151180	0.8318	0.1682	413613	0.0016	0.3474	0.2052	0.4458	0.9663
H043_DSX2_R	184555243	197	143247134	0.7762	15077964	0.0817	158796852	0.8604	0.1396	471754	0.0022	0.3311	0.2142	0.4526	0.9615
H043_GESMJV_P	225955643	244	205825183	0.9109	14107411	0.0624	222248301	0.9836	0.0164	2315707	0.0013	0.228	0.2913	0.4794	0.9487
H043_GESMJV_R	275578778	243	255303412	0.9264	14772753	0.0536	272277442	0.988	0.012	2201277	0.0007	0.2258	0.2887	0.4848	0.9473
H043_GKS176_P	186902604	242	163750640	0.8761	13323854	0.0713	177494298	0.9497	0.0503	419804	0.0026	0.344	0.1936	0.4598	0.9555
H043_GKS176_R	205014685	243	178958674	0.8729	12731685	0.0621	192172749	0.9374	0.0626	482390	0.0013	0.2957	0.2247	0.4783	0.9519
H043_LNWEGT_P	257325846	236	238901100	0.9284	13546175	0.0526	253141720	0.9837	0.0163	694445	0.0012	0.2781	0.2341	0.4866	0.9452
H043_LNWEGT_R	257699226	244	210902693	0.8184	21295806	0.0826	233779645	0.9072	0.0928	1581146	0.0267	0.2841	0.2229	0.4665	0.9556
H043_N7LCPV_P	246805350	244	229650632	0.9305	13368268	0.0542	243986694	0.9886	0.0114	967794	0.0011	0.2183	0.3075	0.4731	0.9494
H043_N7LCPV_R	236513972	243	210446555	0.8898	18312484	0.0774	230426372	0.9743	0.0257	1667333	0.0014	0.25	0.2854	0.4632	0.9514
H043_PWC258_P	257088411	244	225932786	0.8788	21798564	0.0848	250336585	0.9737	0.0263	2605235	0.001	0.302	0.2416	0.4554	0.9583
H043_PWC258_R	226388464	244	183425232	0.8102	22708370	0.1003	207652980	0.9172	0.0828	1519378	0.0219	0.345	0.2091	0.4241	0.9632
H043_XACH_P	167620744	197	139598984	0.8328	13805872	0.0824	153824565	0.9177	0.0823	419709	0.0011	0.3591	0.1971	0.4428	0.9647
H043_XACH_R	181882930	197	157185128	0.8642	12177112	0.067	169882729	0.934	0.066	520489	0.0014	0.3057	0.2191	0.4738	0.9598
H043_ZMHY_P	202749556	197	173632581	0.8564	13526964	0.0667	187647862	0.9255	0.0745	488317	0.0016	0.2727	0.2602	0.4655	0.9563
H043_ZMHY_R	400700813	198	344430234	0.8596	28046691	0.07	373613954	0.9324	0.0676	1137029	0.0023	0.2421	0.2915	0.4642	0.9454

## Sheet: Table S3
Table S3: GSEA NES; discovery cohort; genes ranked by absolute fold change; promotor defined as +/- 1kb from transcription start site
DNA-binding_factor	Walton64	K26	Walton10	Walton19	K22	K34	Walton82	s357	s181	s259	K21	s326	Walton46	R003	K12	R005	K14	K36	Walton50	s279	s309	K30	H043_63R6	Camb4	H043_LNWEGT	s151	Walton63	s402	Leeds28	Walton59	Preston22	R010	R002	H043_4PGF	R006	H043_D9MRCY	H043_GKS176	s383	H043_ZMHY	K37	Preston27	Camb12	K27	Walton2	s295	HF3162	Camb8	Leeds105	H043_PWC258
ADA2	-7.30565	-6.43783	-5.55474	-5.77752	-3.1423	-6.57282	-4.66738	-6.69298	-4.8166	-4.96848	-6.54345	-4.87335	-6.42219	-7.13891	-3.41991	-5.93828	-4.63409	-4.75506	-6.13554	-6.53189	-7.46657	-6.15044	-6.8177	-7.31727	-4.35133	-5.25418	-6.80986	-7.16731	-5.68864	-6.29292	-6.70777	-6.02923	-6.6983	-6.61216	-4.77227	-5.06392	-7.61724	-4.86412	-6.39018	-5.83327	-3.96902	-7.07022	-5.40448	-4.88798	-7.8097	-6.83277	-6.52089	-6.05892	-5.70191
AEBP2	NA	NA	NA	NA	NA	NA	NA	NA	NA	NA	NA	NA	NA	NA	NA	NA	NA	NA	NA	NA	NA	NA	NA	NA	NA	NA	NA	NA	NA	NA	NA	NA	NA	NA	NA	NA	NA	NA	NA	NA	NA	NA	NA	NA	NA	NA	NA	NA	NA
AFF1	-19.714	-19.8665	-14.0796	-21.9585	-14.7093	-17.816	-17.9167	-21.4231	-17.2977	18.3077	-23.6997	-18.3347	-21.953	-19.7278	-13.3961	-21.6603	-19.3238	-18.2808	-20.6477	-19.9979	-25.1694	-18.8025	-17.4936	-20.8388	-12.2091	-15.381	-21.6907	-20.8003	-17.5522	-20.4829	-21.469	-21.2193	-18.5549	-14.8951	-16.5625	-14.9378	-23.1043	-17.7597	-16.2616	-20.2429	17.9498	-22.0963	-18.3461	-21.6545	-22.688	-23.3757	-19.6288	-23.9839	-18.0679
AFF4	-20.4722	-21.2802	-15.5011	-23.3707	-15.4025	-19.4005	-19.0463	-21.4772	-17.9694	-19.7077	-25.1246	-18.592	-22.8987	-21.037	-14.2186	-22.9186	-19.6136	-20.0549	-21.8408	-22.4117	-26.5334	-21.4981	-19.0087	-22.5351	-13.7587	-17.4621	-22.885	-21.4695	-19.123	-21.9968	-22.084	-22.78	-20.3873	-16.2979	-17.7485	-14.9606	-24.2976	-18.5423	-16.6513	-21.2813	-18.3068	-23.1505	-19.6766	-22.2936	-24.6713	-24.8037	-21.5212	-25.2829	-19.4755
AGO1	-14.8319	-14.8291	-11.2101	-15.7356	-8.04146	-15.4763	-12.9015	-14.9722	-12.0823	-13.4538	-17.4361	-12.8387	-15.3268	-15.0705	-9.04515	-16.4419	-13.4608	-13.5489	-14.1385	-16.7665	-18.2951	-16.7156	-13.3772	-15.8659	-8.73308	-12.765	-17.1672	-15.7147	-11.9629	-13.7333	-15.4796	-14.5491	-15.5505	-10.8554	-12.5335	-9.66299	-16.9084	-12.9507	-11.0041	-14.8592	11.963	-15.9747	-11.517	-13.9085	-17.9085	-18.4183	-15.4445	-18.1677	-14.5297
AGO2	-5.49484	-5.55169	-3.88886	-3.98992	-2.5054	-5.77731	-3.91934	-5.89885	-4.19693	-4.63626	-6.41061	-4.53591	-5.18825	-5.04531	-3.4216	-5.35802	-5.67265	-3.92703	-4.81037	-5.74721	-6.76781	-5.65051	-5.98575	-5.08518	-2.41454	-4.49377	-5.50588	-5.40025	-4.89527	-5.55818	-5.39641	-4.34422	-6.06856	-4.88304	-4.70955	-3.01911	-5.77544	-4.13685	-3.3331	-4.8097	3.62585	-6.09516	-3.86527	-4.49965	-6.44052	-7.10205	-5.80975	-5.49096	-5.6475
AHR	-18.3016	-17.5412	-14.3471	-20.4151	-13.1487	-17.556	-15.6741	-18.5687	-15.4297	16.3943	-21.1798	-15.108	-19.581	-18.9535	-12.0552	-20.4671	-17.5055	-17.9963	-18.6548	-19.4283	-22.0015	-18.9888	-18.3082	-20.7269	-12.5442	-14.5985	-20.8506	-19.5147	-16.2982	-18.3571	-19.3141	-18.9413	-17.7553	-14.958	14.9329	-14.424	-21.3116	-15.6481	-14.9749	-18.2125	15.7487	-19.1522	-16.2256	-19.2877	-22.0267	-22.1993	-17.9078	-21.74	-17.1643
AHRR	-2.73474	-3.81866	-2.272	-4.27017	-2.3614	-2.52771	-2.10522	-3.74897	-2.96064	-2.52608	-3.53982	-3.39808	-2.601	-3.43141	-2.00641	-3.06646	-2.86547	-3.18699	-3.42301	-3.25231	-3.44703	-3.42759	-3.80665	-3.27115	-1.70304	-3.32192	-3.99328	-3.39491	-2.90583	-3.95794	-2.34189	-3.51304	-2.85912	-2.48154	2.20007	-2.16189	-2.74707	-2.88303	-2.30304	-2.8547	-3.48243	-2.80231	-2.17838	-3.11641	-3.51761	-3.35647	-3.29966	-3.49647	-2.83589
AMH	NA	NA	NA	NA	NA	NA	NA	NA	NA	NA	NA	NA	NA	NA	NA	NA	NA	NA	NA	NA	NA	NA	NA	NA	NA	NA	NA	NA	NA	NA	NA	NA	NA	NA	NA	NA	NA	NA	NA	NA	NA	NA	NA	NA	NA	NA	NA	NA	NA
APC	-11.0202	-10.089	-8.77938	-10.1587	-6.14728	-10.7193	-8.38747	-11.6698	-8.87502	-8.65308	-11.7235	-8.1911	-10.5146	-11.9016	-6.19033	-10.5565	-8.81552	-7.72731	-10.1632	-11.4504	-11.5856	-10.7287	-12.0841	-12.4602	-6.30405	-9.98663	-12.5655	-12.5774	-8.74896	-9.48817	-10.0631	-9.68179	-11.647	-11.0358	-8.53727	-6.8835	-12.4611	-7.7014	-9.10097	-10.771	-8.02688	-11.9391	-8.49938	-10.0691	-13.5334	-13.0688	-11.3341	-11.3325	-10.1069
APOBEC3B	1.51359	1.45259	-0.593082	1.30149	-1.36546	-0.897833	-1.01769	1.05547	-1.15248	1.29336	-0.800981	1.7103	-1.04295	2.0356	1.26973	1.08902	-0.953954	-1.11456	-1.35015	0.993608	1.35881	1.08448	1.11647	0.718233	1.02435	0.892024	1.73157	1.56969	-1.15178	-1.19601	1.33618	1.4804	1.61988	-0.673269	1.16254	1.129	1.06432	1.01669	0.72512	1.10219	1.28669	-0.523322	1.03067	-1.08671	1.65687	1.54187	-0.741173	-1.07668	-0.900612
AR	-8.84503	6.06771	8.07705	-12.536	-8.44198	6.77749	11.3899	-8.34195	9.37933	13.9688	-10.4524	11.2602	-11.5015	-8.99738	8.7374	-9.88076	-7.98938	-9.15808	-11.6502	8.34253	-10.4282	-6.84858	-6.91435	-9.82046	-5.4354	7.65658	-8.54252	11.5583	-10.134	-11.8539	-10.2287	-10.231	-8.20713	-4.45149	15.7058	-4.5514	-10.5733	8.82562	-7.51663	-9.56805	13.3064	-10.6019	-7.22802	-11.7011	-8.32188	-10.4872	-10.3307	-13.2292	-8.07267
ARID1A	-8.96959	-8.53756	-6.72774	-9.88601	-6.51392	-9.9839	-7.91476	-10.1018	-8.21448	-7.55807	-9.41657	-7.64338	-9.84004	-8.52685	-5.93525	-9.59988	-8.70921	-8.53039	-9.28997	-9.64204	-11.0426	-8.19415	-8.24478	-9.61234	-5.39534	-8.40427	-10.5708	-10.8427	-8.80959	-8.31861	-8.63981	-8.79116	-9.51826	-8.15129	-7.60243	-7.1238	-8.9645	-8.2938	-7.75317	-8.60046	-8.68865	-9.90624	-9.05299	-8.92474	-11.5327	-10.8792	-9.04684	-9.33896	-8.38844
ARID1B	-7.6392	-6.94443	-5.27075	-6.21175	-5.01648	-7.1428	-5.17401	-7.52926	-5.01798	-5.64239	-6.87306	-5.41416	-7.49323	-6.5023	-4.24146	-6.40582	-5.483	-6.01083	-6.24174	-6.95579	-7.74068	-6.24791	-8.02558	-7.41078	-4.00451	-5.20748	-7.67452	-7.51151	-5.70412	-6.60555	-6.46795	-6.15942	-6.50263	-5.44933	-5.72055	-5.4287	-7.65602	-5.78241	-5.36726	-6.18025	-4.81146	-6.81626	-5.8953	-5.71262	-8.32049	-8.07809	-6.46762	-7.50062	-6.49139
ARID2	-19.5767	-20.9433	-14.5709	-23.352	-15.8476	-18.274	-18.4696	-21.9786	-17.5998	21.6754	-25.0013	-19.0134	-22.362	-19.3116	-14.2003	-22.0629	-19.5399	-20.03	-21.6241	-21.5336	-26.3305	-20.2035	-17.0999	-21.5548	-12.4645	-15.9333	-22.2691	-20.4074	-19.2322	-21.0703	-22.0867	-21.934	-20.0778	-15.0644	19.4658	-14.7735	-24.7965	-18.8738	-16.9228	-21.9243	19.6781	-22.9276	-18.2415	-22.8695	-22.8975	-24.0495	-22.0434	-25.2341	-19.0215
ARID3A	-6.83931	-6.63544	-5.18754	-5.96818	-4.05122	-6.1368	-4.69842	-6.15691	-4.59814	-5.36497	-6.4026	-4.87237	-5.87624	-6.30419	-4.3652	-6.71949	-5.68115	-6.08373	-6.17942	-7.55272	-6.84055	-6.44417	-6.39851	-6.87497	-4.36936	-5.34674	-7.58603	-6.87757	-5.63622	-5.84624	-6.31734	-5.54339	-5.59575	-6.216	-5.5884	-5.35546	-6.34965	-4.31552	-6.01895	-6.43825	-4.36488	-6.51343	-6.20102	-5.11924	-7.60085	-7.76333	-6.50604	-6.41181	-6.10551
ARID3B	-1.06537	-0.998849	0.806856	-1.14765	0.818866	-1.38625	-1.05794	-1.18999	0.975202	0.658289	-1.06124	0.80054	0.972137	-0.639123	-1.21934	-0.765041	0.85053	-1.14732	-1.34506	-1.34048	1.52308	1.00065	0.700062	0.846827	-0.967944	-1.01211	-0.928126	0.630409	-1.19686	-0.798027	1.1452	-1.03065	-1.10276	-1.18633	-1.08805	-0.96652	0.649898	-0.781965	-1.23617	-1.0681	1.49044	1.2993	-0.968188	-1.18614	0.827336	-0.865427	-1.40582	-1.35253	0.545153
ARNT	-12.6816	-11.7685	-9.9751	-12.6715	-8.2755	-11.6951	-10.3552	-13.0883	-11.4053	-10.5213	-13.8097	8.49507	-13.8401	-11.1609	-7.14391	-12.0386	-11.5035	-10.8117	-12.3482	-13.3824	-14.0689	-13.2025	-11.4494	-13.6776	-8.18046	-10.8441	-14.0989	-13.2777	-11.1484	-12.1037	-12.7628	-11.179	-12.1838	-9.15809	-10.1006	-7.91648	-13.4339	-9.93492	-9.43618	-11.3988	-10.746	-13.4782	-10.9236	-12.1517	-15.3439	-15.4839	-11.9259	-14.2796	-11.8782
ARNTL	-10.1638	-10.3747	-7.65442	-11.1062	-7.46177	-9.36308	-9.08513	-10.0974	-9.06055	-8.7588	-11.7435	-7.74853	-11.617	-10.8817	-6.9071	-10.8128	-8.78425	-8.62001	-10.2851	-11.4804	-12.2989	-10.1897	-11.2162	-11.3985	-7.18293	-9.68601	-12.2156	-11.4847	-10.141	-10.3863	-9.88542	-9.8492	-10.6908	-9.04791	-8.7172	-6.80626	-11.9816	-8.43214	-9.01604	-9.49034	-9.01545	-11.5404	-9.62747	-9.90206	-12.6751	-12.4252	-10.6787	-11.61	-9.54055
ARRB1	-12.3466	-12.0051	-10.5211	-11.8215	-8.17011	-11.1435	-8.69258	-13.8719	-10.2638	-9.69023	-13.0849	-10.88	-11.1624	-13.0644	-8.63366	-11.8759	-9.85328	-9.46394	-11.536	-13.444	-13.5365	-12.8776	-13.1894	-13.9036	-8.31155	-10.1277	-13.6144	-15.0595	-9.90023	-11.7868	-11.9167	-11.7185	-11.7204	-12.4717	-9.42504	-11.1523	-14.1689	-8.73062	-10.8102	-10.5987	-7.97102	-13.3244	-12.3742	-11.1014	-14.1306	-12.8695	-11.1761	-12.1095	-11.9168
ASCL1	-8.03507	-7.86127	-5.74731	-9.78696	-5.33515	-8.59371	-8.65289	-9.53172	-8.84432	10.2258	-10.4407	-8.58581	-10.2422	-7.93682	-4.78853	-9.00666	-8.92505	-8.23819	-9.82637	-8.6861	-11.5768	-7.60526	-6.36941	-9.03515	-4.08027	-6.24263	-9.19877	8.35845	-7.52788	-10.2554	-10.1472	-8.86452	-8.61308	-5.33138	10.1312	-4.83665	-9.64163	-9.04897	-6.43215	-10.001	9.72147	-9.50004	-6.26954	-9.81926	-10.2703	-10.6537	-9.57382	-11.864	-8.62003
ASCL2	-15.4606	-15.0572	-11.5911	-16.0759	-11.636	-15.0703	-13.1727	-16.4772	-13.5586	-12.758	-16.8749	-12.7019	-15.6212	-15.6391	-11.1236	-15.2505	-13.7367	-13.4062	-14.7365	-16.6532	-17.5996	-16.3389	-15.4863	-17.7616	-11.8669	-13.6191	-17.5485	-16.8127	-13.3302	-15.3767	-15.4114	-15.6236	-15.1363	-14.9048	-11.9387	-14.41	-17.4958	-12.0328	-14.2623	-14.0316	-12.4224	-16.8439	-16.1061	-14.6526	-18.1494	-18.0579	-15.0064	-16.0016	-14.2865
ASH2L	-20.4137	-21.4671	-16.8084	-20.458	-14.9157	-20.7842	-15.7246	-21.7986	-16.4733	-17.1837	-22.2403	-16.9501	-20.4487	-20.7149	-15.0588	-21.4113	-17.5393	-18.2399	-19.8028	-22.2659	-22.5107	-21.294	-20.5469	-22.3659	-13.7663	-18.0465	-23.002	-22.9761	-17.5435	-19.9553	-21.1533	-20.3012	-20.4742	-18.7679	-17.2423	-18.3515	-24.218	-15.9244	-16.7895	-18.9495	-14.9534	-22.4277	-21.9584	-18.9069	-24.0768	-24.383	-19.7365	-20.5494	-19.4748
ATF1	-21.2022	-20.2493	-15.3234	-20.7245	-13.9168	-19.1919	-15.4721	-21.4858	-16.8718	-17.1752	-22.5276	-16.6991	-20.02	-21.4692	-14.1424	-21.8739	-19.2611	-17.7403	-19.4349	-23.2177	-24.0724	-22.158	-22.0862	-22.8762	-13.5544	-17.6244	-24.1706	-23.3893	-16.3699	-19.6048	-21.6413	-20.2964	-20.5629	-18.4654	-16.502	-17.0373	-23.5794	-14.8291	-17.1505	-19.434	-14.098	-21.4964	-19.6564	-18.6714	-24.5458	-23.7195	-19.7227	-21.3126	-20.3123
ATF2	-17.0143	-15.9484	-12.6529	-16.7884	-12.161	-15.6172	-14.3309	-17.4563	-12.9728	-14.6116	-17.6755	-13.7003	-17.9811	-17.5734	-11.3615	-17.3388	-15.8	-15.5447	-16.5067	-18.48	-19.475	-17.0746	-16.1329	-19.6556	-11.1752	-13.7674	-19.9756	-18.3476	-14.4828	-16.1029	-16.9982	-17.4859	-15.7329	-14.4625	-13.3316	-13.3845	-19.2493	-13.2438	-14.0939	-15.6609	12.7204	-17.0653	-16.0851	-17.1314	-19.856	-20.3891	-16.589	-18.9537	-16.439
ATF3	-17.7835	-16.3453	-12.6226	-20.8542	-13.7927	-16.6998	-17.19	-18.5682	-15.3086	18.1085	-20.1757	-15.8202	-20.3555	-17.8942	-11.4275	-20.2719	-16.4368	-17.1366	-18.9788	-18.965	-22.948	-17.9478	-16.6953	-19.7184	-12.1664	-14.4889	-20.0276	-18.8725	-17.2361	-18.9615	-19.9048	-19.4565	-17.7045	-13.066	16.696	-12.7484	-20.3708	-16.1729	-14.8232	-18.5827	17.3996	-18.9882	-16.2378	-19.8386	-20.6483	-22.4329	-19.1417	-22.5216	-16.8666
ATF4	-7.70498	-7.59497	-5.46739	-8.80921	-7.62413	-7.39195	-7.47645	-7.76444	-6.98906	-7.19054	-8.15774	-6.07949	-9.10066	-7.02284	-6.79124	-7.67975	-8.02661	-7.46145	-8.64029	-8.15676	-9.54284	-7.45265	-6.9042	-7.87321	-5.67476	-7.08343	-8.61255	-8.13683	-7.90218	-7.76849	-7.53881	-7.64089	-7.9016	-6.08924	-6.37499	-6.64534	-8.31958	-6.9468	-6.30641	-6.87645	-6.95114	-8.20846	-7.87245	-9.11105	-8.3758	-8.99661	-7.80174	-8.93573	-6.64796
ATF7	-13.605	-11.7385	-9.63646	-13.0395	-8.9768	-11.6409	-11.1871	-13.6858	-11.452	-11.6631	-13.3732	-9.80599	-13.4229	-12.8781	-8.05814	-13.0859	-11.195	-12.1348	-13.6155	-14.5237	-14.5723	-12.7893	-12.4983	-14.9689	-9.38595	-11.4129	-14.9009	-14.2814	-10.9665	-12.6688	-13.9268	-13.0547	-12.5757	-10.8829	-10.2904	-10.2434	-13.8469	-9.80227	-10.3387	-11.3716	9.51581	-13.2868	-11.4893	-13.1019	-15.2271	-15.5008	-13.1115	-13.7445	-11.8948
ATRX	-1.9047	-1.59732	-1.43943	-1.57129	-1.01915	-1.73051	-1.79094	-1.86895	-1.82172	2.05794	-2.541	-2.26427	-1.91908	-1.29079	-1.72055	-2.20087	-1.61998	-1.56928	-1.87955	-2.42987	-2.06426	-1.51904	-1.62042	-2.13203	-1.08335	1.64624	-2.63193	-1.81237	-2.05109	-2.21734	-1.49516	-2.06207	-2.12493	-0.842008	-1.70027	-1.27775	-2.03302	-1.33098	-1.36432	-1.55949	1.86865	-1.58045	-1.38475	-1.99209	-2.43026	-2.09349	-2.35258	-2.6074	-1.96205
BACH1	-7.88884	-7.49827	-5.97146	-6.47822	-5.2758	-8.00202	-5.36197	-8.3899	-5.78935	-6.47917	-9.12664	-6.37642	-6.68331	-7.9373	-4.45989	-7.15704	-6.51565	-6.49909	-6.18523	-8.39849	-8.70246	-7.75585	-7.72246	-8.87519	-4.14886	-6.65673	-9.16384	-8.58313	-5.22973	-6.73498	-7.64216	-6.79309	-7.1514	-7.40263	-6.19494	-6.00525	-8.43739	-6.05271	-7.64861	-6.9704	-4.66584	-8.442	-6.75161	-6.16678	-9.46284	-9.1507	-7.63315	-8.2232	-6.7353
BACH2	-4.79163	-3.38559	-4.6664	-4.90224	-4.81191	-4.28787	-4.61668	-5.60635	-4.42265	-5.01279	-4.99979	3.59458	-5.49215	-5.15744	-2.71138	-4.83625	-5.04693	-5.5598	-4.75857	-6.39787	-5.82635	-4.88731	-5.88515	-5.39123	-4.25688	-5.01044	-6.03582	-4.73853	-5.4973	-5.01691	-5.29044	-5.00713	-5.52829	-2.8137	-4.98179	-3.93224	-5.03242	-2.82153	-4.14255	-5.18475	4.67798	-3.26518	-4.48107	-6.48764	-5.95285	-6.87882	-5.61291	-5.90592	-4.46231
BAHD1	NA	NA	NA	NA	NA	NA	NA	NA	NA	NA	NA	NA	NA	NA	NA	NA	NA	NA	NA	NA	NA	NA	NA	NA	NA	NA	NA	NA	NA	NA	NA	NA	NA	NA	NA	NA	NA	NA	NA	NA	NA	NA	NA	NA	NA	NA	NA	NA	NA
BANP	-4.87032	-5.54167	-4.40548	-4.89038	-3.32976	-4.8897	-3.68236	-5.31151	-3.96222	-3.86808	-4.99127	-3.9986	-5.01099	-5.59727	-3.38369	-4.75567	-3.97067	-4.67753	-4.70579	-5.51786	-5.5616	-5.01347	-4.98894	-6.54431	-3.45709	-3.41243	-5.95701	-6.61267	-5.10092	-6.12618	-5.10707	-5.42714	-4.94914	-4.95827	-3.9871	-4.28284	-6.0782	-3.82175	-4.24104	-5.87806	-4.30555	-5.4209	-5.10406	-5.16561	-5.4523	-6.02493	-5.3617	-4.19299	-4.81311
BAP1	-12.115	-11.8777	-9.22237	-10.2766	-6.15897	-11.7494	-7.73195	-11.3739	-9.45267	-9.21401	-13.0553	-9.07288	-10.9941	-12.2189	-6.43525	-11.4354	-8.65274	-9.22472	-10.8361	-13.2408	-13.1671	-11.5942	-12.028	-12.6863	-6.78137	-10.3437	-13.2105	-13.5743	-9.33502	-10.7428	-11.7542	-9.98285	-10.6797	-10.6456	-9.14746	-8.34046	-13.1654	-8.51234	-9.59124	-10.5202	-7.353	-12.2734	-10.2091	-9.73721	-14.1997	-14.0833	-10.4774	-11.1527	-11.7004
BATF3	-6.61037	-4.17534	-4.38127	-6.94022	-5.72353	-4.2825	-6.26546	-6.10469	-5.69249	-6.03309	-6.03871	4.37152	-7.1308	-5.50796	-4.00297	-6.84811	-7.18284	-5.68194	-7.07263	-6.95058	-7.70914	-5.5987	-5.78094	-5.52709	-3.96273	-6.28706	-7.33638	-5.84993	-6.42084	-6.36347	-5.79519	-5.53124	-6.38296	-4.95052	-5.11711	-4.46847	-5.49059	-5.21015	-4.15693	-5.26789	-7.30993	-5.09258	-4.93312	-7.55973	-7.02917	-7.60068	-6.58083	-8.28114	-5.51114
BATF	-10.8804	-7.77995	-7.96432	-11.4924	-8.051	-9.39022	-8.7551	-11.34	-9.65567	-9.44374	-10.9624	7.35539	-11.86	-10.5696	5.6639	-11.1516	-10.5874	-9.82184	-9.86639	-11.5888	-12.9954	-11.1921	-9.85799	-10.4163	-7.87056	-9.56015	-12.4717	-10.1095	-10.1796	-10.6914	-10.8166	-10.3331	-10.4613	-7.564	-9.1911	-8.06622	-9.94344	-7.83753	-8.11132	-10.2435	-9.64301	-9.6948	-8.86643	-11.5835	-11.5225	-13.5329	-10.6095	-13.3141	-9.65811
BCL11A	-15.1802	-13.7547	-12.5806	-16.3202	-9.97346	-15.8195	-12.2995	-15.5935	-12.761	12.9286	-15.954	-11.4162	-16.8994	-15.5145	-8.17863	-15.9605	-14.3373	-14.2074	-13.7896	-16.9701	-18.6062	-16.3216	-14.1614	-15.4343	-10.1998	-14.2198	-16.8287	-14.2518	-13.6025	-14.9354	-16.2138	-14.9748	-15.1293	-10.24	-13.2232	-10.2387	-15.0267	-11.773	-10.6723	-14.5383	11.9634	-13.7641	-12.283	-15.0535	-17.7091	-18.9752	-15.1534	-17.4411	-13.8093
BCL11B	-17.4252	-17.008	-14.3438	-17.8657	-12.0315	-17.5062	-13.3378	-17.9369	-13.8044	-14.7717	-19.0494	-15.2271	-17.1609	-18.4144	-11.939	-18.9169	-16.39	-15.6244	-17.1431	-19.5493	-20.3566	-18.019	-17.3908	-19.0034	-11.6844	-15.25	-20.6734	-19.7481	-14.1426	-16.07	-18.0598	-17.3374	-18.3999	-15.4282	-14.5803	-13.5467	-19.1958	-14.4665	-14.6779	-16.3476	-11.93	-18.6435	-15.8642	-16.3093	-21.5909	-20.7916	-17.3666	-18.4484	-16.6778
BCL3	-23.6914	-21.873	-17.6309	-24.5836	-16.1889	-22.9887	-19.7891	-23.4115	-20.1017	-20.1241	-26.0236	-19.3598	-25.3223	-23.5378	-15.6166	-25.1534	-21.1288	-21.6959	-24.2248	-25.7867	-27.8903	-24.8121	-22.9694	-25.0632	-15.5015	-20.1694	-26.4392	-24.3494	-20.315	-23.117	-24.5217	-24.2334	-24.0402	-18.106	-19.1018	-17.8882	-26.6051	-19.3142	-18.5533	-23.4103	-18.6488	-25.6532	-20.8922	-24.0654	-27.1728	-27.9239	-23.9813	-27.3495	-22.5696
BCL6	-22.3929	-20.1955	-17.4138	-24.096	-15.1924	-20.5219	-18.7727	-22.4188	-17.6725	-18.8083	-22.6765	-16.6136	-23.557	-22.2121	-13.1165	-23.7279	-19.9066	-21.2823	-21.4491	-23.9163	-26.587	-22.1683	-21.1894	-22.4832	-14.9389	-17.5827	-24.3608	-21.2978	-19.9158	-21.4137	-23.0001	-23.3992	-22.2906	-16.0456	-18.3957	-17.2417	-24.1305	-16.9521	-17.1524	-21.8598	17.9182	-22.3759	-19.8149	-22.3076	-24.8432	-27.1256	-22.5879	-25.5028	-21.3991
BCLAF1	-9.75147	-9.76296	-6.73384	-8.54134	-5.41885	-9.0245	-6.53959	-10.0883	-7.39933	-7.41513	-10.1691	-7.48325	-8.8362	-10.2127	-5.68857	-9.64854	-6.71514	-7.10413	-8.59448	-10.3617	-10.5313	-9.83368	-10.3602	-10.7481	-6.17013	-7.73735	-11.2112	-11.3259	-7.17238	-7.84203	-9.64477	-8.51275	-9.30065	-9.19903	-7.65185	-7.74518	-10.271	-6.69937	-7.56829	-8.47022	-6.04164	-9.78145	-8.15126	-7.69475	-11.8266	-10.3893	-9.40588	-9.01635	-9.28539
BDP1	-1.07661	-1.63587	-1.17593	-0.545314	1.25157	-1.49815	1.16488	-0.82195	-1.04884	-1.38499	-1.22319	1.01707	-1.1059	0.735622	0.749076	-1.11717	-1.5383	-0.727677	-1.21612	-1.54643	-1.52259	-1.09284	-1.11057	-2.0309	1.86433	-1.52657	-1.48713	-1.00095	-0.90671	-1.09905	-0.734093	-0.776322	-1.38894	-1.29991	-0.743236	-0.834369	-1.40308	0.796761	0.898971	-0.604566	-1.18323	0.803466	-0.466102	1.16207	-1.34126	-1.47428	0.742466	1.01039	-1.57807
BHLHE40	-18.5751	-17.8143	-14.6708	-19.0093	-12.4053	-17.3937	-15.3558	-18.511	-15.9025	-16.15	-21.1895	-14.8384	-20.1659	-17.7749	-12.2665	-20.0634	-16.4571	-17.0295	-18.1372	-19.6864	-22.7695	-18.3965	-16.519	-18.8497	-11.6043	-15.7731	-20.4316	-18.5453	-16.0357	-18.0903	-19.5666	-19.6279	-18.0968	-13.567	-15.6304	-12.1589	-20.0712	-14.8035	-14.0964	-18.0716	-15.345	-19.5557	-15.5184	-18.7399	-21.4152	-21.7537	-19.0092	-22.4904	-16.3233
BICRA	-8.7116	-6.8953	-5.99314	-8.42987	-5.60586	-7.68962	-6.8696	-8.69159	-7.30171	7.82883	-7.99238	6.2981	-8.89485	-7.68845	-3.71732	-8.72827	-8.33777	-8.9292	-7.96074	-9.70606	-10.0789	-8.80778	-7.43361	-7.93293	-5.74539	-7.17301	-8.50118	-7.49127	-7.11175	-7.27029	-8.49739	-7.99746	-8.18117	-4.68142	-7.63283	-4.95865	-8.08247	-6.39435	-4.682	-8.69567	7.18863	-7.55137	-5.6535	-8.30062	-9.55347	-10.1209	-8.59996	-10.309	-8.15814
BMI1	-12.1411	-11.5046	-8.33919	-14.3444	-10.9252	-11.8458	-11.6472	-12.5895	-11.3105	13.9614	-13.9403	11.0816	-13.7555	-11.7741	-8.4583	-13.563	-12.4667	-12.1695	-13.107	-12.0724	-15.9182	-12.0477	-10.2617	-12.9367	-8.15938	-8.46858	-12.1462	-11.9147	-11.9723	-12.3025	-13.4111	-12.9246	-12.1196	-8.46682	-12.1567	-9.26821	-14.1839	-11.9731	-10.2761	-13.0404	13.69	-13.2145	-10.8332	-13.7125	-13.2657	-14.6142	-13.1654	-15.297	-10.9085
BPTF	-1.4731	-1.7959	-0.765152	-1.32574	1.35795	-1.73712	-1.30313	-2.22551	-1.8616	-2.07451	-1.71725	-1.6363	-2.18293	-1.81004	-1.27326	-1.36606	-2.01331	-1.02141	-2.50616	-1.5486	-1.8083	-1.32413	-1.74712	-1.21579	-0.565058	-1.91193	-1.66577	-2.09047	-2.09558	0.874399	-0.934714	0.96666	-1.99453	-1.06634	0.937055	-1.5126	-1.66688	-1.15198	0.651765	-0.916183	-1.64915	-1.49131	-1.54872	-1.24973	-0.682621	-1.68332	0.75105	-1.50516	1.05294
BRCA1	-23.6117	-23.8907	-18.8415	-25.0144	-16.6096	-23.3991	-19.736	-25.3028	-20.2188	-21.1063	-27.1832	-19.5738	-25.4908	-23.427	-16.4034	-25.6709	-22.0674	-21.8022	-23.2973	-25.4519	-28.322	-26.0105	-23.1593	-26.6191	-16.1653	-20.2515	-27.3555	-26.7149	-20.4403	-23.6256	-24.8472	-24.7585	-24.6759	-20.342	-19.1189	-18.9841	-27.5137	-18.5495	-19.0617	-22.4031	-17.4366	-26.2109	-22.4323	-22.3192	-28.3518	-28.1095	-23.7437	-26.4651	-22.7012
BRD1	-7.21525	-9.26316	-4.69909	-11.721	-8.37429	-7.79683	-9.7185	-8.74867	-7.24575	8.6884	-11.2668	-7.9123	-9.69897	-7.51371	-7.9616	-9.05265	-8.36987	-8.76594	-9.54976	-8.61207	-11.4694	-7.93913	-6.39685	-8.48579	-6.36495	-7.58726	-9.46334	-8.5184	-9.40659	-9.48702	-9.07906	-9.92073	-7.45393	-6.51893	7.58222	-7.75663	-8.92656	-7.79947	-7.07521	-8.57327	-10.198	-9.67066	-10.6928	-11.0502	-10.2381	-9.99741	-9.20374	-11.5926	-6.88387
BRD2	-20.5659	-19.6693	-14.8723	-24.4092	-16.9897	-19.4689	-19.436	-20.7299	-18.4794	20.6457	-24.66	-18.6271	-23.7119	-19.5871	-14.1432	-23.4331	-20.2777	-20.5674	-22.0713	-21.5696	-27.236	-20.0764	-17.1017	-21.7709	-13.6364	-16.3811	-22.9295	-20.5566	-19.9209	-21.639	-23.1197	-22.7391	-20.5802	-15.0922	19.1923	-15.0696	-24.4376	-18.9614	-17.597	-21.6612	20.831	-22.8308	-19.7136	-23.2914	-24.5543	-25.4569	-21.9131	-26.3305	-18.924
BRD3	-21.6645	-21.7098	-16.4364	-24.1784	-16.5877	-20.609	-18.6198	-21.9833	-18.7667	-18.9505	-24.6408	-17.84	-23.3454	-21.5051	-14.1441	-23.2705	-19.8265	-20.7581	-21.7368	-22.9764	-26.2529	-22.3338	-19.8062	-23.461	-14.5565	-17.8483	-24.9889	-22.739	-19.0655	-20.8417	-22.7453	-21.5986	-21.1898	-18.2006	-17.0683	-16.9832	-24.0026	-17.2974	-17.3955	-21.025	-17.4545	-23.3039	-20.6831	-21.9548	-24.8458	-26.3938	-22.1504	-24.5923	-19.7224
BRD4	-6.03139	5.55812	6.7335	-9.41837	-5.23945	6.19676	9.23857	-5.77619	6.66683	10.3005	-6.96737	8.45169	-7.41613	-6.70657	7.20252	-6.62592	5.57242	-6.35275	8.44236	6.26812	8.01638	-4.81327	-5.01033	-6.83336	-3.87682	5.51365	-5.75206	9.24223	8.46102	-8.89256	-6.76098	-8.31194	-5.9523	-2.93134	12.6491	-3.40096	-7.93285	6.62834	-6.302	-6.35031	11.3655	-6.69238	4.93717	-8.90842	-5.64644	-7.44597	-7.78767	-10.629	-5.37646
BRD7	-10.0132	-8.43627	-8.18385	-11.3914	-8.95931	-8.794	-9.15376	-10.6058	-8.17096	10.35	-10.2925	8.55394	-12.5944	-10.391	-5.64622	-11.633	-10.0546	-10.3251	-10.4644	-12.3593	-13.1678	-10.7115	-8.68183	-8.45653	-6.7271	-9.22429	-12.1809	-8.74376	-10.4845	-11.3555	-11.9321	-11.006	-9.85194	-5.93513	8.803	-7.75267	-8.98208	-8.00111	-7.62563	-9.78488	-10.5451	-9.10652	-8.76774	-10.9657	-12.8369	-12.682	-10.8881	-13.5484	-9.9956
BRD9	-19.6907	-16.2735	-14.2201	-22.2236	-15.4459	-16.5883	-18.2668	-19.3358	-16.3591	21.5142	-22.2118	17.6782	-22.5445	-18.6975	-11.0331	-21.8706	-18.1787	-19.0984	-20.3687	-20.3722	-23.3456	-18.4793	-16.0663	-19.495	-12.0266	-14.9641	-20.7695	-17.5325	-17.8195	-20.4166	-21.227	-20.7859	-19.0387	-11.6121	18.9411	-13.9779	-22.2201	-16.2715	-15.1182	-19.7826	20.146	-20.2662	-16.5865	-21.8847	-21.1537	-23.4381	-20.9089	-24.7108	-17.7885
BRF1	0.858998	-0.92762	1.08539	0.642	-0.56814	0.723699	0.563881	-1.12523	0.628751	-1.42087	-0.943743	0.829554	-0.854115	0.924009	-1.00293	1.5373	-0.803466	0.836255	-0.706872	-1.28641	-1.00751	0.658119	-1.11737	-0.95306	1.12168	-1.26342	0.632758	1.2542	0.695813	0.922471	-1.40208	0.915046	1.26164	1.23846	-0.896405	-1.07022	-1.04821	0.663312	0.975037	0.493493	-1.16679	1.15226	-1.21348	1.63928	-1.15254	-1.0666	1.05335	0.772157	-1.34824
BRF2	-1.00181	NA	-1.30866	1.11764	NA	NA	1.10428	NA	NA	NA	NA	NA	-0.805604	-1.08974	NA	-1.00148	NA	NA	-0.927627	NA	NA	NA	1.23929	-1.21866	2.61168	NA	-1.3231	NA	-1.37147	-1.33527	1.39087	-2.32819	-2.11804	-0.768914	NA	1.37231	1.34104	NA	-0.733276	NA	0.795276	0.956239	NA	1.17742	NA	NA	-1.41788	-0.750796	0.766344
BRPF3	-23.014	-24.1172	-18.0557	-25.1585	-16.1369	-22.8842	-19.6077	-24.9797	-18.6851	-20.0331	-26.1523	-19.5209	-24.9021	-23.2411	-15.7792	-24.8493	-22.112	-20.8608	-22.6739	-25.449	-28.7807	-24.0973	-23.3123	-26.0368	-15.8447	-19.9774	-27.9418	-26.0743	-20.1762	-22.8141	-24.7789	-23.8902	-23.2727	-19.4422	-18.3926	-18.6098	-26.9384	-19.1582	-18.0808	-22.8835	-17.4698	-25.0846	-21.6866	-22.7937	-28.2699	-27.8251	-24.4175	-26.1878	-22.8073
CASP8AP2	-1.15368	-0.675768	0.875576	-1.31356	-0.993962	-0.910599	-1.49687	-1.95608	0.954675	0.648585	0.64025	0.721026	-1.08961	-1.4082	-1.68456	-1.23482	-1.51315	-1.51109	-1.16203	-0.882832	-1.77743	-2.11722	1.37752	-2.05727	-1.24191	0.756271	-1.71317	-1.78676	-1.10556	-1.34988	-1.10269	-1.48971	-0.960102	1.0686	-1.07612	-2.30899	-1.36478	-1.78477	1.34851	-0.780896	1.62068	-1.07835	-1.36669	-1.76531	-1.303	-0.882026	-0.882013	-1.49786	-1.25106
CASZ1	-6.5	-5.42523	-3.83596	-6.40163	-4.13319	-4.41264	-5.41837	-6.30132	-5.45906	7.17791	-7.75275	5.59983	-6.71107	-6.0798	3.64027	-5.7416	-4.90512	-5.38476	-6.68995	-5.10208	-8.04793	-4.87204	-4.15459	-5.75349	-2.6368	-4.47175	-5.66788	5.25431	-5.98444	-7.6454	-6.63065	-6.4647	-6.05071	-2.87289	6.32892	-3.08314	-6.62459	-5.58177	-4.85425	-5.95345	6.63231	-6.63585	-5.50234	-6.53699	-6.20303	-6.95283	-6.77234	-7.27387	-5.42991
CBFA2T3	-1.48163	1.25151	0.948799	-0.756886	-0.805111	-1.41094	-1.15106	-0.861652	1.52743	1.64687	-0.931135	1.00828	0.776339	-1.31286	1.3092	-1.04115	-1.10928	-1.25243	1.09989	-1.65414	-1.36041	-1.3317	1.74603	-0.86616	-0.634123	-0.651445	-0.933053	-1.22722	1.09692	-1.15326	1.1942	0.994286	-1.36824	1.01921	-1.16172	-1.13143	-1.18827	-0.881726	-0.912923	-0.722161	-1.18678	0.850318	0.735119	1.22188	-1.65644	-0.984093	-0.884664	-1.45607	0.800139
CBFB	-1.9264	-1.60811	-1.51766	-1.60342	-1.13399	-2.28168	-1.72565	-1.94669	-2.78983	2.1429	-1.55092	1.67646	-1.71818	-2.76545	1.43635	-1.69659	-1.84442	-2.40737	-2.06778	-2.43974	-2.6764	-2.36718	-1.80459	-1.41416	-1.59734	-1.57153	-1.83448	-1.80646	-2.15756	-2.37906	-1.63976	-1.72715	-2.54634	-1.11293	-1.79308	-1.03156	-1.69767	-1.7492	-1.30783	-1.77463	-1.99307	-1.53348	-1.64542	-1.89737	-2.77741	-2.97751	-2.50596	-2.14974	-1.84226
CBX1	-14.9412	-16.0992	-11.8739	-15.4234	-10.9557	-15.5027	-12.2862	-16.4836	-12.0704	-12.3693	-16.7772	-12.594	-15.3958	-15.3374	-11.2396	-15.7746	-13.4192	-13.3823	-14.3169	-16.8061	-18.9258	-17.0019	-16.7992	-18.6014	-10.3162	-13.8193	-18.0273	-17.0866	-12.7343	-14.5514	-16.7227	-15.6268	-14.616	-14.1325	-12.8684	-12.8589	-18.0147	-12.4964	-12.1692	-14.871	-10.7099	-15.907	-14.917	-14.7146	-19.1577	-17.3636	-15.6848	-16.5513	-14.6711
CBX2	3.50664	4.48017	4.73474	1.55819	0.965332	4.15942	3.08759	3.27687	2.39934	3.5227	2.72651	3.23293	1.85171	5.09084	3.87439	3.56007	2.21494	1.24397	2.63311	5.49561	3.53406	4.97123	6.12979	4.53173	2.60755	3.97729	5.54057	5.95896	2.86951	3.34828	3.96529	3.15416	4.18314	5.41545	3.42283	3.57775	4.04709	2.92422	2.94412	1.81875	3.70629	4.17845	2.99667	-1.73794	5.28305	3.92445	3.31179	-1.82953	4.57367
CBX3	-10.3521	-9.93258	-7.57111	-10.9075	-7.4356	-9.88867	-8.87936	-10.2937	-8.40922	9.7458	-11.8841	8.09111	-10.9109	-10.6135	-7.45319	-11.0155	-10.1218	-9.96871	-10.4322	-11.0267	-13.4595	-10.2952	-9.52412	-10.6479	-7.85749	-8.14743	-11.1282	-10.4693	-9.76969	-10.7435	-11.9138	-11.2204	-10.0163	-7.53596	-8.82808	-7.68812	-11.4815	-8.73319	-7.75729	-9.46035	-9.83656	-10.9729	-9.56383	-10.5549	-11.3999	-12.4718	-10.4376	-12.1977	-9.44535
CBX5	-2.03172	-2.43203	0.784095	-0.864152	-0.79506	-1.51275	-1.17067	-2.48743	-1.73953	-2.34646	-1.24606	-2.23722	-1.66595	-1.31502	-1.93091	-1.26389	-1.89099	-2.39704	-1.57928	-1.89455	-1.96944	-1.78862	-1.89352	-1.79876	-1.14764	-1.57634	-2.26347	-2.05795	-1.19942	-2.04929	-2.1399	-1.81781	-2.06324	-1.70782	1.76954	-2.4589	-1.19561	-1.53488	-1.70214	1.04234	1.44732	-1.52105	-1.97487	-1.79631	-1.71803	-1.90321	-2.04999	-1.67734	-2.57584
CBX6	1.62539	1.1382	1.58117	1.20717	0.921602	1.70469	0.959309	1.05729	1.2191	1.26448	0.604951	0.870863	2.17495	1.58848	1.02622	1.67612	1.43987	0.992743	1.26358	2.1953	1.16587	1.60323	2.07684	2.49231	1.95091	1.95794	1.43846	2.29435	0.989853	-0.596846	1.4135	1.56041	1.65167	-0.609913	1.01526	2.178	1.62352	1.21569	1.2289	0.90005	1.09661	1.39038	0.867386	1.62591	1.80337	1.97492	1.30536	1.83459	2.09423
CBX7	2.14144	1.6227	2.93995	2.49093	1.5988	2.51822	2.00861	1.55255	2.08434	2.10306	2.24984	1.53916	1.47059	3.19204	0.774258	1.8566	1.91121	1.82186	1.43881	2.61622	1.45284	1.81999	2.58545	3.1379	2.95956	1.45899	2.0942	3.2097	1.48669	1.56431	2.36773	2.86972	1.68139	2.11771	2.00768	2.37734	2.7309	1.61437	1.99973	2.18264	2.15	2.30703	1.04915	1.81117	3.06591	2.56402	2.51067	1.10045	2.69813
CBX8	2.64064	2.11561	3.33994	-1.27345	-1.87388	3.04395	2.67912	2.05397	1.63526	2.92453	1.59453	2.55431	1.38257	2.718	2.64496	2.09824	-1.09435	1.25287	2.08793	4.28869	2.18228	3.37177	4.38045	3.37887	2.28359	1.90197	2.6212	3.72512	2.02475	1.81393	1.75318	1.6653	2.63271	2.66729	2.806	2.00493	3.17709	1.54842	1.54653	1.90492	3.02603	2.18513	0.65628	-1.9224	3.08738	2.00291	2.56469	-1.46584	3.35986
CCAR2	-3.19639	-3.33227	-2.28863	-2.16972	-1.9388	-2.38678	-1.82896	-3.4204	-2.49524	-2.45428	-2.88521	-1.86122	-2.52726	-2.62888	-1.64498	-2.96996	-2.37872	-2.46731	-1.97825	-2.73858	-3.19515	-3.51455	-3.35134	-3.51822	-1.47186	-2.43721	-3.15351	-3.04546	-2.64581	-1.86988	-2.99435	-2.21637	-3.03349	-2.15288	-2.53502	-2.06276	-3.2173	1.29107	-2.50296	-3.18108	-2.07054	-3.24541	-2.51043	-2.39321	-3.63078	-3.65184	-3.24716	-2.73555	-2.17875
CCND2	-4.74671	-5.23111	-4.999	-4.97857	-2.73444	-5.65315	-4.24483	-5.88038	-4.7475	-5.17685	-6.41243	-4.85233	-5.54705	-4.98754	-3.21788	-6.15329	-4.11488	-4.87111	-5.34691	-6.64712	-7.56318	-5.58477	-5.44956	-5.90486	-3.06825	-4.68426	-6.46575	-5.97514	-3.99591	-5.03153	-5.07585	-5.06399	-5.05995	-4.55636	-5.02537	-3.44425	-6.44839	-4.31352	-4.30023	-6.13291	-4.05832	-5.39915	-4.17274	-4.33273	-7.70838	-6.61447	-5.7205	-5.78464	-4.44938
CDC5L	-1.15447	-0.810279	-0.606147	-1.0751	-2.10106	-1.30563	-1.26686	-2.35516	-0.862036	-1.61714	-0.831667	0.716814	-1.21551	-1.64213	0.997626	-1.24647	-1.49969	-0.867085	-1.72917	-1.27119	-1.42149	-1.5779	-1.52532	-1.22183	0.671723	0.55292	-1.50345	-0.890317	-1.13309	-1.86714	-1.10716	-0.896848	-1.79891	-2.0709	-1.33908	0.940361	-1.52066	-0.977529	-1.77023	-1.26879	-1.4893	-1.00624	-0.938694	-1.08361	-1.97446	-1.20644	-1.09428	-1.57125	-1.82343
CDK12	-5.03073	-4.7781	-3.88007	-3.85163	-3.0854	-4.4811	-3.05101	-4.93039	-3.80466	-3.50052	-4.74453	-4.30084	-3.93665	-5.55673	-3.62063	-4.57077	-4.07335	-4.69835	-4.08036	-5.11482	-5.14206	-5.1673	-5.68061	-5.07224	-3.84312	-3.34084	-5.42603	-5.72884	-3.28092	-3.66695	-5.25266	-4.1157	-4.29206	-5.31923	-3.29639	-3.44786	-5.37267	-3.21924	-3.4071	-4.82096	2.55922	-4.55502	-4.81555	-3.75103	-5.21264	-5.66772	-3.88367	-4.13017	-5.16296
CDK2	-4.2676	-2.64952	-2.60512	-5.46512	-3.16637	-3.10128	-3.56698	-3.45862	-4.003	4.53524	-3.60898	-3.48978	-4.03323	-3.81262	-3.2777	-4.02826	-4.94723	-3.91164	-3.73228	-4.78697	-4.64473	-3.91691	-3.32284	-4.38535	-3.88123	-3.79338	-3.04585	-4.62161	-3.72897	-3.40068	-3.63375	-3.85489	-3.48091	-3.10649	-3.90333	-2.92697	-4.17592	-4.34163	-3.5047	-3.7851	-4.23419	-4.20693	-4.09904	-4.81589	-4.4639	-4.20073	-4.64711	-4.8618	-2.96626
CDK7	-23.1992	-23.471	-18.1946	-24.1546	-16.5398	-22.272	-18.2801	-24.3077	-19.0041	-19.9583	-25.1629	-18.7526	-23.8555	-23.9066	-14.6261	-25.5897	-21.0207	-20.7835	-21.4242	-25.536	-27.0714	-25.0328	-23.5424	-25.7909	-16.159	-19.782	-27.0836	-25.277	-19.6097	-21.9963	-23.4967	-24.086	-23.2857	-19.563	-18.9689	-18.8595	-25.8216	-17.6353	-17.7929	-22.0449	-17.5163	-23.4444	-22.2014	-22.596	-27.6275	-27.5922	-24.1913	-25.5239	-22.0884
CDK8	-22.033	-19.3673	-17.2936	-23.6572	-16.4651	-19.7833	-18.0414	-21.3929	-17.9589	-19.2697	-23.1645	-16.2193	-23.0972	-22.4943	-11.9802	-23.9358	-19.9288	-21.3588	-21.2191	-24.0623	-26.1558	-23.8182	-21.2894	-22.2687	-15.8341	-18.3228	-25.2124	-22.3166	-19.7796	-21.9828	-23.3257	-23.0113	-22.8876	-15.4561	-17.8805	-17.2246	-23.468	-16.5323	-17.2959	-22.1989	17.8988	-21.5837	-19.2841	-21.5683	-25.6831	-27.1193	-23.0115	-25.5998	-21.3743
CDK9	-17.4972	-14.6133	-12.4038	-20.4465	-14.923	-15.0832	-16.6525	-17.8634	-16.014	21.5958	-19.9184	17.9087	-21.2024	-16.9895	10.433	-19.5357	-17.5774	-19.2493	-18.7515	-17.557	-24.4359	-16.7992	-14.3866	-17.1395	-11.5855	-14.2756	-18.8024	17.3981	-17.4913	-19.6333	-19.5337	-20.8598	-17.7235	-9.30464	19.4627	-11.971	-20.3544	-16.6455	-15.2287	-19.1594	21.3462	-18.2708	-15.0922	-21.1904	-18.8758	-22.3114	-18.4564	-24.4849	-16.037
CDKN1B	-18.3564	-18.5988	-14.2333	-21.6826	-14.4355	-18.0654	-17.6975	-19.7997	-16.8684	19.8779	-23.0026	-17.2337	-21.295	-19.053	-13.4599	-20.8837	-18.5144	-19.3016	-20.4809	-21.5475	-24.7232	-20.0253	-17.586	-21.2082	-13.157	-16.1534	-21.1109	-19.8355	-18.5546	-20.242	-21.4517	-20.9905	-19.176	-14.1551	17.3726	-13.6449	-21.7109	-17.3785	-16.2663	-20.5449	19.2819	-21.1311	-17.1987	-21.2072	-23.024	-24.4863	-21.2297	-24.2236	-18.5371
CDX2	-16.2404	-15.9791	-12.8725	-17.4812	-13.308	-16.0537	-13.679	-17.2533	-13.9462	-14.1861	-17.7567	-13.5822	-17.7088	-16.8739	-11.6901	-17.3524	-15.0289	-15.0948	-16.4267	-17.4707	-19.2779	-17.6009	-16.9927	-18.2127	-11.747	-14.558	-19.5691	-18.7811	-15.0872	-15.9667	-16.8189	-16.7251	-16.0642	-14.5051	-12.9148	-12.6541	-18.5558	-13.8763	-13.7914	-15.3858	-13.363	-17.7046	-16.6817	-16.5198	-19.0923	-19.8955	-16.2161	-18.717	-15.9104
CEBPA	-18.6468	-14.5537	-14.0307	-20.754	-13.8755	-16.2061	-14.7594	-16.8718	-14.6312	16.5178	-18.6852	14.1522	-20.2151	-18.2463	-9.70656	-19.226	-16.6471	-18.0211	-18.0477	-19.4467	-21.4187	-18.4487	-17.3661	-17.9588	-12.587	-14.0095	-19.524	-16.8441	-16.5725	-18.1382	-18.886	-18.8149	-17.6451	-12.082	15.7049	-13.0483	-19.429	-14.2678	-14.442	-17.9359	16.654	-16.9649	-14.9794	-19.1046	-21.3484	-21.3775	-18.6135	-22.8298	-17.5495
CEBPB	-11.5924	-9.11288	-8.17105	-14.4079	-11.2494	-9.62928	-10.9891	-11.2251	-9.95876	13.6319	-12.6804	11.3144	-14.1227	-12.4583	10.7763	-12.3502	-11.5456	-13.1927	-12.4707	-12.4454	-15.1357	-11.6976	-11.3437	-12.6179	-7.61258	-10.2286	-13.3064	-11.3619	-11.664	-13.3156	-12.579	-13.0247	-10.9833	-8.87068	12.9415	-8.56664	-13.5549	-10.9277	-10.6576	-12.4619	13.7514	-11.9089	-11.5237	-15.0212	-14.2026	-15.6789	-12.5998	-15.8901	-11.6729
CEBPD	-17.0876	-15.986	-12.465	-16.4325	-11.3816	-16.0071	-13.6795	-17.1046	-13.1328	-13.8253	-17.9192	-12.1492	-17.3079	-16.8974	-10.6254	-17.746	-14.9401	-14.8971	-15.4885	-19.4021	-19.0264	-17.1433	-17.356	-18.6785	-11.3609	-15.0498	-19.6957	-19.3161	-14.0466	-16.4135	-16.7776	-16.7163	-16.5688	-14.4809	-12.7949	-13.4114	-19.6281	-12.4079	-12.3977	-15.6646	-11.992	-16.9387	-15.3537	-15.9817	-20.1458	-19.7482	-17.3737	-18.046	-16.2189
CEBPG	-9.28853	-8.6738	-6.78416	-9.49469	-7.96162	-7.88337	-7.98526	-8.96676	-7.99791	-8.76632	-9.40869	6.39104	-10.3525	-8.93717	-6.24789	-8.78298	-8.83831	-8.51448	-9.62899	-10.8931	-10.7493	-9.10457	-8.7744	-8.79318	-6.75595	-7.29631	-10.1924	-9.59666	-8.67876	-9.06619	-8.78085	-8.61371	-8.96742	-6.03888	-7.86653	-7.42636	-9.26418	-6.89412	-7.41776	-8.63885	-8.19604	-8.5314	-8.73257	-10.0421	-9.82117	-11.4991	-9.3159	-10.4527	-7.99113
CEBPZ	-6.8534	-6.32968	-4.89244	-5.22241	-4.09201	-6.861	-5.32837	-6.94505	-5.55286	-5.79381	-7.02234	-6.86288	-6.20644	-6.71331	-3.59215	-7.0804	-6.44382	-6.17241	-6.58798	-8.05063	-9.19261	-7.62998	-8.52891	-7.8324	-4.09431	-5.50707	-8.61904	-9.9682	-5.0986	-6.88141	-7.70035	-7.03381	-7.41933	-6.43328	-5.82428	-4.61429	-7.653	-5.91943	-6.07433	-6.56402	4.09273	-7.16008	-6.18189	-5.42213	-9.63023	-9.10257	-7.15411	-7.26851	-6.83323
CENPA	-12.4268	-11.824	-9.01364	-14.5055	-8.696	-11.0964	-10.8518	-12.8419	-10.4988	-10.8993	-13.0409	-10.8293	-13.8232	-12.3684	-7.38345	-12.911	-11.8206	-11.8846	-12.9319	-13.3982	-15.3008	-12.2599	-11.9004	-13.1078	-7.55152	-10.9941	-14.2863	-13.464	-10.9467	-12.5881	-13.1929	-12.2523	-12.0231	-9.43203	-9.5941	-8.19412	-13.3888	-9.9204	-9.76914	-12.6148	-10.6635	-12.8153	-11.33	-13.5258	-14.0724	-14.7922	-12.3585	-15.1476	-11.5384
CHAF1B	-1.38902	-1.2852	0.81947	-1.50121	-1.17849	-1.3475	-1.14536	-1.9537	-1.16081	1.76168	-1.35711	1.42749	-0.795022	-1.94564	1.87555	-1.58328	-1.20182	-1.72408	1.16082	-2.43148	-2.34232	-1.8907	-1.45382	-1.46769	-1.02069	-1.12486	-1.53747	-1.31676	-1.16166	-1.32107	-1.57947	-1.41172	-1.42173	-1.11777	-1.95154	-1.43458	-1.11205	-1.40462	-1.41298	-1.13641	-1.01747	-1.11241	0.782189	-1.39292	-1.325	-1.11967	-1.9402	-1.36019	-1.13202
CHAMP1	-1.98817	-2.09952	-1.759	-2.84886	-1.70174	-2.05562	-2.09735	-2.33398	-1.55787	-1.83952	-2.1012	-1.81434	-2.02796	-1.62682	-2.67629	-1.78425	-1.68031	-1.82336	-1.51659	-2.06905	-1.91712	-2.61486	-2.16549	-2.27964	-1.98557	-1.39099	-2.13216	-2.08912	-2.02305	-2.04121	-3.00769	-2.22125	-2.14453	-1.68986	-1.57056	-2.98575	-1.94028	-1.76394	-2.12282	-2.23153	-2.48283	-3.30327	-2.47195	-2.24451	-2.83535	-2.75916	-2.33559	-1.90417	-2.36139
CHD1	-21.5421	-19.0842	-15.3157	-23.5743	-15.7437	-19.968	-19.5232	-21.1983	-17.2791	19.7262	-24.3404	-17.2353	-23.1394	-20.0732	-12.9807	-22.4553	-18.7537	-19.231	-22.2002	-21.8442	-26.3872	-20.7051	-18.0352	-22.3947	-13.2428	-17.6544	-22.9422	-20.8688	-19.6941	-21.1456	-22.7975	-21.3761	-20.1871	-15.2496	17.3702	-14.6842	-23.519	-18.0043	-16.2242	-21.3534	-19.0256	-22.5889	-18.7063	-21.7741	-23.8909	-25.3919	-21.8308	-25.6535	-19.1075
CHD2	-22.3841	-23.0354	-18.0044	-24.0379	-15.5911	-22.2666	-19.0941	-23.7514	-18.7884	-20.2074	-26.4858	-19.7692	-24.4357	-22.9304	-15.5287	-26.1143	-20.84	-21.388	-22.3697	-24.8466	-27.4098	-23.7031	-21.8258	-26.4262	-15.1817	-18.4465	-25.7927	-25.0269	-20.1247	-22.4229	-25.153	-23.3207	-22.4023	-18.7605	-18.0886	-18.2276	-27.4738	-19.1781	-17.7652	-22.3148	-17.7535	-24.9164	-21.0706	-22.6406	-26.7504	-26.7612	-24.0948	-26.0296	-22.6635
CHD4	-8.61068	-7.65581	-6.72913	-8.09957	-4.01632	-8.86437	-7.59998	-9.07927	-7.75417	-8.12309	-8.77609	-6.26373	-9.32497	-8.10076	-3.95651	-8.34855	-7.30476	-7.82282	-9.13973	-10.1897	-11.2398	-8.19585	-7.72679	-8.87857	-5.56345	-7.93025	-9.3539	-8.82461	-7.78667	-7.68927	-9.64737	-7.66283	-9.01727	-5.96655	-6.47448	-5.08365	-8.85668	-7.07868	-5.69915	-8.52996	-6.84429	-8.68108	-5.73553	-7.43179	-10.462	-10.839	-9.02616	-10.5921	-8.24747
CHD7	-5.68397	-3.82123	5.30336	-9.16604	-6.32597	-4.07333	-8.37044	-6.0704	6.50273	10.9959	-7.23833	8.46976	-8.64316	-5.56258	5.80136	-5.52549	-6.69242	-5.91591	-8.37059	6.12751	-8.81339	-3.29406	-1.87311	-4.91479	-3.17169	5.69361	-4.93552	7.6059	-8.08021	-7.48045	-6.52981	-6.91282	-4.13786	-1.56526	9.68764	-2.41043	-5.91195	-7.62722	-3.11657	-6.30543	10.0022	-6.70728	-5.42662	-9.42901	-5.69006	-7.50105	-7.8837	-9.90586	-3.68053
CHD8	-20.0623	-21.2429	-15.6485	-23.0121	-16.0357	-20.916	-19.0273	-20.9946	-17.6429	-18.4892	-23.3941	-18.6784	-22.9096	-20.2207	-14.8767	-22.8504	-19.371	-19.3998	-20.7287	-21.0748	-25.4623	-21.242	-18.6989	-22.9978	-13.4755	-17.1727	-23.2758	-21.3323	-18.8371	-21.3448	-21.1533	-21.6421	-20.668	-17.8192	-17.8881	-16.308	-24.0646	-18.7568	-16.6185	-20.0294	-17.5912	-22.986	-21.4936	-21.5893	-24.4236	-25.5501	-21.8749	-23.9058	-19.731
CIITA	-1.46267	1.44565	1.99716	0.788303	1.22048	1.08668	-0.837512	-1.00612	0.819076	-1.39386	0.82549	-0.696613	-0.637152	-1.56307	0.931513	-1.82832	-0.864702	-1.35479	-0.581784	-1.38279	-1.5075	-2.06787	-1.84428	0.855649	-0.899837	-0.81873	-1.17595	-1.46439	-1.4232	-1.39432	-1.46023	1.43917	-1.31105	0.955297	-1.17413	-1.59362	-0.852402	0.771603	-1.06331	-0.56843	-1.62644	0.838835	-1.23459	-1.1441	0.987401	-1.2789	-0.959416	1.30955	1.21024
CLOCK	-16.9314	-16.8344	-12.1304	-16.1472	-10.5543	-15.6238	-14.1472	-17.2191	-14.4524	-14.6896	-19.2387	-13.7871	-17.6767	-16.9958	-10.7001	-17.1087	-15.6662	-15.0846	-17.7182	-18.3145	-19.8299	-17.4455	-16.2343	-18.7895	-10.6407	-14.9646	-19.2261	-18.813	-13.6056	-16.54	-17.7665	-16.8931	-16.1421	-15.5429	-13.4609	-12.0102	-18.741	-14.2084	-14.0013	-16.672	-14.0775	-17.7457	-15.2512	-16.2119	-20.0585	-19.5406	-16.6148	-17.8119	-15.2948
c-myc	NA	NA	NA	NA	NA	NA	NA	NA	NA	NA	NA	NA	NA	NA	NA	NA	NA	NA	NA	NA	NA	NA	NA	NA	NA	NA	NA	NA	NA	NA	NA	NA	NA	NA	NA	NA	NA	NA	NA	NA	NA	NA	NA	NA	NA	NA	NA	NA	NA
CNOT3	-12.8715	-11.4293	9.17527	-16.856	-11.3625	-11.6953	-13.5089	-14.7464	-12.5654	18.6224	-18.9108	15.9408	-16.0473	-12.7855	-9.42439	-14.3611	-14.0188	-14.3386	-15.2941	-13.0855	-19.4171	-12.0387	-9.47175	-13.5837	-7.42235	-10.0064	-13.4556	15.4377	-13.9705	-15.4733	-16.3289	-16.1097	-13.5577	-8.03371	17.8502	-7.47813	-16.1827	-14.7649	-11.8891	-14.0408	17.5836	-15.6358	-10.5252	-16.7491	-14.8558	-16.6969	-14.6427	-18.4854	-11.4416
COBLL1	-0.924482	-0.757539	-1.50771	-1.49151	1.20041	-0.852228	1.509	-1.17298	-1.15012	-1.03469	-1.26207	-1.17449	-1.99344	-1.09977	-0.907724	-1.81746	-1.53717	-1.03621	-1.22485	-1.62378	-1.85438	-1.55548	-0.721608	0.481565	1.47375	-1.44448	-1.24144	-0.961401	-1.06799	-0.824213	-1.39409	-1.37025	-0.957363	-0.854842	-1.5193	0.967014	-0.88747	-1.67129	-0.850819	-0.59621	1.29025	-1.1815	1.13699	-1.31833	-1.52145	-1.79966	-1.06294	-1.23695	-1.27304
CPSF3	-9.69377	-10.1786	-7.87098	-9.70609	-4.81402	-11.1427	-7.99132	-9.71436	-8.31021	-8.47157	-11.2993	-7.73492	-9.88225	-9.96802	-5.07099	-11.0774	-8.09471	-7.71591	-9.33287	-12.1652	-12.3554	-11.1688	-10.1214	-12.1668	-5.42978	-8.16953	-12.0821	-11.6289	-7.75204	-9.29308	-10.6438	-8.71014	-10.6651	-8.73455	-8.05756	-6.0353	-11.1832	-7.48697	-6.99661	-9.76479	-7.24844	-11.16	-6.79067	-8.4058	-12.5602	-12.1008	-10.853	-11.4042	-9.5214
CREB1	-15.7378	-12.9795	-11.3662	-20.4215	-13.1136	-14.1008	-16.4683	-15.9745	-14.3895	20.1659	-19.0978	16.6608	-19.6282	-16.2078	10.3771	-17.6109	-15.9222	-17.4231	-18.2904	-16.4256	-20.7378	-15.3035	-13.9131	-16.2353	-10.7769	-11.8178	-16.8392	15.8602	-15.7189	-18.1887	-18.5908	-18.5876	-15.3757	-9.33882	19.0987	-11.4182	-19.2893	-16.0715	-13.8765	-17.4594	19.5211	-17.577	-13.7595	-19.7795	-17.6995	-19.4425	-17.6594	-22.145	-15.1344
CREBBP	-19.6861	-16.3115	-16.1421	-19.156	-13.9425	-17.9629	-14.9829	-18.7306	-15.8896	-15.7855	-18.3446	-13.1384	-20.2374	-19.8592	-11.4893	-19.3415	-16.7551	-18.2276	-18.4348	-20.8002	-21.9192	-19.7525	-19.5423	-20.1044	-13.653	-17.0385	-22.2926	-19.6944	-17.4262	-18.4504	-18.9015	-19.0534	-19.0001	-15.347	-14.7317	-15.7913	-19.478	-14.0112	-15.4338	-18.1753	-14.6175	-18.7966	-17.2926	-18.6002	-21.6515	-23.9098	-18.8872	-21.7732	-18.0341
CREM	-23.1433	-22.6536	-18.4263	-23.6861	-16.112	-22.9099	-18.1707	-24.2543	-18.265	-19.0526	-25.3865	-18.8041	-22.9207	-23.7405	-14.6461	-25.1138	-20.7895	-21.2444	-22.4192	-25.4362	-27.1408	-24.8523	-24.9748	-26.0322	-16.0616	-19.4646	-27.427	-26.3456	-19.2992	-22.5668	-24.3985	-23.521	-23.8145	-20.2532	-19.3538	-18.787	-26.512	-18.3281	-18.4956	-22.9591	-15.9069	-24.6115	-21.9284	-22.0147	-27.9242	-27.6007	-22.6798	-24.9264	-22.8782
CSHL1	NA	NA	NA	NA	NA	NA	NA	NA	NA	NA	NA	NA	NA	NA	NA	NA	NA	NA	NA	NA	NA	NA	NA	NA	NA	NA	NA	NA	NA	NA	NA	NA	NA	NA	NA	NA	NA	NA	NA	NA	NA	NA	NA	NA	NA	NA	NA	NA	NA
CTBP1	-10.9893	-11.1171	-8.02867	-10.5897	-7.07364	-11.4247	-8.38695	-11.2155	-8.98833	-9.30379	-12.0789	-8.72638	-11.4022	-10.9969	-7.02595	-11.0226	-9.90082	-10.2546	-10.8165	-11.0142	-12.7954	-10.8254	-10.9468	-11.7412	-7.61741	-9.47291	-11.7221	-10.9986	-8.94004	-10.2084	-10.6036	-10.5391	-10.6959	-9.79474	-9.1685	-8.01445	-12.3038	-8.82165	-8.83957	-10.0021	7.94777	-11.3317	-9.98889	-9.78378	-13.2774	-12.5498	-10.3434	-10.7435	-10.2626
CTBP2	-2.38744	-2.51619	-2.07222	-3.92775	-2.34033	-2.60497	2.59856	-2.72845	-3.03106	3.46724	-3.54549	-2.82864	-3.70941	-2.26271	-2.41757	-2.40237	-2.98846	-3.10182	-3.52764	-2.15573	-3.85762	-2.16479	-1.54057	-2.41698	-1.9799	-2.38263	-2.3729	2.83189	-2.71759	-3.43972	-2.8786	-3.08053	-2.0082	-1.44697	3.21593	-2.04235	-2.22106	-3.17573	-2.5393	-2.72317	3.37106	-2.51199	-2.75037	-3.60542	-3.42307	-3.06132	-2.72311	-3.17719	-2.85378
CTCF	-6.98664	5.20877	7.31128	-9.50852	-5.23151	5.53408	9.21653	-6.41744	7.03489	11.4607	-7.71257	8.86514	-9.09427	-7.51733	6.44876	-7.18687	5.09734	-7.30238	-8.47898	6.97502	-8.63012	-5.34193	-4.51605	-6.57554	-3.94308	6.0989	-6.04872	9.76093	8.51099	-9.84692	-8.43149	-9.00628	-6.17575	-2.7512	13.3862	-3.33913	-7.38318	7.32652	-4.75018	-7.63402	10.3881	-8.08155	4.46445	-10.0818	-7.05279	-8.25084	-8.00706	-12.2193	-5.75028
CTCFL	-15.5526	-14.8193	-10.942	-18.7757	-11.7966	-15.1615	-15.9229	-17.3156	-14.6038	17.9584	-19.5055	-15.2523	-18.9334	-15.4361	-10.3271	-17.6659	-16.6348	-15.7988	-17.7259	-16.2132	-21.3654	-15.6778	-12.1549	-16.0732	-9.23481	-12.0707	-16.9176	-15.5099	-15.6157	-17.6787	-18.1535	-17.3411	-15.5908	-10.0608	16.7249	-10.5378	-18.055	-15.3551	-12.1389	-16.8328	16.913	-17.3913	-13.9392	-17.9007	-18.116	-20.0729	-16.7743	-20.9045	-13.7093
CTNNB1	-3.07659	-2.66019	-2.15589	-2.90689	-2.88516	-3.42514	-2.5573	-2.77069	-2.92465	2.0989	-3.17836	-2.21256	-3.59222	-3.0866	-1.39733	-2.63947	-2.76351	-2.18293	-3.30171	-2.98212	-3.45968	-3.02079	-2.11099	-3.05327	-1.6586	-2.36041	-2.65295	-2.71179	-3.27091	-3.97534	-2.90493	-3.38102	-3.1397	-2.75686	-2.207	-2.19334	-2.83129	-2.50579	-2.61613	-2.7164	-3.04297	-3.05397	-2.04703	-3.19648	-3.0469	-2.4259	-3.3639	-3.07359	-2.69536
CUX1	-2.96659	-3.20266	-2.05129	-2.91559	-2.95104	-2.40279	-2.48894	-2.43029	-2.66126	-2.6431	-2.55203	-2.6757	-2.96197	-2.87096	-1.86659	-2.53357	-2.47829	-3.14817	-2.8893	-2.98362	-3.18185	-2.7716	-2.17124	-3.1844	-2.33078	-2.96921	-1.79563	-2.98511	-3.2869	-2.934	-3.22797	-2.27657	-2.36389	-2.52229	-2.22547	-2.51791	-3.38858	-2.58622	-1.90068	-2.51826	2.07573	-3.4313	-3.20964	-2.95817	-2.86474	-3.18787	-2.48474	-3.11173	-2.73171
CXXC1	-22.5716	-22.2518	-18.1913	-21.928	-14.6515	-23.1687	-17.8586	-24.0812	-16.9739	-18.7905	-23.4592	-20.0003	-22.531	-23.8436	-15.2429	-23.2842	-19.1451	-18.7992	-21.1473	-24.6085	-26.4229	-24.3672	-22.9978	-25.2269	-15.5027	-19.3455	-26.1421	-26.2959	-18.1053	-21.4134	-22.2246	-21.1809	-22.8754	-20.3774	-18.1551	-18.1071	-24.8756	-17.5228	-17.7043	-20.5419	-16.0112	-23.9935	-21.553	-20.5541	-27.2405	-26.0027	-23.5326	-22.7123	-21.3969
DAXX	-7.04004	-5.70448	-5.71792	-8.03998	-5.13331	-6.51457	-5.4043	-7.3307	-6.30944	6.61779	-7.73732	5.58386	-8.05324	-5.95608	-3.913	-7.80483	-6.61506	-6.51657	-7.7633	-8.3499	-8.72418	-6.79335	-6.36948	-6.56098	-4.24736	-7.1505	-8.09157	-6.9241	-6.9555	-6.45766	-6.98787	-6.7207	-6.81466	-5.11653	6.28883	-4.2055	-7.46651	-5.40532	-5.58977	-6.72639	-6.56634	-7.38442	-5.46054	-7.2419	-8.90213	-10.1171	-6.61712	-8.59753	-6.90124
DCP1A	-12.1798	-13.1475	-9.35314	-13.1877	-8.35178	-13.3416	-10.8493	-12.9698	-10.0305	-11.4534	-14.2359	-10.682	-14.0232	-12.6674	-8.95112	-13.5852	-11.2251	-11.6511	-13.0459	-12.9133	-15.5413	-12.8153	-11.8295	-14.3664	-7.89007	-11.766	-13.8929	-13.0674	-11.422	-11.7886	-12.8255	-12.8938	-12.3075	-9.89055	-10.1237	-8.90566	-13.8902	-11.1377	-9.22385	-12.1245	-10.3698	-14.1652	-11.0566	-12.7642	-15.5543	-15.0633	-13.0445	-14.6383	-12.187
DDIT3	NA	NA	NA	NA	NA	NA	NA	NA	NA	NA	NA	NA	NA	NA	NA	NA	NA	NA	NA	NA	NA	NA	NA	NA	NA	NA	NA	NA	NA	NA	NA	NA	NA	NA	NA	NA	NA	NA	NA	NA	NA	NA	NA	NA	NA	NA	NA	NA	NA
DDX11	NA	NA	NA	NA	NA	NA	NA	NA	NA	NA	NA	NA	NA	NA	NA	NA	NA	NA	NA	NA	NA	NA	NA	NA	NA	NA	NA	NA	NA	NA	NA	NA	NA	NA	NA	NA	NA	NA	NA	NA	NA	NA	NA	NA	NA	NA	NA	NA	NA
DDX20	-6.31961	-6.6899	-4.29585	-5.97251	-4.49421	-6.48702	-5.50997	-6.97067	-5.8569	-6.19066	-7.26227	-6.25915	-6.69851	-6.67118	-4.4835	-7.21046	-6.05466	-6.03975	-6.11994	-7.65465	-8.35624	-7.50872	-7.5784	-7.36527	-4.17991	-5.64842	-8.28142	-9.68148	-5.30065	-6.20028	-7.6704	-7.30238	-6.97069	-6.25666	-5.48308	-4.92207	-7.7653	-6.13572	-6.06707	-6.91951	-4.84102	-7.15353	-6.33243	-5.8267	-8.95536	-7.6501	-6.50536	-7.63447	-6.9254
DDX21	-15.1199	-13.8135	-12.465	-12.7137	-8.11333	-14.7045	-9.67336	-15.7069	-11.8649	-11.4055	-15.3681	-11.6556	-12.6918	-16.2126	-8.8945	-15.0074	-11.6818	-11.2238	-13.8774	-15.6983	-16.1384	-15.8243	-15.5294	-16.5956	-9.17801	-12.5177	-15.9964	-17.9318	-10.7408	-13.9354	-14.1834	-13.1448	-15.3418	-15.0658	-11.9828	-11.5059	-17.3174	-10.6206	-12.8462	-13.1764	-7.95833	-16.1156	-12.5627	-11.5634	-17.5906	-16.956	-13.9505	-14.3177	-13.77
DDX5	-1.6284	-2.09259	-1.4081	-2.31897	-1.24847	-1.96738	-2.00686	-1.98044	-1.34949	-1.73651	-1.67662	-1.79018	-2.23723	-1.85467	-1.84913	-2.35552	-2.29839	-1.94617	-1.37967	-2.99182	-2.63802	-2.19215	-1.47113	-2.44727	-1.11271	-2.05608	-1.89998	-2.40192	-1.27347	-1.94637	-2.55523	-2.99511	-2.4768	-1.34223	-1.52228	1.25591	-1.78621	-1.33766	-1.6045	-2.03225	1.66139	-1.72724	-1.13648	-1.28365	-2.13457	-2.02368	-2.53473	-1.59734	-1.30901
DEK	-1.76993	-1.67989	-0.892494	-1.58602	-2.14025	-1.82115	-1.71622	-1.73366	-1.42522	-1.55156	-1.51834	1.40077	-1.92951	-2.33792	-1.76218	-2.32002	-2.01702	-1.79202	-2.42556	-2.00829	-1.82604	-2.57745	-1.74983	-1.27693	-1.05492	-1.04215	-2.39399	-2.06567	-2.24919	-1.71416	-1.54685	-2.07221	-2.01731	-1.88092	0.771728	-1.43777	-2.20566	-2.20264	-2.18407	-1.13626	-1.65857	-1.53315	-1.68943	-2.76418	-2.36031	-2.03925	-1.72984	-2.1407	-1.95167
DICER1	-1.07775	0.552717	1.87588	1.18216	1.78774	0.862208	1.56852	-1.23325	0.623873	-1.53006	2.02794	-0.788239	-1.37373	-1.33439	-0.993957	-1.15486	-1.35802	-1.58348	-2.15359	-1.15278	-1.41606	1.00464	-0.978367	-1.0498	1.93491	-1.42499	-1.89626	-2.1507	1.00493	1.08443	1.51721	0.928545	-0.999952	0.906038	2.41443	1.12587	1.28736	-1.89671	1.61858	2.14805	-2.06077	1.89336	-1.41429	1.08045	1.30698	-0.583054	-0.849466	-1.70832	1.36805
DMC1	-2.71947	-2.47113	2.49848	-2.97899	-1.44471	-3.43144	-4.24285	-3.71353	-3.34368	4.80403	-3.97818	3.74961	-4.34936	-2.81529	1.81991	-3.40364	-3.22773	-2.53441	-4.08136	3.33817	-5.19735	-2.32018	-0.836504	-2.42082	-0.66115	2.56037	-2.54615	3.96538	-3.87353	-4.4001	-2.91493	-2.9762	-3.28026	1.2712	4.48998	1.86966	-2.53176	-3.85294	-1.22827	-3.18113	-4.47641	-3.28483	1.23779	-3.58067	-2.92481	-3.22253	-3.3702	-3.65119	-1.83098
DNMT1	-1.91484	-1.62334	-1.23336	-1.53231	-0.866938	-1.54472	-1.19022	-1.75805	-2.23636	1.50609	-2.20255	-1.88416	-1.53888	-1.18274	-1.3478	-1.21181	-0.867716	-1.88831	-1.56629	-1.53779	-2.47173	-1.29786	-1.59631	-1.85404	-0.792606	-2.22707	-1.6686	-1.59373	-2.04078	-1.63439	-1.77809	-1.79511	-2.22283	-1.36092	-1.53759	-1.20091	-2.57651	-2.0352	-1.27932	-1.88636	1.35909	-1.63398	-2.52089	-1.97864	-1.59884	-2.50785	-1.80575	-2.23789	-2.57485
DNMT3A	-3.76552	-3.63849	-2.94237	-3.77458	-2.17854	-3.7159	-3.24069	-3.70899	-2.88548	-3.06938	-4.44477	-2.83368	-3.37234	-3.30722	-2.6452	-3.35511	-2.78185	-2.56605	-3.6317	-3.51696	-3.31477	-4.18463	-4.10959	-5.28515	-1.65444	-3.24224	-4.34622	-3.55643	-2.70791	-3.28283	-3.79224	-2.62183	-3.24145	-2.64617	-2.45615	-2.56544	-3.91171	-2.55768	-2.2471	-3.70496	-2.45142	-2.86912	-2.31442	-2.47938	-4.09866	-4.45963	-3.80246	-3.32496	-3.48265
DNMT3B	-11.0686	-9.3181	-7.55463	-8.06671	-2.51405	-10.8592	-9.15919	-10.9042	-8.21157	-10.2847	-9.87419	-8.55581	-11.8653	-10.5502	-5.33291	-11.075	-7.73033	-6.64681	-11.3578	-12.5054	-13.1847	-10.7118	-9.84209	-11.7641	-4.70773	-9.00685	-11.8291	-11.2537	-8.78481	-10.3444	-11.2564	-8.64119	-11.0631	-7.11398	-9.36015	-4.15738	-11.2205	-8.74825	-3.94586	-9.71497	8.47937	-10.8618	-2.18556	-10.3681	-12.8816	-14.4481	-11.7213	-13.1794	-8.89564
DPF2	-17.3076	-14.026	-14.009	-19.0964	-12.5317	-15.8274	-14.2119	-17.4965	-14.991	17.5336	-17.4515	14.3503	-18.567	-17.9354	-8.91254	-17.931	-16.4291	-16.7848	-17.0125	-18.6242	-21.1638	-17.9799	-16.0816	-16.6402	-12.0497	-15.1245	-18.4231	-16.0342	-15.911	-17.8985	-18.8085	-18.008	-16.9465	-10.4051	15.5699	-12.2	-17.6508	-13.9511	-13.5574	-17.7727	16.6304	-16.5969	-13.1727	-17.4644	-19.6595	-21.1758	-17.9401	-20.9363	-15.9874
DUX4	-3.3995	-3.93836	-2.30881	-6.1191	-4.99432	-3.28102	-4.28698	-4.27463	-3.93444	4.72589	-4.25056	3.97727	-5.26004	-3.12378	3.83101	-3.73933	-5.22453	-4.78994	-5.42464	-3.85772	-5.56534	-4.12782	-1.92945	-3.50037	-2.86642	-3.84028	-3.69141	-4.19295	-4.9077	-4.12515	-4.42188	-4.29624	-3.37215	-2.99056	4.46924	-4.42801	-4.22568	-4.44554	-4.56182	-4.04098	-6.19201	-4.28633	-5.52771	-6.39679	-4.12829	-5.01675	-4.2737	-4.90334	-3.56216
DYRK1A	-4.89573	-5.1494	-3.76901	-4.88468	-3.34453	-5.00276	-3.41915	-5.51372	-3.70145	-3.33613	-4.86132	-4.07943	-4.86315	-5.14955	-3.12202	-4.32426	-4.28673	-3.85291	-4.41715	-4.73899	-5.19047	-4.35465	-4.81493	-5.83714	-3.30685	-3.53058	-5.48076	-5.38329	-4.30189	-5.15955	-5.11282	-5.09074	-4.5826	-4.33236	-3.67277	-3.85901	-5.69477	-3.41858	-3.92985	-5.0824	-3.90005	-4.68889	-4.65677	-4.65505	-4.97364	-5.19426	-5.14884	-3.76583	-4.65999
E2F1	-16.6398	-15.2325	-11.1785	-20.8644	-14.1974	-14.7703	-17.1457	-17.3391	-15.5623	22.1382	-21.887	18.0239	-19.1004	-17.1776	-11.1895	-19.1477	-15.7979	-17.8639	-19.3343	-15.8683	-22.6017	-15.4068	-13.4258	-18.1683	-10.3943	-12.8932	-17.3911	16.61	-17.0644	-19.7608	-20.2131	-19.8325	-17.1932	-10.1402	20.5585	-11.3274	-20.6712	-17.2034	-14.3487	-18.6186	19.9545	-19.1328	-14.5929	-21.3626	-18.4516	-20.5581	-18.7994	-23.3698	-15.4082
E2F4	-15.6749	-17.8808	-11.0101	-17.5547	-11.6437	-15.7705	-14.4732	-16.2782	-13.6295	-14.5893	-19.2582	-14.9804	-16.9171	-17.4683	-11.4069	-18.4714	-14.6985	-16.0244	-15.5518	-19.2055	-20.3253	-18.4521	-18.2139	-20.1214	-11.628	-13.0775	-20.3616	-20.8297	-13.6594	-15.9317	-18.5603	-17.217	-16.3461	-14.254	-13.6493	-13.486	-19.1568	-13.5981	-12.9888	-17.0075	-12.3314	-15.8425	-16.7798	-16.4445	-20.4498	-20.2551	-17.5022	-18.0597	-15.8328
E2F6	-19.5813	-19.2271	-14.4817	-22.2319	-14.6532	-18.0117	-18.2114	-20.6829	-17.5308	20.2222	-24.7999	-17.4432	-21.9395	-20.4229	-14.2303	-21.8909	-19.2354	-19.3429	-19.9879	-20.9	-26.4206	-20.2196	-18.2365	-20.7085	-13.2575	-15.2913	-21.374	-19.9547	-17.4789	-21.4476	-22.5379	-21.3871	-20.0882	-13.5036	18.928	-14.7141	-22.6742	-17.7612	-16.7904	-20.9814	19.3508	-21.647	-17.8463	-21.9762	-22.5519	-24.2891	-21.4516	-24.8773	-19.0964
E2F7	-10.6641	-11.3586	-7.59777	-12.6207	-8.19628	-10.4914	-11.3099	-9.96662	-9.42555	-9.38403	-12.3378	-9.54504	-12.9152	-11.0273	-7.49628	-13.1831	-10.2158	-11.0376	-11.5074	-12.4851	-13.9028	-11.1385	-11.1935	-13.8027	-7.67584	-9.19468	-14.5812	-13.0327	-9.84863	-10.6444	-13.0186	-11.7013	-10.7385	-9.50347	-8.24441	-9.22732	-13.2851	-8.32319	-9.01367	-11.0325	-10.4882	-11.9387	-10.9737	-12.3257	-14.0493	-14.6038	-11.812	-13.4426	-10.5856
E2F8	-19.1087	-15.765	-14.7923	-21.7237	-14.0628	-17.5114	-16.5194	-18.7402	-16.2327	19.8265	-20.6472	16.5308	-21.4839	-19.3396	-10.5406	-21.0268	-17.7296	-19.0842	-19.694	-19.6494	-23.9481	-19.287	-17.6803	-19.115	-12.8215	-15.1334	-20.5421	-18.2833	-18.1098	-19.611	-20.404	-20.0228	-18.656	-12.1952	18.198	-13.3557	-21.4345	-16.3331	-15.6391	-19.7209	19.4172	-19.5654	-15.6556	-20.5779	-21.2039	-22.6023	-19.7108	-24.6874	-18.4527
E4F1	-17.0999	-14.7607	-13.2475	-14.1195	-9.35162	-16.0761	-11.8006	-16.0523	-13.0207	-12.7371	-16.5271	-13.6977	-14.9603	-17.0318	-10.1484	-16.7476	-12.7821	-12.8307	-15.3913	-17.4475	-17.4678	-16.9777	-18.3006	-17.6492	-10.5498	-13.1659	-18.6439	-18.9011	-12.6711	-14.9807	-16.3937	-15.2178	-16.3746	-15.8485	-12.7543	-12.7634	-18.8576	-11.8417	-13.2183	-14.5901	-10.4355	-16.9621	-15.196	-13.7829	-19.9747	-19.0303	-15.6395	-14.9862	-15.7172
EBF1	-13.0439	-11.5419	-10.1898	-14.2174	-8.83012	-12.7439	-11.7238	-13.7249	-11.7764	-12.7863	-13.5501	10.1707	-14.2053	-13.1329	-6.43374	-14.7583	-12.4751	-12.6846	-12.4891	-14.8078	-16.5418	-13.8232	-12.9698	-13.751	-8.75644	-11.4387	-14.9145	-12.2984	-11.5021	-12.8681	-13.9795	-13.2554	-14.1166	-8.60718	-11.5009	-8.9752	-13.1252	-10.4034	-9.77851	-13.348	11.7394	-12.8543	-9.68748	-13.6928	-15.5733	-17.3761	-13.9191	-16.5205	-12.5485
EBF3	-9.34027	-8.07357	-6.17983	-9.52196	-7.03853	-8.76395	-7.77529	-9.0831	-7.89606	7.70064	-9.44172	-6.88087	-10.125	-8.90567	-6.40529	-9.41323	-8.19769	-7.88999	-9.0914	-8.83022	-10.767	-8.54694	-8.46699	-9.99793	-5.26341	-8.16798	-10.0216	-8.94694	-8.0811	-9.22527	-8.68752	-8.21529	-8.46445	-7.14511	-7.22155	-5.93797	-9.32807	-8.01083	-6.36209	-8.60446	-7.57173	-10.1919	-8.4161	-8.66273	-9.92744	-10.4992	-9.00238	-10.5655	-8.24196
EBNA1BP2	-2.17238	-1.65628	-1.35362	-2.50416	-1.93712	-1.20099	-1.61327	-2.17018	-1.92829	2.03642	-2.24914	-2.0192	-2.24742	-1.79896	-1.41788	-1.52148	-1.93115	-2.07951	-2.37752	-2.34551	-2.77028	-1.87255	-1.91984	-1.96714	-1.15791	-1.25991	-1.63679	-1.98403	-2.10959	-2.1479	-2.54965	-2.22065	-1.67642	-1.77656	1.70576	-1.00295	-2.27701	-2.09801	-1.14607	-1.64012	-2.15827	-1.72992	-1.35998	-2.29696	-2.41666	-3.08307	-1.98783	-2.39135	-3.08563
EED	-7.03775	-7.68427	4.79055	-9.54831	-7.40127	-6.30018	-8.1953	-8.81741	-7.30045	10.4479	-9.75957	8.5191	-8.41588	-6.69789	-6.08386	-8.02618	-7.61288	-7.7682	-8.1242	-7.37449	-10.5785	-6.28211	-4.89993	-6.82843	-4.80136	-5.67489	-7.54168	-7.69704	-7.98207	-8.39443	-8.38978	-8.13325	-6.75768	-4.26576	8.594	-5.91731	-8.3241	-8.36037	-5.88041	-7.73491	9.46363	-7.81926	-8.62558	-9.3943	-9.17111	-9.51826	-6.85801	-10.9646	-7.02502
EGFR	-0.910923	1.0275	1.11525	-1.02915	0.994924	-1.51258	-1.12027	-1.06051	1.15719	1.73135	-1.29168	-0.682759	-1.74263	-1.25546	-1.07927	-1.47819	-0.698746	-0.978026	-0.896018	-1.14859	1.50707	2.04966	-0.782761	-1.39451	1.01149	0.782767	-1.21693	0.94692	-1.18215	0.810065	1.23455	-1.6627	-1.33549	-1.34895	-0.938407	1.34529	-1.08779	-1.18799	1.29863	-2.58452	-1.68107	0.942199	1.4098	-1.67014	-0.959306	-1.22795	-1.46724	-1.3671	-0.882422
EGR1	-18.6599	-17.6328	-13.756	-20.7282	-13.072	-17.0538	-16.4424	-19.5384	-15.6631	17.4403	-22.0508	15.3601	-20.582	-19.2563	-11.6464	-19.8255	-17.4161	-17.7365	-20.0504	-20.9411	-24.4679	-18.1438	-17.6281	-19.4298	-12.2549	-15.7168	-21.2358	-17.9453	-16.7168	-19.3887	-20.675	-20.0543	-19.0551	-13.5355	16.5504	-12.8231	-21.5425	-15.7822	-15.4255	-19.5563	16.6316	-19.9216	-15.4557	-19.6932	-21.1634	-22.1949	-20.3389	-23.1274	-18.0085
EGR2	-13.5772	-11.6966	-8.89434	-15.1204	-8.7195	-12.2545	-12.7409	-13.8597	-11.7054	16.5403	-16.5708	13.3964	-15.1272	-12.4121	-8.6956	-15.014	-12.9514	-12.4077	-14.798	-12.6692	-18.8587	-11.8533	-10.4508	-13.1995	-8.42574	-9.84904	-13.9752	12.9276	-12.6594	-14.8711	-14.9212	-14.6915	-12.777	-8.29796	14.7589	-7.42493	-14.2952	-13.4516	-10.8891	-13.6621	15.2432	-15.0891	-11.0497	-15.3857	-14.1206	-15.4161	-15.11	-17.7663	-12.2658
EHF	-15.0203	-12.6674	-12.2638	-14.2664	-10.1434	-14.1303	-11.389	-14.7074	-11.6621	-11.5597	-14.7188	-10.3925	-14.029	-14.083	-8.75676	-14.2842	-12.6121	-12.8816	-13.772	-15.7914	-16.4951	-14.7725	-15.2225	-14.6117	-10.2077	-13.2155	-16.3206	-16.001	-12.1592	-13.2052	-14.5055	-13.7966	-14.3992	-11.8655	-11.0194	-11.8208	-16.236	-10.5992	-12.4128	-13.6944	-10.0584	-15.3455	-13.5288	-14.1919	-16.6834	-17.9317	-14.0587	-14.8385	-14.8616
EHMT2	-13.901	-13.8972	-10.6142	-14.3446	-11.2821	-13.0223	-11.9522	-15.591	-12.4146	-12.8956	-15.5435	-12.663	-14.831	-14.0183	-10.3618	-14.3141	-12.1165	-13.1456	-14.3845	-14.4735	-17.0852	-14.3732	-13.9958	-14.0656	-9.26453	-11.7737	-15.7941	-14.7856	-13.1713	-14.6822	-13.6756	-13.7408	-13.294	-12.1656	-12.1847	-11.1403	-16.2222	-12.3516	-12.1857	-13.3788	-11.6495	-15.4211	-14.9769	-13.9516	-17.242	-16.7013	-13.6753	-14.9648	-14.0622
ELF1	-19.0506	-15.6392	-13.6085	-21.8885	-14.5291	-17.3329	-17.6363	-18.778	-16.6548	21.5524	-22.2031	17.1207	-21.396	-18.4297	-10.3833	-21.1717	-18.5594	-19.8909	-19.1791	-18.757	-23.8364	-18.3587	-15.4463	-18.6057	-12.6596	-14.3273	-19.9703	-17.2	-17.7991	-20.1891	-20.7564	-21.7611	-18.5133	-11.2773	19.2629	-12.9779	-21.185	-16.3414	-14.8619	-19.9972	20.2343	-19.4764	-16.4291	-20.3035	-20.2528	-23.2307	-19.2665	-24.6099	-17.2233
ELF3	-18.1481	-16.2138	-13.6766	-19.172	-14.6348	-17.4073	-15.6781	-18.2118	-15.6493	-15.4506	-20.1122	-14.0285	-20.0202	-17.8315	-12.2184	-19.4366	-17.0046	-18.0729	-17.9011	-19.6638	-22.1056	-18.2549	-17.383	-19.2459	-13.0579	-15.8295	-19.8232	-17.9471	-16.3964	-17.9432	-18.2604	-18.5409	-17.7491	-14.8072	-14.7968	-14.3905	-20.4212	-14.6761	-14.9532	-17.7815	15.4057	-18.484	-16.8242	-18.5625	-20.736	-23.075	-18.2882	-21.8217	-17.1006
ELF4	-15.3999	-13.1921	-11.1692	-12.7102	-9.46522	-13.6183	-9.61441	-15.2344	-11.2799	-11.1098	-14.2438	-10.6404	-12.4658	-15.263	-9.14043	-13.9843	-10.8807	-11.152	-13.2119	-14.9075	-14.8715	-14.791	-15.0536	-15.7776	-9.40993	-11.1304	-16.3778	-16.7086	-10.4439	-13.0131	-13.9574	-13.4929	-14.1446	-14.4184	-11.2334	-12.5825	-16.736	-10.4207	-11.6299	-12.4318	-8.70276	-15.1977	-13.917	-12.4757	-16.3046	-15.9899	-13.3164	-13.6567	-13.0064
ELF5	-1.16136	-1.23092	1.0747	-1.00906	0.962053	-0.909543	-0.812431	-0.983812	-1.48333	-1.12371	-1.19812	-1.7274	-1.40819	-1.61727	-1.827	-1.50293	-1.35703	1.26414	-1.33021	-1.12596	-1.83076	-1.7926	-1.35178	-0.871831	-1.88476	-0.888977	-1.49149	-2.26841	-0.954692	-1.82537	-0.743399	-0.645108	-1.55294	-1.91153	0.899875	-1.04404	-1.27257	-1.35849	-0.967154	-1.50475	0.717282	-1.37847	-1.56989	-1.70612	-0.640214	-1.45243	-0.86801	-1.04202	-1.15681
ELK1	-16.6733	-14.6255	-12.5159	-14.3346	-9.23736	-15.6863	-10.434	-15.2855	-12.4637	-12.3938	-16.6161	-12.2474	-14.4145	-16.2747	-8.84482	-16.1619	-12.4663	-11.9593	-14.4043	-16.5026	-16.3639	-16.7506	-17.0817	-16.5221	-10.653	-12.8434	-18.5708	-18.9514	-12.1323	-14.008	-14.5345	-13.6005	-15.4241	-15.3848	-12.0238	-12.2962	-18.1506	-11.5633	-13.3585	-14.3516	-9.11722	-17.1537	-13.768	-12.6805	-19.1767	-18.3273	-14.7698	-14.7919	-15.031
ELK4	-19.0495	-17.3754	-14.6759	-16.9152	-11.0035	-18.0214	-13.243	-18.8799	-15.1063	-14.9709	-19.4084	-14.6274	-17.4466	-18.6188	-11.4388	-18.599	-15.5492	-15.2673	-17.2016	-20.1894	-20.9533	-19.4165	-19.8009	-20.0776	-12.5072	-15.8467	-20.6916	-22.3472	-14.8977	-16.894	-18.2936	-17.1961	-18.67	-18.1719	-14.4374	-15.0923	-21.7117	-13.7963	-15.3245	-17.15	-10.9988	-19.0921	-16.6109	-15.8269	-22.3167	-20.8957	-17.3762	-17.5699	-17.4395
ELL2	-18.6338	-19.3342	-13.5837	-19.9358	-13.55	-18.3581	-14.9117	-19.8997	-15.9174	-16.4726	-22.8384	-16.3853	-20.5452	-18.726	-11.1749	-21.4546	-17.5273	-17.9694	-19.0749	-20.3566	-22.6144	-19.8554	-19.1125	-20.7975	-11.3429	-15.6012	-21.5794	-20.5845	-16.626	-18.7502	-19.279	-18.6573	-19.0338	-15.2063	-16.1357	-14.1416	-22.2629	-16.498	-15.5554	-19.5905	-15.2331	-21.1307	-16.9399	-19.0048	-22.1081	-23.187	-18.5553	-21.7294	-17.8533
EMSY	-17.7456	-14.885	-13.1954	-14.2126	-9.69536	-15.9762	-10.805	-17.0082	-12.8021	-12.1934	-16.9505	-13.7149	-14.7037	-18.1833	-10.2959	-15.799	-12.3182	-12.095	-14.5834	-17.4321	-17.4093	-17.6011	-18.3543	-19.2149	-10.8415	-13.1102	-18.6233	-20.1781	-11.9868	-14.921	-15.5356	-15.811	-16.9142	-17.4514	-13.4268	-13.3253	-19.903	-12.0404	-14.6841	-14.6065	-9.63758	-16.9626	-14.2329	-13.5261	-20.3605	-18.324	-16.2124	-15.2215	-15.9691
	NA	NA	NA	NA	NA	NA	NA	NA	NA	NA	NA	NA	NA	NA	NA	NA	NA	NA	NA	NA	NA	NA	NA	NA	NA	NA	NA	NA	NA	NA	NA	NA	NA	NA	NA	NA	NA	NA	NA	NA	NA	NA	NA	NA	NA	NA	NA	NA	NA
EOMES	-5.28968	-4.65984	-2.9632	-7.1559	-5.40877	-5.08936	-5.41954	-5.21799	-5.05543	5.3778	-5.5548	-4.63954	-5.94069	-4.1305	-3.82864	-5.25891	-5.83034	-4.9177	-6.21946	-4.51152	-6.48505	-5.10314	-4.20869	-5.71154	-3.60648	-4.59298	-5.68794	-4.92086	-5.38232	-5.74998	-4.91599	-5.50338	-4.9179	-3.84046	4.72418	-3.85338	-5.59181	-4.82231	-4.55009	-5.17208	-6.06	-5.746	-6.34685	-6.21274	-5.12242	-7.19923	-4.97829	-6.62254	-4.23931
EP300	-9.03692	5.59564	8.76278	-13.0812	-7.66108	6.56186	12.3426	8.36396	10.2456	16.3917	-10.7012	13.0797	-10.8938	-9.45625	9.0851	-10.3248	-7.61388	-9.89274	-11.7594	9.91224	-11.969	-6.39623	-5.68307	-9.03527	-4.31407	9.08165	-9.47452	13.6758	11.4023	-11.3065	-10.3948	-11.3961	-7.66471	-2.89199	17.0377	-3.91162	-10.4619	10.0759	-8.08557	-9.28658	15.3386	-10.3177	-5.19791	-13.4426	-8.21416	-10.6769	-9.99596	-15.2911	-7.15136
EP400	-21.0586	-21.6091	-16.3181	-21.8684	-14.3159	-21.3562	-17.5644	-22.3772	-17.1951	-18.6779	-24.4221	-18.3076	-22.2654	-21.2346	-14.2084	-22.831	-19.4906	-18.8461	-20.4253	-22.7629	-25.6213	-22.2053	-21.3827	-24.5924	-14.1052	-17.652	-24.8581	-23.2987	-17.366	-21.4374	-22.5144	-22.1268	-21.4461	-19.1127	-18.5647	-16.3841	-24.8513	-17.3218	-18.1846	-20.8316	-16.305	-23.2935	-20.9082	-20.323	-27.1155	-24.9396	-21.3258	-23.63	-20.8855
EPAS1	-7.03472	-6.10245	-4.61758	-7.21615	-5.53547	-5.74598	-6.03094	-7.47535	-6.73285	7.19069	-7.04621	5.82237	-8.07061	-5.8747	-3.88688	-6.62322	-6.79663	-6.60878	-8.07599	-8.4228	-9.12502	-7.43272	-6.37189	-7.29853	-4.43473	-7.33438	-8.19813	-7.7868	-7.6935	-7.20406	-6.88994	-6.52572	-6.65461	-4.9013	6.30898	-3.67596	-7.46722	-5.44057	-5.10031	-6.64201	-7.08609	-7.23188	-5.79081	-8.06833	-8.72768	-9.40433	-7.43721	-10.0944	-6.05478
EPC1	-1.97569	-1.51378	-1.56562	-1.84558	-1.04758	-1.66678	-2.71952	-1.90266	-1.69996	-1.30748	-2.73464	1.42845	-1.52296	-1.65096	-1.46799	-1.73781	-1.55177	-1.46835	-1.89543	-1.51561	-2.01521	-2.01619	-2.03725	-2.44542	-1.0867	-2.06745	-2.31608	-2.08176	-1.85097	-1.74778	-1.6852	-1.10152	-1.70249	-1.81478	-1.60618	1.45825	-2.32232	-1.40753	-1.72725	-1.47201	-1.87649	-1.69364	-1.39375	-1.60575	-2.65297	-2.4811	-1.49055	-2.30533	-1.41223
ERCC6	-8.03571	-7.76586	-6.14097	-9.3716	-5.11806	-7.83002	-7.47955	-8.62055	-6.86994	-7.62993	-8.82825	-6.69197	-9.08714	-7.09233	-5.76148	-8.34474	-8.12775	-6.99793	-8.31458	-8.94699	-10.5425	-8.02971	-6.54368	-8.33102	-5.49608	-7.58869	-8.54634	-8.1589	-6.95331	-7.96892	-8.44954	-7.25796	-7.88064	-5.84776	-7.13686	-5.16105	-8.78016	-7.40795	-5.80677	-8.41228	-7.85898	-8.404	-6.16973	-7.79454	-9.15735	-9.70574	-8.6028	-9.71675	-7.75051
ERF	-14.1311	-12.3025	-10.3854	-12.4208	-8.83254	-13.0254	-10.4368	-14.2839	-11.5329	-11.2601	-14.3207	-10.9259	-13.0429	-13.5962	-7.69982	-13.6349	-11.458	-12.0392	-13.0495	-14.5444	-15.3253	-13.6962	-13.8138	-14.1806	-9.49569	-11.5314	-14.2116	-15.1003	-10.7667	-12.8895	-13.3886	-12.9464	-12.827	-12.462	-11.0433	-10.706	-15.6246	-10.4548	-12.3608	-11.7198	-8.81513	-14.4445	-11.8243	-12.2515	-16.5638	-14.939	-13.2936	-13.9829	-13.0118
ERG	-12.0151	-6.49024	10.6659	-14.7946	-8.71326	-7.13899	13.6616	-10.9273	12.2397	19.5561	-13.8387	15.95	-14.102	-12.0731	7.29939	-12.1418	-9.15044	-11.5455	-13.989	11.8419	-15.1667	-9.52201	-7.50094	-11.0227	-6.38887	10.0531	-11.2153	16.6563	14.0916	-14.5458	-13.545	-14.9185	-10.7026	-4.05051	18.8179	-5.06453	-13.2033	11.4844	-9.43046	-12.5415	18.1741	-11.7449	-8.08753	-15.3369	-10.8402	-13.5869	-12.7529	-17.9284	-9.59486
ESCO2	-5.07407	-5.53735	-4.10617	-7.17457	-3.89293	-6.07067	-6.04509	-5.43682	-4.9115	6.19706	-6.90707	4.85072	-6.24126	-4.63646	-3.62658	-5.647	-5.67452	-5.04592	-5.92055	-5.04364	-7.4666	-4.75473	-4.24332	-5.10483	-3.75963	-4.6785	-5.39015	-4.98733	-5.4907	-5.68693	-6.2278	-5.09049	-4.59733	-3.79999	5.27975	-2.63999	-6.10908	-5.58133	-3.9387	-5.42297	5.65747	-6.04047	-4.98492	-6.10788	-6.47905	-6.0907	-5.62809	-6.25878	-5.34261
ESR1	-4.47875	6.09441	3.49493	-5.99469	5.11743	5.74919	6.63645	-4.04147	-4.21195	5.42869	4.51379	4.98521	-4.91292	-4.6378	6.69771	-4.31546	5.33277	5.2117	-5.78492	-4.60892	-5.25666	4.83238	-2.9341	-5.8344	-2.84612	-3.17961	4.05305	5.57883	-5.45292	-6.00308	-3.97621	-5.28887	-4.18418	-1.78331	9.70386	-3.17618	-4.06109	4.71377	-2.75216	4.77954	6.34348	-5.40433	5.29784	-6.91955	-4.57874	-5.87018	-6.27139	-7.77621	-2.3628
ESR2	-6.35901	-5.87414	-4.36956	-6.26036	-3.91197	-6.38922	-5.89036	-6.12541	-5.79345	-7.67469	-7.13812	5.79979	-7.15996	-5.74067	-3.63985	-6.93644	-5.88349	-6.10245	-7.02667	-7.15174	-8.69921	-5.97196	-4.78634	-6.38682	-4.09465	-6.02291	-6.5057	-6.31689	-5.75369	-6.52664	-7.23745	-6.23625	-5.97986	-3.83606	6.66028	-3.42235	-5.45562	-5.88774	-3.31016	-6.33332	6.17937	-6.4192	-3.13562	-6.68142	-7.30415	-7.59023	-6.77069	-8.46368	-5.85371
ESRRA	-14.9674	-13.4731	-11.0716	-14.2412	-8.19139	-14.1196	-11.281	-14.3371	-11.6473	-12.9361	-15.9246	-12.4912	-15.0054	-15.3222	-8.01594	-14.9385	-13.0662	-13.6734	-13.7418	-15.9256	-17.1695	-14.2906	-14.6774	-15.9103	-9.14994	-12.4332	-16.0316	-15.4983	-12.2272	-13.9918	-13.9752	-13.2011	-14.2912	-11.8581	-11.4597	-10.0718	-16.3523	-11.7567	-11.6373	-13.5454	-10.8072	-15.033	-12.0318	-14.7165	-17.0101	-17.0312	-15.081	-16.225	-13.4639
ETS1	-16.293	-12.8281	-11.3311	-20.4159	-12.7263	-14.8217	-15.073	-16.0568	-14.6516	19.5869	-18.1	16.2095	-18.8565	-16.0664	-10.0045	-17.781	-14.563	-16.1737	-18.1773	-16.2575	-21.14	-15.7963	-14.4878	-17.406	-10.9812	-12.6186	-17.0039	-15.3351	-16.2547	-17.9639	-18.547	-17.6987	-17.1609	-10.2622	18.8012	-10.9343	-17.9766	-14.9669	-12.8609	-16.7881	18.2071	-16.3046	-14.0526	-19.7007	-17.5891	-20.3577	-17.6354	-21.1884	-14.8163
ETS2	NA	NA	NA	NA	NA	NA	NA	NA	NA	NA	NA	NA	NA	NA	NA	NA	NA	NA	NA	NA	NA	NA	NA	NA	NA	NA	NA	NA	NA	NA	NA	NA	NA	NA	NA	NA	NA	NA	NA	NA	NA	NA	NA	NA	NA	NA	NA	NA	NA
ETV1	-20.0243	-18.4641	-15.397	-19.4751	-13.3427	-19.4394	-15.6184	-19.8694	-16.2741	-16.7813	-21.8171	-15.5355	-20.7804	-18.8731	-12.3955	-21.1219	-17.5691	-17.5229	-19.547	-20.6379	-22.3599	-20.1806	-18.7557	-20.8139	-13.4431	-17.4947	-21.3249	-20.7878	-17.9621	-18.9966	-20.7287	-18.7477	-19.7222	-15.9275	-15.4647	-15.0155	-22.1224	-16.0671	-15.1528	-18.9763	-14.8893	-20.6467	-17.6735	-18.7504	-22.8432	-23.946	-19.6136	-21.1462	-18.2981
ETV4	-14.3107	-13.1328	-10.8362	-12.877	-9.40135	-13.689	-9.96861	-13.973	-11.2534	-10.951	-14.773	-11.2127	-13.1233	-14.2332	-8.02918	-14.0324	-11.0247	-10.8613	-12.4841	-14.629	-15.3431	-14.291	-15.0784	-14.4772	-9.24028	-11.9305	-15.6667	-16.1525	-11.209	-12.5104	-13.2699	-13.2801	-13.9564	-12.6348	-10.3536	-12.0624	-16.0982	-9.44289	-11.6999	-12.8763	-8.8175	-14.8656	-12.8956	-12.6286	-16.4342	-17.3904	-12.5347	-13.4073	-12.7058
ETV5	-19.1661	-18.4409	-14.1529	-19.98	-12.9349	-18.2703	-16.169	-19.4772	-16.2176	-16.4493	-21.46	-15.7178	-19.4635	-19.5551	-12.5551	-20.7627	-17.8156	-17.8619	-19.0053	-21.2647	-23.0166	-18.7505	-17.8135	-20.1601	-12.4171	-17.1495	-21.4719	-21.0361	-16.8142	-18.07	-20.3687	-18.2514	-18.7903	-15.8093	-15.9384	-13.7384	-21.1564	-16.1168	-15.2681	-17.9474	-15.0141	-20.989	-15.8317	-18.2145	-23.2342	-22.7955	-19.5172	-21.3355	-17.6809
ETV6	-11.2362	-9.21749	-9.7853	-11.9034	-9.87391	-11.1572	-8.75574	-11.6606	-10.5396	-10.1533	-10.5944	7.46679	-13.0613	-11.8156	5.58293	-12.2047	-10.593	-10.961	-9.95263	-13.6148	-13.3759	-11.9674	-11.5194	-10.3628	-9.6409	-10.8908	-13.3159	-10.0856	-10.7057	-11.7137	-11.7042	-11.9687	-12.4282	-8.68814	-9.25644	-9.49083	-10.5867	-7.62426	-9.2079	-11.0914	-9.30892	-10.8194	-10.5998	-11.7869	-13.1494	-15.7001	-11.4571	-12.7492	-10.4738
EWSR1	-0.669116	-1.4179	-0.720754	-2.07767	-1.76308	-1.09209	0.841703	-1.93571	-1.87046	-1.88832	-1.9383	-1.39204	-1.82696	-1.0278	1.04836	-1.07075	-1.4769	-1.63757	-1.06369	-0.885042	-1.72879	-1.47982	-1.78493	-1.94906	-1.03526	-1.19657	-2.14256	-1.76336	-0.8536	-1.19918	-1.51942	-1.06962	-1.63342	-1.31158	-1.1272	1.00836	-1.33998	-1.323	-1.13536	-1.54223	-1.03937	-1.07909	-1.39495	-2.22856	-2.15482	-2.00453	-1.45465	-1.83433	-1.79027
EZH2	-4.31546	3.18509	6.21518	-6.28618	-4.5487	4.31599	8.99545	6.53374	7.57138	11.9153	-5.54106	9.67286	-6.6437	-5.02991	5.50831	-3.45645	2.99155	-3.43492	7.98724	7.2093	7.95475	3.59407	4.52263	-2.51631	1.44664	7.32087	4.80742	9.9032	8.37052	-6.24557	-5.2253	-5.84873	3.12902	4.91488	11.3697	3.29111	-1.90951	7.32682	-2.63272	-3.59834	12.6344	-3.3375	2.45979	-8.34736	5.1191	3.02156	-3.17858	-7.91501	1.59362
FAM208A	-4.46162	-3.38484	-3.82632	-3.96037	-2.65597	-3.84342	-3.37481	-5.0404	-2.5762	-2.81481	-4.15551	-3.11477	-3.87168	-4.12606	-2.67604	-3.68693	-3.7603	-2.70545	-4.14713	-4.46548	-3.95142	-4.39362	-4.20164	-4.86773	-2.91951	-3.24342	-4.10298	-3.5523	-2.92701	-4.34506	-4.04913	-4.38709	-4.50659	-3.71947	-3.09826	-3.29721	-4.70854	-2.88657	-3.25049	-2.47181	-3.50587	-4.39503	-4.01177	-3.88527	-4.37668	-4.17679	-3.61783	-3.9709	-4.25101
FANCD2	-3.8062	-2.63946	-2.57902	-4.29995	-3.63774	-3.25211	-3.25091	-3.41068	-3.80529	-3.85467	-4.44107	-3.21292	-4.38758	-3.54308	-3.30913	-3.49436	-4.04188	-3.59148	-4.56129	-4.54104	-4.77481	-4.43058	-4.39692	-3.68078	-2.36999	-3.48529	-4.25808	-3.8708	-3.82901	-3.95057	-4.77019	-4.07799	-3.89764	-2.86742	-3.55455	-2.73506	-4.34804	-3.49726	-3.41362	-3.42463	-4.20948	-4.0723	-3.22804	-4.79318	-4.18173	-5.61458	-3.90388	-4.57387	-3.5424
FEZF1	-4.80928	-4.27673	-3.63005	-7.3725	-5.74107	-5.62504	-6.00597	-7.24345	-6.01191	-5.72496	-6.54036	-5.02779	-7.22516	-4.81731	-4.82607	-5.85399	-5.50413	-5.73564	-6.90498	-5.25547	-7.37065	-4.94806	-4.08792	-5.53683	-4.6539	-4.57747	-6.37765	-5.50804	-5.83163	-5.50067	-5.79551	-5.49819	-5.28886	-4.7045	4.81915	-4.3594	-5.13788	-4.23838	-3.91922	-5.49082	-7.33165	-5.43258	-6.43694	-6.79509	-6.84021	-6.4177	-6.30576	-7.55142	-4.79075
FGFR1	-20.158	-21.4074	-15.1226	-20.8854	-14.231	-19.119	-18.3144	-20.6793	-17.1959	-18.1077	-23.6951	-18.5509	-22.2933	-19.4788	-12.7584	-21.768	-18.7514	-18.1119	-20.9218	-20.6396	-24.4565	-19.7671	-17.3658	-21.4235	-11.9591	-16.4909	-21.6246	-19.7938	-18.1308	-20.117	-20.4197	-20.4557	-18.8943	-15.8379	-16.991	-14.22	-22.9721	-17.542	-15.4822	-19.5129	-16.3751	-23.4423	-18.4448	-20.8691	-23.2939	-23.2243	-20.5871	-22.1429	-18.927
FIP1L1	-12.7933	-12.7809	-9.78223	-13.0469	-8.59172	-13.3567	-11.0692	-13.8962	-10.5184	-11.0824	-14.0316	-9.92775	-13.7442	-13.0733	-9.04036	-13.8357	-11.5035	-11.9921	-11.8352	-14.678	-15.1999	-14.1218	-12.5059	-13.9127	-9.03369	-11.0041	-14.3689	-14.2521	-10.7025	-12.2842	-13.3628	-11.94	-12.5465	-10.9651	-10.8686	-10.2731	-15.1588	-11.1823	-9.4788	-12.7929	-9.5972	-13.1709	-11.5295	-12.5456	-16.0276	-15.8937	-13.2303	-14.6204	-12.1681
FLI1	-13.0989	-8.95353	10.3379	-17.8192	-10.9172	-9.78001	15.18	-13.101	13.0863	20.4574	-16.0538	16.5854	-16.278	-14.223	9.10502	-14.4094	-11.9673	-13.359	-16.4941	12.4881	-18.3392	-11.422	-10.0366	-13.0895	-7.81004	10.775	-14.4129	16.4288	-14.5327	-16.4604	-16.8277	-16.5005	-12.5794	-6.00261	19.6609	-7.54145	-15.6166	-12.8983	-10.9993	-14.3013	19.5348	-14.5292	-9.91237	-17.0923	-12.7464	-16.6982	-15.2976	-20.1465	-11.567
FOS	-15.5845	-12.6052	-11.0124	-17.5301	-11.5314	-13.1003	-14.486	-14.8693	-13.2538	14.3364	-16.327	12.9387	-16.9383	-16.1905	-9.2717	-16.9659	-13.903	-14.1733	-16.8279	-16.1796	-18.4837	-15.4415	-15.6382	-16.4698	-9.78664	-12.2245	-17.5375	-15.8297	-14.0968	-16.5107	-16.8461	-16.0149	-15.1926	-10.8672	13.2446	-10.8322	-17.0192	-12.4163	-11.4339	-14.8268	14.4413	-15.4288	-13.2762	-17.1233	-17.5673	-19.1943	-16.5496	-18.933	-14.9883
FOSL1	-5.51132	-3.68417	-3.82117	-6.29591	-4.62988	-4.29331	-5.05201	-5.46624	-5.10283	5.84698	-5.7257	5.16788	-6.93202	-5.28997	3.56019	-5.40193	-4.37954	-5.7935	-7.31813	-6.2297	-7.4593	-4.7585	-4.63273	-5.50029	-3.24348	-5.4579	-5.9563	-5.2484	-6.47907	-5.83498	-6.16193	-5.383	-5.02411	-2.79755	5.19011	-2.2451	-5.17803	-4.68205	-3.42828	-4.76556	6.32014	-5.52512	-2.80996	-6.22687	-5.47202	-7.16447	-6.79445	-7.89848	-5.32663
FOSL2	-11.1302	-9.1822	-8.87023	-13.3598	-7.72979	-10.6866	-9.51668	-11.3488	-9.92152	10.2259	-11.8916	8.67466	-13.0626	-10.539	-6.43203	-11.6084	-10.1684	-11.2992	-12.6555	-11.8401	-13.977	-12.0051	-10.3992	-11.9975	-6.91057	-10.4409	-12.7069	-11.4711	-10.5258	-11.8003	-11.8537	-11.0653	-11.5302	-8.45575	10.05	-7.03895	-12.4727	-9.34813	-8.71133	-10.5264	-11.1022	-12.3107	-8.07972	-12.5793	-14.31	-14.9749	-11.7634	-14.1933	-10.0302
FOXA1	-11.9806	-8.8015	7.74427	-14.4846	-10.259	-9.15592	-12.564	-11.5247	-10.1371	14.2886	-14.0151	11.357	-14.632	-11.7815	10.7256	-12.3613	-11.5247	-12.9775	-13.5257	-10.9614	-14.4773	-9.99696	-9.73993	-13.2085	-7.61856	8.59707	-12.8963	11.4978	-12.9512	-13.5898	-13.1448	-14.2717	-10.9105	-7.69793	14.9295	-7.58705	-14.132	-10.8173	-10.3712	-12.9402	14.3069	-13.8286	-10.3689	-14.6091	-12.4336	-13.781	-13.5087	-16.6641	-10.8764
FOXA2	-8.75666	6.14556	7.48666	-11.621	-6.8879	6.61169	10.6557	-8.76445	8.15253	13.4385	-10.0187	10.0909	-10.5722	-9.06049	8.7161	-8.98513	-7.56842	-8.36461	-11.2262	-7.85552	-11.0612	-6.39426	-6.6391	-9.95943	-5.55248	7.09277	-8.67131	11.0668	9.89717	-11.5997	-10.4305	-10.3805	-8.05206	-4.07209	14.9451	-5.6394	-10.6867	-8.95794	-8.00416	-8.58333	13.0381	-9.98191	-5.4553	-12.0057	-8.07217	-10.2925	-10.0521	-13.2543	-6.63449
FOXE1	NA	NA	NA	NA	NA	NA	NA	NA	NA	NA	NA	NA	NA	NA	NA	NA	NA	NA	NA	NA	NA	NA	NA	NA	NA	NA	NA	NA	NA	NA	NA	NA	NA	NA	NA	NA	NA	NA	NA	NA	NA	NA	NA	NA	NA	NA	NA	NA	NA
FOXH1	-2.61775	-1.50478	1.65457	-3.70827	-3.64879	-1.89458	-3.52141	-2.81895	-2.82453	3.77114	-2.29884	-2.79136	-3.98746	-1.69877	2.15549	-2.45527	-3.74247	-2.6257	-3.87478	2.24815	-3.24558	-1.70774	-0.951447	-1.53968	-1.32126	-2.11256	-1.94877	2.74669	-3.08349	-3.21723	-2.51796	-2.65729	-1.56583	-1.18948	3.19613	-1.62701	-1.43682	-2.74169	-1.88081	-2.77843	-3.91464	-2.0191	-2.91902	-4.70424	-2.70462	-3.0073	-2.28285	-4.37169	-1.44695
FOXJ2	NA	NA	NA	NA	NA	NA	NA	NA	NA	NA	NA	NA	NA	NA	NA	NA	NA	NA	NA	NA	NA	NA	NA	NA	NA	NA	NA	NA	NA	NA	NA	NA	NA	NA	NA	NA	NA	NA	NA	NA	NA	NA	NA	NA	NA	NA	NA	NA	NA
FOXK1	-6.03626	-4.96144	-4.90462	-4.58629	-3.03704	-5.29608	-4.41525	-6.13596	-5.08783	-4.49984	-6.10546	-4.39579	-5.70336	-5.33034	-2.52838	-5.81071	-4.6387	-4.00438	-5.87004	-6.47441	-7.2096	-5.83338	-6.17766	-6.19757	-3.03195	-4.98111	-6.99931	-6.57245	-5.27095	-5.53218	-6.17624	-5.28533	-5.95542	-5.01868	-5.02103	-3.20521	-6.50179	-4.12723	-4.41157	-6.10482	-3.89281	-5.94372	-4.43347	-5.63081	-6.68915	-7.27943	-6.14117	-6.12085	-4.40378
FOXK2	-14.4589	-13.0453	-11.2682	-13.0855	-9.26269	-13.2642	-10.8429	-14.2071	-11.0594	-11.3369	-14.7407	-10.6732	-14.3151	-14.1346	-8.8987	-14.2031	-12.7861	-11.9793	-14.4172	-15.5922	-16.3077	-14.2246	-14.4817	-15.7887	-9.41964	-11.9868	-16.2726	-15.4769	-12.6494	-13.4398	-14.9635	-13.6907	-13.683	-12.1233	-11.2736	-10.5495	-15.694	-10.397	-10.9583	-13.4297	-10.0468	-14.8891	-12.3718	-13.1983	-17.4074	-16.7173	-15.1272	-15.4391	-12.7359
FOXM1	-19.8404	-19.5248	-15.0921	-23.0454	-15.3694	-18.9292	-18.1071	-20.4186	-17.4406	18.4492	-23.8233	-17.3698	-22.6822	-20.2644	-12.9786	-22.4128	-19.5252	-19.9871	-21.0989	-22.4541	-24.1811	-20.3826	-20.1677	-23.0511	-14.0318	-16.8966	-23.5809	-21.8986	-18.5241	-20.4044	-21.5103	-21.3767	-20.2018	-15.0971	17.1146	-15.5757	-23.8262	-17.9346	-16.9039	-20.1592	17.6545	-22.2161	-18.067	-21.5871	-24.7488	-25.4518	-21.0136	-24.4896	-20.0315
FOXN3	-3.14254	-2.40732	-1.7578	-3.23246	-2.17763	-3.83484	2.54915	-2.31611	-2.48468	3.16182	-3.98454	2.6969	-2.77759	-2.54459	-2.21035	-3.15979	-2.50639	-2.76886	-2.49584	-2.16817	-1.85623	-4.48672	-1.9419	-3.02568	-2.78096	1.62792	-1.74531	-3.07772	-2.9262	-1.87138	-3.06696	-2.61274	-3.32244	-1.59787	-3.06942	-2.76573	-3.45301	-3.73707	-2.83367	-3.05344	3.37465	-2.55784	-1.6101	-2.84925	-1.42112	-4.10522	-2.87364	-3.22645	-2.58683
FOXO1	-7.92246	-5.3307	-6.58419	-8.98865	-6.83209	-7.00646	-6.77748	-8.12086	-6.65612	-6.27556	-6.85885	-5.50544	-8.57401	-7.54358	-4.21314	-7.27651	-7.64738	-7.74686	-7.85524	-8.88334	-8.74283	-7.39186	-7.28	-7.4876	-6.18806	-7.08007	-8.16989	-6.44406	-7.99728	-7.38356	-7.64511	-6.50287	-7.66852	-5.53543	-6.21516	-5.64588	-7.18429	-5.57455	-4.84251	-7.85537	-6.6988	-6.107	-7.17945	-8.75667	-8.9541	-9.61555	-7.67136	-9.58631	-6.64394
FOXO3	-5.45623	-5.70051	-3.19651	-5.70033	-3.82768	-5.54534	-3.97048	-5.09426	-3.90698	-3.85022	-5.3301	-3.94542	-5.84495	-5.34016	-3.0311	-5.35969	-3.92029	-4.05297	-4.42778	-5.84518	-6.09972	-5.87678	-5.45017	-7.00245	-3.77992	-3.87934	-6.4934	-6.64207	-4.67234	-4.93925	-6.1273	-5.49719	-5.49573	-4.53432	-4.65377	-5.69964	-6.49718	-3.93499	-3.64016	-5.79118	-4.04775	-4.64856	-5.03123	-5.4541	-6.11922	-6.25733	-5.13179	-5.71871	-4.77092
FOXP1	-19.4415	-16.6648	-13.8925	-22.2917	-14.5713	-17.7256	-17.1593	-19.5039	-16.628	18.2677	-21.4397	15.3074	-21.2392	-19.7853	-11.719	-20.5839	-19.0926	-19.239	-19.3141	-20.1155	-23.1393	-19.3937	-18.1497	-19.8486	-12.9907	-15.6282	-21.535	-18.4972	-18.4681	-19.9106	-20.7336	-20.3216	-19.5046	-13.7179	-16.7181	-14.4961	-21.5134	-15.7298	-15.2629	-19.0346	17.6468	-20.2159	-17.4158	-20.598	-21.5955	-23.7575	-19.8414	-22.8721	-18.4938
FOXP2	-5.49279	-4.95442	-4.43021	-5.06547	-2.955	-5.02135	-3.99505	-4.65455	-3.62048	-4.02885	-6.07838	-4.61878	-5.24637	-5.45643	-2.8364	-5.24576	-5.07503	-4.89474	-5.31334	-5.64324	-5.81267	-5.01803	-6.40578	-5.39312	-3.42807	-4.19346	-5.18119	-5.76035	-4.52952	-4.74418	-5.26705	-5.20436	-5.01068	-5.00155	-4.53808	-3.63835	-6.53514	-4.77302	-3.6743	-4.55551	-3.59924	-6.37141	-4.69358	-5.10258	-6.19612	-5.55293	-5.02073	-5.31723	-5.13395
FOXP3	-9.21724	-8.10679	-8.44782	-9.16401	-6.27654	-8.66122	-6.38537	-8.91433	-7.43239	-7.28476	-9.20699	-6.48382	-9.4796	-8.65635	-4.89983	-8.90999	-7.85184	-7.47888	-8.81013	-10.7144	-10.3761	-9.21059	-9.51258	-8.9942	-6.62781	-8.05095	-9.64651	-9.22832	-7.47479	-8.11159	-8.96629	-8.03616	-9.20283	-7.39912	-7.62754	-7.76558	-8.99963	-6.04239	-6.79014	-7.52852	-7.36535	-8.85546	-8.36245	-8.43033	-10.6072	-11.0508	-9.56878	-9.71092	-8.59772
FUS	-12.9168	-12.8853	-9.66419	-13.1001	-6.76624	-13.6409	-11.2508	-12.5836	-10.3098	-11.4077	-15.0344	-10.5563	-14.425	-12.181	-7.37203	-14.3728	-11.8774	-11.9745	-11.916	-14.7437	-16.6142	-12.8687	-11.3618	-13.9479	-7.7317	-10.9553	-14.3794	-13.389	-11.4688	-12.6743	-13.2448	-12.779	-12.685	-9.63901	-11.3659	-7.99934	-13.6584	-11.6487	-8.6864	-13.0507	-10.3123	-13.6362	-10.181	-12.2512	-15.8171	-15.3043	-13.3942	-15.0876	-11.5351
FXR1	NA	NA	NA	NA	NA	NA	NA	NA	NA	NA	NA	NA	NA	NA	NA	NA	NA	NA	NA	NA	NA	NA	NA	NA	NA	NA	NA	NA	NA	NA	NA	NA	NA	NA	NA	NA	NA	NA	NA	NA	NA	NA	NA	NA	NA	NA	NA	NA	NA
GABPA	-20.0618	-16.9758	-14.9518	-22.7261	-14.6913	-18.3186	-17.7016	-20.2232	-17.0672	20.3808	-21.8679	16.2185	-23.1821	-20.1776	-11.708	-21.8992	-18.7119	-19.2363	-19.6816	-20.2757	-25.1002	-20.5592	-18.6073	-20.4003	-13.301	-15.5654	-21.7614	-18.2705	-18.82	-20.6935	-21.5787	-21.4849	-19.839	-13.4769	18.0894	-14.1648	-21.8676	-16.6801	-15.946	-20.9378	19.2147	-20.9987	-16.912	-22.1324	-22.1972	-24.6172	-20.5656	-24.595	-19.1969
GABPB1	-17.3964	-16.8549	-13.021	-16.0919	-11.5191	-16.8674	-12.5192	-17.8671	-13.7658	-14.1279	-18.6699	-13.8462	-16.015	-17.5887	-11.4569	-18.4563	-14.9323	-14.5028	-15.7401	-18.5603	-19.266	-17.9103	-17.5932	-18.7636	-11.5701	-13.9627	-19.7256	-18.0835	-13.552	-15.7727	-17.1345	-16.6329	-17.1817	-15.1556	-13.546	-14.4032	-18.8787	-12.9046	-14.2312	-15.2045	-10.9827	-17.8211	-15.3486	-15.3549	-20.3749	-20.206	-16.7703	-17.6999	-16.3642
GATA1	-17.48	-16.5367	-13.7239	-21.5044	-13.7161	-17.1914	-16.1785	-18.0788	-16.1287	18.4184	-20.1009	-15.2109	-20.9133	-19.462	-10.4198	-20.539	-17.9671	-18.8345	-18.3227	-19.0608	-23.4832	-18.7047	-17.0653	-19.8309	-12.84	-14.6182	-20.3315	-17.5051	-16.2788	-19.4982	-19.8888	-19.425	-18.5206	-12.4136	17.114	-14.3323	-20.6714	-15.3464	-15.3026	-18.6049	18.1128	-19.4499	-16.3134	-19.3344	-20.9838	-22.8012	-19.0951	-23.0331	-17.9332
GATA2	-14.5736	-10.9928	-10.1898	-17.732	-11.7266	-12.1767	-13.2954	-13.5622	-12.5931	18.336	-15.6012	14.8955	-16.7589	-14.9432	9.90194	-15.7452	-13.5328	-14.8408	-15.3845	-13.9117	-18.3412	-13.8569	-13.289	-15.0012	-9.91783	-11.138	-14.9965	14.1437	-14.1662	-15.7603	-15.9512	-16.6496	-14.7728	-8.29036	17.3667	-9.50544	-15.9516	-13.0343	-12.4123	-15.047	17.1351	-14.4884	-11.4551	-17.0813	-15.3972	-18.1439	-15.554	-19.3966	-13.0952
GATA3	-17.1348	-13.7413	-11.7654	-19.9585	-13.3278	-15.2875	-15.6536	-15.7827	-15.0918	17.0524	-18.9782	13.9874	-19.3928	-17.7861	10.51	-18.1936	-16.2477	-16.8765	-17.2704	-17.8158	-21.3045	-16.2498	-15.8538	-18.0843	-11.0246	-14.1038	-19.2401	-16.5016	-15.5463	-18.0344	-18.3628	-18.1089	-16.8679	-12.5802	16.7717	-11.9206	-18.8486	-14.326	-14.1192	-16.8846	17.3294	-17.6446	-15.1845	-18.8486	-19.0281	-20.4641	-17.3838	-22.0581	-15.3748
GATA4	-16.4653	-15.2552	-12.7353	-20.5783	-15.0751	-15.4232	-15.6889	-17.5112	-14.6058	16.1241	-19.9278	-14.7595	-19.7512	-17.2072	-11.2512	-18.6063	-16.6172	-17.6077	-18.2432	-17.209	-21.5627	-17.0722	-15.3723	-17.8543	-11.5711	-15.3856	-19.2396	-17.2978	-15.9388	-18.0796	-18.2047	-18.9227	-16.3517	-13.4613	15.3483	-12.9726	-19.7492	-15.1149	-14.6786	-17.4185	15.5645	-18.3389	-16.9288	-18.6359	-19.5268	-20.4694	-17.7575	-21.3744	-16.3474
GATA6	-11.6375	-11.4793	-8.23072	-15.5405	-12.2762	-11.22	-12.497	-13.0101	-11.0566	13.4688	-13.6887	-10.2528	-15.0661	-12.1629	-8.60719	-13.2416	-12.7033	-12.5763	-13.4988	-12.0101	-15.096	-12.2943	-10.223	-12.9895	-8.36338	-10.3504	-13.3324	-11.8092	-11.9875	-13.2406	-13.2002	-12.8641	-11.3448	-9.10931	12.186	-9.03419	-13.606	-11.3815	-10.1258	-12.2532	-12.2139	-13.2011	-13.3577	-14.9032	-14.2357	-14.6621	-13.0635	-16.4543	-11.3302
GATAD1	-17.0603	-16.85	-12.6561	-16.2033	-10.1891	-16.4071	-12.2939	-16.3945	-13.4269	-13.5448	-18.1127	-14.0554	-16.8995	-17.6957	-10.6993	-16.9694	-14.2877	-14.7939	-15.6272	-18.6305	-18.6378	-17.1552	-17.7546	-19.434	-11.1853	-14.4776	-20.2033	-19.6075	-13.5796	-15.5228	-16.4905	-16.6224	-16.8705	-15.9837	-14.0364	-13.5832	-19.0686	-12.3556	-13.8863	-15.7119	-11.5203	-17.4969	-15.2983	-14.3967	-20.2726	-19.7384	-16.5081	-17.4896	-15.5066
GATAD2A	-18.4739	-16.8474	-13.1606	-21.789	-14.3488	-17.1426	-17.8953	-19.3463	-16.0931	19.8111	-21.4913	16.4122	-21.6344	-17.5615	-11.7416	-20.2621	-18.1268	-18.9128	-19.4476	-19.1858	-23.8227	-18.1838	-15.6551	-19.7414	-11.5308	-14.6242	-20.4131	-18.4035	-17.5005	-19.5929	-19.9564	-20.386	-18.5612	-12.785	17.8541	-12.7817	-21.6787	-17.2687	-15.1009	-19.075	18.5227	-21.8986	-16.2996	-20.2662	-20.6976	-22.0848	-19.2068	-23.355	-16.7443
GATAD2B	-17.269	-17.4542	-12.7678	-20.3573	-13.0012	-16.5492	-16.6063	-18.192	-15.7807	18.8373	-21.3053	-15.0892	-19.909	-18.0721	-11.7825	-19.2678	-17.5798	-17.422	-19.684	-18.3687	-23.2395	-17.755	-16.0291	-18.9198	-11.2784	-14.7215	-19.1646	-17.4476	-16.2179	-18.3936	-19.1816	-19.2238	-18.2047	-12.9878	16.7999	-12.9599	-21.063	-16.9541	-14.9352	-18.3487	17.2397	-19.6166	-15.7217	-19.6135	-21.0324	-21.279	-19.1927	-22.7008	-16.505
GFI1B	-12.4467	-12.5152	-10.0429	-12.7604	-8.01547	-12.1048	-9.53522	-12.8983	-9.96293	-9.44863	-14.1884	-10.0868	-12.5775	-13.047	-8.65125	-13.2437	-11.1685	-10.6466	-11.5487	-13.7234	-13.7036	-13.5448	-13.4505	-13.993	-9.08393	-11.1346	-14.8135	-14.6426	-10.4796	-11.7468	-12.9884	-12.1007	-13.0366	-11.4049	-10.1188	-9.69165	-14.0664	-9.68464	-10.3621	-12.0704	-8.61346	-13.3138	-11.689	-12.443	-15.056	-14.8475	-12.2781	-13.876	-11.9266
GFI1	-3.77757	-2.8398	-3.47018	-5.34174	-3.42844	-3.7381	-3.63613	-3.83525	-3.27578	4.04524	-3.72828	3.26936	-5.0941	-4.21311	-2.53154	-3.41987	-4.29465	-4.87611	-3.67088	-4.13733	-5.02689	-3.70438	-4.61956	-2.61368	-3.11552	-3.90731	-3.85609	-3.47519	-4.75928	-4.07357	-3.73234	-3.8918	-4.18424	-2.14727	3.44666	-3.112	-3.80559	-3.19112	-2.52163	-4.59694	-4.14299	-3.555	-3.89209	-4.3683	-4.39549	-6.2148	-4.11842	-5.02255	-4.23494
GLI2	0.726599	1.17915	0.728544	-0.860257	-0.901024	-0.881766	0.790774	1.27537	-1.0354	-1.17023	0.764467	-0.878446	-2.18467	-1.06832	-0.593359	-0.629513	-0.712758	-1.2393	-0.806558	1.10609	0.858427	-1.06531	-0.556432	1.34282	0.792634	-0.80822	-1.99343	0.905789	-0.909981	0.837448	-1.29592	-1.33506	0.956457	0.724929	1.01704	-0.615522	-1.20586	-0.711269	1.53111	0.895008	-0.670051	-1.37598	1.39621	-0.905556	0.880968	-0.846498	1.00274	-0.735888	-1.89698
GLI4	-2.65987	-2.86023	-2.11244	-2.53797	-1.64137	-3.15788	-1.90862	-3.31061	-2.81611	1.79735	-2.77042	-2.92165	-2.22342	-3.43191	-1.71091	-2.35839	-2.56633	-1.76095	-2.8521	-2.79607	-3.49975	-3.17263	-2.46579	-3.3756	-2.45871	-2.52421	-2.83528	-3.63889	-2.79243	-3.00336	-2.60665	-2.48783	-3.18927	-3.11459	-2.56164	-2.396	-3.64605	-3.02839	-2.65604	-2.49687	-1.78143	-3.12352	-3.11064	-2.72591	-3.68826	-3.05168	-3.35313	-2.34201	-2.58803
GLIS1	-12.7315	-12.043	-8.61191	-14.4979	-9.99737	-11.6073	-12.9233	-13.8907	-12.0605	15.3605	-17.1518	12.7513	-15.424	-12.4698	-8.99104	-13.9965	-12.6437	-12.7359	-15.4345	-12.8999	-17.5114	-11.3712	-10.0905	-12.9121	-8.33634	-10.1407	-13.6649	-12.3241	-12.6346	-14.8459	-14.6686	-14.8187	-12.3771	-8.29314	14.4411	-7.65339	-14.9117	-12.1764	-10.2996	-13.2166	14.5604	-15.0765	-10.5195	-15.3488	-14.333	-16.5819	-15.1424	-17.3091	-11.2702
GLIS2	-1.68801	-3.03634	-1.02967	-2.01185	-1.26844	-2.23058	-1.57803	-2.1797	-2.08963	-2.13374	-2.9288	-2.4859	-2.04367	-2.03012	-1.64564	-2.25846	-1.91446	-2.11592	-1.543	-2.32255	-2.59553	-2.64732	-2.27817	-1.87474	-1.3029	-1.72514	-2.25935	-2.09018	-1.56367	-2.27734	-1.91159	-1.93679	-2.2724	-1.30266	-2.01957	-1.50849	-2.29069	-1.56912	-1.33227	-2.57737	-1.56551	-2.25334	-1.85336	-2.28765	-2.39882	-2.56377	-3.09681	-2.00872	-2.12614
GLIS3	-2.51023	-2.85218	-1.44856	-3.33503	-1.91162	-2.20964	-1.64126	-1.86533	-1.84336	-2.27668	-2.12525	-1.73292	-1.72325	-2.99856	-1.43473	-1.39248	-1.40628	-1.24792	-2.08766	-2.57057	-2.0701	-1.77608	-2.19905	-2.15113	-1.52969	-1.49933	-2.1456	-2.35309	-2.2501	-2.10175	-2.35213	-1.94586	-1.99277	-2.52216	1.38609	-1.54326	-2.87887	-1.97404	-2.59225	-2.43341	-1.90158	-2.16037	-2.01719	-1.43584	-2.68916	-2.14941	-1.82019	-1.83257	-2.38063
GMEB1	-9.40657	-9.14279	-7.84535	-8.85386	-6.61105	-9.30791	-5.95056	-10.2379	-8.45776	-7.96041	-9.96204	-7.57684	-7.92041	-10.3992	-6.08439	-8.99288	-6.9709	-8.02864	-8.50493	-10.4343	-10.1278	-10.6851	-9.86949	-10.7988	-6.54344	-7.61226	-11.6188	-11.2265	-7.30315	-8.66775	-9.59011	-9.13739	-9.34136	-10.8722	-8.50743	-8.61307	-11.1134	-6.26007	-8.11638	-9.15731	-5.30846	-9.86794	-9.29618	-7.86219	-10.9935	-11.2761	-9.50935	-8.48556	-9.3672
GMEB2	-19.4195	-17.916	-14.7159	-17.2847	-12.3346	-17.9298	-13.5191	-17.7325	-14.4916	-14.417	-19.7932	-15.6953	-17.1781	-20.0765	-12.6241	-19.2846	-15.3777	-15.5308	-17.253	-20.1185	-21.2398	-20.5501	-19.6661	-21.8691	-12.4735	-15.5173	-21.5985	-23.1723	-14.4739	-17.1994	-18.8316	-17.8054	-18.7057	-17.9143	-14.674	-14.9675	-21.5668	-14.3118	-14.4709	-17.3658	-11.5262	-20.1746	-17.3904	-16.3512	-21.7066	-21.9326	-18.1187	-18.1135	-17.1601
GREB1	-1.88032	1.75619	-1.73147	-1.93336	-1.3681	-2.40474	-1.86753	1.57204	2.03892	2.55609	-1.88171	2.60035	-2.48133	-2.13061	1.68718	-2.20586	-1.96362	-2.01818	-2.74656	-2.33595	-2.84537	-2.51392	-1.53737	-2.11677	-1.31798	-2.3752	-2.50701	-2.84695	2.18095	-1.57304	-2.06466	-2.05043	-1.26372	0.524623	2.54661	1.46311	-2.28939	-2.43673	-1.54394	-2.23488	2.24301	-2.11622	1.15919	-2.16225	-3.33863	-2.45532	-1.80821	-2.12672	-1.89223
GRHL2	-14.1568	-13.3445	-10.4955	-16.7736	-11.261	-13.5237	-13.8325	-14.1574	-11.9671	15.1056	-16.7025	-12.1276	-16.9471	-14.4865	-9.17895	-15.6819	-13.4377	-14.1466	-14.9334	-15.1807	-18.0265	-14.0296	-12.4874	-15.037	-9.99495	-12.2361	-15.222	-14.7252	-13.2065	-15.1244	-16.147	-15.7813	-14.5822	-10.0274	14.1702	-9.49199	-15.7587	-12.8096	-12.4069	-14.8742	14.8712	-15.5504	-12.5193	-15.8887	-16.3732	-18.2271	-14.4281	-18.752	-13.7311
GRHL3	-3.7687	2.80629	2.73899	-2.86365	2.48737	-2.19576	-4.22783	-4.23402	3.43067	5.93036	-3.97472	4.959	-3.89643	-3.45337	1.98283	-3.42921	-1.44119	1.50248	-4.39104	-3.48455	-5.92991	-2.8364	0.832578	-2.26973	1.6215	2.91373	-2.57381	4.49738	-4.43073	-3.49676	-3.76087	-3.46617	-2.89315	1.47356	5.39054	3.81175	-2.79292	-3.96286	-1.33249	-3.13172	5.30164	-3.89308	2.97049	-3.76683	-2.35227	-4.76472	-3.57735	-5.50106	-2.67826
GTF2F1	-21.3832	-20.9035	-15.9507	-21.6952	-14.3633	-20.6406	-16.674	-21.9781	-17.0152	-17.6453	-23.1895	-16.5783	-21.77	-21.7922	-14.6429	-22.8499	-19.6931	-19.3934	-19.6939	-23.4445	-25.4163	-22.2672	-22.3728	-24.0402	-14.227	-18.0307	-24.7179	-23.6417	-17.432	-19.9428	-22.003	-21.6783	-21.536	-17.8378	-17.2973	-17.8966	-24.8262	-16.8857	-17.3665	-20.3938	-15.3384	-22.2978	-19.9764	-21.2432	-25.6299	-25.4262	-20.9785	-23.8924	-20.0977
GTF3C2	-5.85822	-6.456	-4.03965	-5.22648	-4.04142	-5.82022	-3.8671	-5.7707	-4.3529	-5.2152	-5.23358	-4.27412	-5.1885	-5.20176	-3.80696	-5.5474	-4.66288	-4.58442	-5.48304	-6.04283	-6.54655	-4.88042	-6.54552	-6.52886	-3.66738	-4.56624	-5.87058	-6.20947	-4.23824	-5.72361	-6.21392	-4.58284	-5.2947	-4.90064	-4.56407	-4.16686	-6.73514	-3.49381	-4.06307	-5.63309	3.25316	-5.25229	-4.8316	-4.60586	-7.20027	-5.96867	-5.11985	-5.72184	-5.33136
GTF3C5	-7.22383	-7.05806	-5.2958	-7.00175	-5.22608	-7.19913	-6.38393	-7.36812	-5.79784	-6.85161	-7.9427	-5.9055	-7.66574	-6.03974	-4.46223	-7.43542	-7.45633	-6.11157	-7.29699	-7.22322	-8.75714	-6.17244	-6.94574	-7.40913	-3.44482	-6.06125	-6.99248	-7.01338	-6.67246	-6.48143	-7.41136	-6.60114	-6.18166	-5.58383	-6.69693	-4.67626	-7.92569	-6.43955	-5.38957	-6.65977	5.72613	-7.53364	-5.79701	-6.99855	-8.65837	-9.06221	-6.80008	-8.03369	-6.63699
H2AFZ	-17.7206	-15.3147	-12.0517	-19.583	-12.8995	-15.3285	-15.9356	-16.6448	-14.8046	18.5107	-20.3846	15.4038	-19.0263	-17.8679	-11.619	-17.6562	-16.3201	-17.6144	-18.4158	-17.6613	-22.2498	-16.508	-15.0205	-17.7305	-11.6818	-13.6257	-18.54	-16.7596	-15.9894	-18.549	-18.7443	-18.5444	-16.1455	-11.1636	16.424	-12.0423	-19.7792	-16.0512	-14.494	-17.597	18.0729	-18.2081	-15.1085	-19.1574	-19.8477	-21.6626	-18.1914	-21.6452	-15.8204
HAND1	-1.98992	-1.8652	-0.702765	-1.48865	-0.9186	-1.32577	1.50297	-2.01297	-2.44491	1.52532	-1.13419	-2.17848	-1.96204	-1.8845	-1.3883	-1.96099	-1.56679	-1.79511	-2.38534	-1.70581	-2.10522	-1.51487	-2.45699	-0.852251	-0.818145	-2.06203	-2.87732	-2.50628	1.32526	-1.6336	-1.67923	1.01715	-2.0978	-1.33149	1.58503	-1.10881	-1.62305	-1.75463	-1.33264	-1.37291	-2.34227	-1.66599	-1.50196	-1.44357	-1.51244	-1.63465	-1.06458	-1.84149	-2.39021
HAND2	-4.61017	-4.25556	-3.2018	-6.44931	-4.18981	-4.69212	-5.77072	-5.39225	-4.48847	6.44113	-6.46306	-4.98395	-6.18297	-4.49485	-3.5545	-5.50518	-5.7989	-4.44103	-6.67492	-5.11668	-6.7385	-3.62029	-2.553	-4.47913	-4.11623	-3.55063	-5.23687	-5.31105	-5.52112	-6.20373	-5.36929	-5.5654	-3.86997	-2.46076	5.98593	-2.54023	-4.70349	-5.61905	-2.1464	-5.02323	6.26651	-6.41323	-3.73616	-6.19506	-5.39737	-5.59968	-4.83079	-7.83635	-4.13288
HBP1	-8.28393	-8.44767	-6.41931	-8.24463	-6.0574	-6.72067	-5.20388	-8.82157	-7.1332	-6.30634	-9.48208	-6.0695	-7.1056	-8.75552	-6.79441	-7.64085	-6.40737	-6.42354	-7.16629	-9.10142	-8.40944	-8.10565	-8.98723	-9.28088	-6.34441	-6.80429	-8.92219	-8.88843	-6.11214	-7.6149	-8.30827	-8.19009	-7.57836	-8.47358	-6.00594	-8.50028	-9.53704	-5.84097	-7.05351	-7.90712	-5.59691	-8.81354	-8.71717	-7.89917	-9.28112	-9.97677	-7.18679	-7.63063	-7.74316
HBZ	-1.37718	-0.829955	-1.80918	-2.18589	-1.75273	-1.86368	-1.81209	1.34628	0.848714	1.7533	-1.4236	1.3051	-1.61187	-1.3044	-1.26478	-1.51451	-1.78372	-1.66946	-2.10036	-1.73763	-1.75393	-1.4144	0.65963	-1.28459	-1.37326	-2.02388	-1.58213	-1.32762	-1.96157	-1.20346	-1.0126	-1.65321	-1.23531	0.861582	0.952089	-0.741813	-0.94887	-1.19072	-0.949024	-1.92723	-1.72651	-0.992362	-1.40745	-2.52256	-1.5682	-1.18769	-1.3988	-2.24316	-1.87887
HCFC1	-26.9114	-25.691	-20.4625	-24.5007	-16.116	-25.6989	-19.8044	-25.9576	-20.4781	-21.1665	-28.8971	-21.4338	-25.731	-25.7242	-17.4967	-28.0889	-23.0075	-22.5529	-24.1667	-28.0842	-29.2564	-27.2214	-26.7069	-28.7594	-17.7467	-21.526	-29.0779	-29.6564	-21.1021	-24.309	-27.0813	-25.4944	-26.0911	-23.0305	-21.2416	-20.1212	-30.9082	-19.7579	-21.1985	-24.146	-17.0797	-28.2953	-24.7268	-23.0344	-29.8943	-30.0759	-25.8745	-26.2588	-24.67
HDAC1	-22.1064	-21.4269	-17.3146	-23.732	-14.2034	-21.7808	-18.2739	-22.2001	-17.8058	-19.8382	-24.7448	-17.9494	-24.298	-22.563	-14.7024	-24.0826	-20.2266	-20.7161	-22.1714	-24.01	-26.3695	-23.49	-21.8877	-24.6717	-15.2607	-17.9445	-25.6745	-22.8162	-18.3133	-22.2661	-23.4449	-23.298	-22.6194	-17.3409	-17.6695	-17.3514	-25.8164	-17.5367	-17.7162	-22.71	17.1808	-23.9295	-19.576	-21.6037	-25.5135	-27.7214	-23.4633	-25.4509	-21.7466
HDAC2	-16.9773	-15.199	-11.4798	-21.4288	-12.8153	-14.9386	-17.0598	-17.1952	-15.0824	21.0644	-21.8032	17.6232	-19.8908	-17.7893	-10.9291	-18.5922	-17.1431	-17.9934	-19.0053	-17.3107	-23.135	-16.2988	-13.7848	-18.1439	-10.8028	-12.8433	-18.1715	16.6642	-17.4356	-20.1801	-20.0363	-20.4214	-17.7288	-10.7585	19.7477	-11.8765	-20.2281	-16.0698	-14.9366	-18.3036	20.2848	-18.993	-14.2959	-20.8861	-18.0485	-21.0292	-19.0044	-22.7584	-16.1173
HDAC3	-0.857471	-1.14294	1.13004	-1.90684	-0.68684	-1.45129	-1.54323	0.928799	-1.06129	1.18134	1.39171	-1.20961	-1.47747	-0.782164	-1.40869	1.16964	-1.03458	-1.22366	-1.18997	-0.756944	-1.40359	-1.16243	-1.22339	0.913898	-1.2814	-1.56856	-0.976051	1.25268	-1.21574	1.02347	-0.989511	-0.907243	-0.889529	0.855285	0.974115	1.0588	-1.33922	1.00217	-0.733153	-1.60786	-1.88712	-1.18211	-1.20112	-0.885272	-1.64227	1.3944	-1.25462	-1.86348	-0.789802
HDAC6	-8.82143	-8.21772	-6.65843	-9.44357	-6.28641	-8.78436	-7.06819	-10.1414	-7.66096	-7.98851	-10.7232	-6.48211	-9.29824	-9.05848	-5.82893	-8.80011	-7.59447	-8.26225	-8.27108	-10.3587	-10.9464	-9.05126	-9.04805	-9.59051	-5.57983	-7.74295	-10.2783	-9.23048	-8.08383	-8.17326	-9.71025	-8.38784	-8.40954	-7.67044	-7.87376	-7.53986	-9.56233	-6.91642	-6.99004	-8.6035	-7.63905	-9.19917	-8.18686	-9.33867	-10.5633	-10.6732	-9.58572	-10.2466	-7.94014
HDAC8	-1.52812	-0.934713	-1.09292	-0.830488	0.756167	0.918424	-0.99384	-0.803082	-0.515979	0.868473	-1.56503	-1.19917	-1.00367	-1.041	0.60544	-1.0305	1.0418	-0.791633	1.09114	-1.35092	-1.473	0.875621	-1.17964	-0.619223	-1.27099	-1.15148	-0.654507	-1.25074	-0.858156	-0.750699	0.725697	1.20737	-1.01955	0.616269	-2.1401	1.60179	-1.63552	-0.911239	-1.43269	-0.783514	0.984918	-1.69204	-0.798111	-0.985497	1.10273	-1.52482	0.876521	0.740016	0.683522
HDGF	-4.40118	-4.0655	-3.82218	-4.03559	-1.63335	-4.30642	-3.63591	-4.95211	-4.14115	-4.1968	-5.01332	-3.41573	-4.83826	-4.95778	-1.72918	-5.44302	-3.92805	-4.54939	-4.68053	-5.84383	-5.71382	-4.20739	-4.8652	-4.05887	-2.83246	-3.87511	-5.50065	-4.35802	-3.73175	-4.49847	-4.39713	-3.96722	-4.38335	-2.65739	-4.00705	-2.04367	-4.49263	-4.34418	-2.86251	-4.89547	-3.46162	-3.91753	-1.92784	-4.22598	-5.49381	-5.68245	-5.13472	-5.30312	-4.2303
HDGFL3	-6.59109	-6.44039	-5.1188	-6.53877	-2.42436	-6.3004	-7.45388	-7.75825	-5.85754	8.57277	-8.25613	6.82726	-7.94462	-6.8647	-3.58036	-7.33928	-5.78961	-4.83164	-8.08422	-7.84831	-10.4108	-6.75643	-4.511	-5.91062	-2.76589	-6.39898	-7.00365	-6.60579	-6.56771	-8.06254	-7.86932	-6.76527	-6.94592	-3.1774	8.12726	-2.71838	-7.01229	-7.42926	-3.40488	-6.95563	7.59001	-7.42762	-1.88961	-7.17151	-7.76334	-7.99134	-9.23412	-9.45599	-5.6486
HES1	-4.86946	-6.59624	-4.11031	-5.9455	-3.60891	-5.3748	-5.66479	-5.622	-5.21461	-4.75394	-7.13432	-4.41715	-7.01091	-5.44784	-3.7474	-5.96083	-5.1002	-5.25772	-5.52778	-7.33774	-6.7058	-6.02007	-5.76984	-6.08036	-3.84872	-4.66695	-7.20615	-6.05068	-4.83849	-5.25239	-5.78108	-5.9176	-5.37305	-4.58831	-4.72657	-3.42197	-5.62305	-4.31235	-4.8508	-5.92389	-5.22046	-5.21627	-5.30754	-5.31001	-6.30656	-7.53765	-6.75872	-6.52397	-5.02717
HES2	-2.76095	-1.54229	1.81063	-3.52581	-3.12769	-2.6033	-3.92563	-2.18646	-2.97688	3.48284	-2.59362	2.92333	-4.09965	-2.33995	2.42132	-2.41978	-2.37121	-3.08893	-4.15426	-2.80317	-3.18402	-1.617	-1.41965	-2.22044	-1.79989	-3.23696	-3.11251	2.58009	-3.08516	-3.41515	-2.76956	-2.61124	-2.59827	-1.2923	3.26918	-1.11891	-1.6307	-2.93291	-2.20882	-2.29973	3.57946	-2.32002	-2.34069	-4.03904	-2.87961	-2.98073	-3.02	-4.52629	-0.882184
HEXIM1	-11.3338	-11.1106	-8.55716	-10.9434	-7.38281	-10.5669	-9.28769	-11.6023	-9.61954	-10.1369	-12.6835	-9.51087	-11.7587	-10.3681	-6.85959	-11.9542	-10.3522	-10.468	-11.5706	-12.9232	-13.8172	-11.9689	-11.4703	-11.9339	-6.80821	-9.69026	-13.0438	-13.1037	-9.55261	-10.4738	-11.8278	-10.7323	-11.176	-10.0163	-9.67603	-8.49812	-12.7625	-9.37365	-9.19968	-11.202	-8.54616	-12.3845	-10.6225	-10.5989	-14.0034	-13.2625	-11.5608	-12.8034	-10.7429
HEY1	-26.5032	-27.4451	-20.5718	-27.1029	-17.4194	-26.4163	-20.834	-27.0793	-21.4295	-22.4554	-28.3785	-21.3122	-27.0799	-26.5541	-17.8273	-28.2026	-23.8264	-23.3596	-25.0401	-28.9117	-30.7766	-27.2801	-26.885	-30.0418	-18.0184	-22.7504	-31.0142	-29.8243	-22.5922	-25.6456	-27.4992	-26.3262	-26.3955	-22.777	-20.996	-21.3231	-30.6684	-20.822	-20.7243	-25.3765	-19.1809	-28.5755	-24.5449	-25.2074	-31.8726	-30.9081	-27.7413	-29.6393	-25.2611
HHEX	-0.752203	-1.75231	0.744082	-2.34493	-1.55438	-1.84052	-1.6863	-2.45923	-1.67804	-1.27309	-1.19379	-1.48311	-1.79075	-1.40158	0.893001	-1.25368	-1.46788	-1.7426	-1.3353	-2.16857	-1.99465	-1.30225	-1.6918	-1.97015	-1.40947	-1.39113	-1.84861	-1.50726	-1.53348	-1.64953	-1.63791	-1.64443	-1.28547	-1.71198	1.49572	-1.73473	-1.7939	-1.0864	-1.56835	-1.10954	1.24161	-1.57114	-1.73689	-1.34724	-2.10954	-2.60846	-1.55069	-2.35997	-1.56874
HIC1	-5.82915	-2.78326	-5.10259	-6.42549	-3.89593	-4.9704	-5.53923	-6.13146	-5.83511	7.04525	-5.16895	5.85213	-6.24107	-5.01882	3.40553	-5.47917	-5.63551	-6.30318	-5.97423	-7.58823	-7.8489	-5.5532	-4.08304	-4.41487	-4.13042	-5.31194	-5.86943	5.29631	-5.34446	-5.42198	-5.93036	-5.85192	-5.90341	-3.18687	5.85282	-3.11003	-2.84863	-4.15006	-3.29367	-5.91746	-6.45372	-3.35216	-2.84806	-7.09827	-6.083	-7.80173	-5.99249	-8.20245	-4.21897
HIF1A	-17.2439	-15.2869	-12.0753	-21.2292	-14.6708	-15.4047	-17.2315	-17.4298	-16.11	20.3377	-20.8984	17.5698	-19.8673	-17.9987	-10.8353	-19.3734	-16.7776	-18.6306	-19.18	-16.8199	-23.2614	-16.2622	-14.6689	-18.4968	-11.5298	-14.184	-19.1528	-17.2288	-17.3241	-19.7922	-19.2966	-20.5665	-16.9288	-11.5608	18.9644	-12.4266	-20.9377	-16.3011	-14.7084	-18.6664	19.7646	-19.4613	-15.0502	-20.1462	-18.8434	-21.1163	-18.4516	-22.7675	-15.9776
HINFP	-3.94118	-3.8075	-3.10857	-4.16737	-2.60908	-4.32081	-3.06261	-4.20344	-2.84956	-3.35944	-4.48461	-2.76678	-3.85974	-4.41316	-2.62229	-4.06644	-3.43882	-3.60181	-4.24289	-4.50585	-4.57031	-3.07521	-4.25521	-4.65333	-2.60071	-3.28555	-4.64225	-4.22023	-3.38697	-3.35652	-4.21095	-4.14237	-3.19898	-3.23982	-3.83501	-2.48056	-4.53283	-3.12443	-3.12962	-4.23741	2.54898	-4.27644	-3.60735	-3.36929	-5.51598	-4.08337	-3.54416	-3.84793	-3.59607
HIRA	-18.1213	-17.7357	-14.0916	-20.2335	-13.1413	-18.6438	-16.3587	-18.4322	-16.2162	-16.2011	-20.2263	-15.5481	-20.8883	-17.7462	-12.2404	-20.6476	-16.5069	-16.7043	-18.5975	-19.9001	-22.803	-18.9732	-16.3592	-19.4042	-11.7557	-16.9218	-21.6218	-19.1438	-16.2387	-18.9966	-19.5586	-17.8707	-18.3714	-14.1983	-14.6457	-13.1889	-20.1943	-15.5834	-13.3635	-17.7599	-15.2603	-19.8471	-16.017	-19.0124	-21.3958	-22.1478	-18.9616	-21.3668	-17.3807
HIST1H1T	-2.29991	-1.62515	-1.76584	-1.8934	-1.79346	-1.34409	-1.07384	-1.56631	-1.49229	-1.67786	-1.68416	-1.95532	-2.02097	-2.11579	-0.99988	-1.45253	-1.52036	-1.61334	-1.7602	-2.08728	-1.83483	-2.03349	-2.02147	-2.49992	-2.67521	-1.46121	-1.59451	-1.91588	-1.15679	-1.37286	-2.18361	-1.67024	-1.75096	-2.42694	-1.78869	-2.31152	-2.4472	-1.39031	-1.81509	-1.74641	-1.24879	-1.55407	-2.49166	-1.24881	-1.80337	-2.20164	-1.93965	-2.11761	-2.29547
HJURP	NA	NA	NA	NA	NA	NA	NA	NA	NA	NA	NA	NA	NA	NA	NA	NA	NA	NA	NA	NA	NA	NA	NA	NA	NA	NA	NA	NA	NA	NA	NA	NA	NA	NA	NA	NA	NA	NA	NA	NA	NA	NA	NA	NA	NA	NA	NA	NA	NA
HMBOX1	-5.47904	-5.40734	-4.21838	-5.84037	-4.2445	-4.1373	-5.23718	-5.18742	-4.71156	-4.25391	-5.32814	-3.81759	-5.83082	-4.99488	-4.42583	-5.24603	-4.47363	-5.0895	-4.72041	-5.77441	-6.16241	-4.55625	-4.57991	-6.5095	-3.41417	-4.11901	-6.44493	-5.68766	-5.92028	-6.08119	-5.85986	-5.47804	-4.47937	-4.1771	-4.14815	-5.02934	-5.45093	-4.50782	-4.65489	-5.21612	-4.41643	-4.31048	-5.10067	-5.60303	-5.44542	-5.80105	-5.12722	-5.15231	-4.59434
HMCES	NA	NA	NA	NA	NA	NA	NA	NA	NA	NA	NA	NA	NA	NA	NA	NA	NA	NA	NA	NA	NA	NA	NA	NA	NA	NA	NA	NA	NA	NA	NA	NA	NA	NA	NA	NA	NA	NA	NA	NA	NA	NA	NA	NA	NA	NA	NA	NA	NA
HMG20A	-5.16669	-4.64089	-3.98098	-5.7047	-4.04697	-5.26107	-4.90964	-4.72315	-3.93462	-4.69753	-5.40073	-3.68308	-5.9258	-4.90455	-3.39195	-5.511	-4.87886	-4.26906	-4.67633	-5.78764	-5.65975	-5.15021	-3.87274	-5.62794	-3.55922	-3.98989	-6.44792	-5.14715	-5.39965	-4.97755	-4.80713	-5.25659	-5.57066	-3.92486	-4.49139	-4.59044	-4.78344	-3.8238	-4.71041	-4.87167	-4.46418	-4.68755	-5.21842	-5.26107	-5.66513	-6.01406	-5.86946	-5.64293	-4.00638
HMGA1	-2.00289	-1.41825	-1.09098	-1.97771	-1.93574	-1.16396	-2.27886	-2.07455	-1.10559	1.34178	-2.17252	-1.69342	-2.05086	-1.50588	1.94823	-2.39485	-2.42399	-1.87244	-2.15966	-1.33571	-2.27839	-1.6253	-1.3827	-1.68877	-0.757411	-1.74508	-2.21824	-1.79233	-2.3316	-1.34437	-2.03657	-1.63432	-2.41729	-1.39403	-2.15044	-2.17061	-1.10524	-2.23504	-1.14528	1.31216	-2.5694	-0.979126	-1.78631	-1.70441	-1.59343	-1.39746	-1.47097	-1.17518	-1.52088
HMGA2	NA	NA	NA	NA	NA	NA	NA	NA	NA	NA	NA	NA	NA	NA	NA	NA	NA	NA	NA	NA	NA	NA	NA	NA	NA	NA	NA	NA	NA	NA	NA	NA	NA	NA	NA	NA	NA	NA	NA	NA	NA	NA	NA	NA	NA	NA	NA	NA	NA
HMGB1	NA	NA	NA	NA	NA	NA	NA	NA	NA	NA	NA	NA	NA	NA	NA	NA	NA	NA	NA	NA	NA	NA	NA	NA	NA	NA	NA	NA	NA	NA	NA	NA	NA	NA	NA	NA	NA	NA	NA	NA	NA	NA	NA	NA	NA	NA	NA	NA	NA
HMGB2	-3.22634	-1.96503	-2.18894	-2.9268	-1.58927	-2.77431	-2.55548	-3.2777	-3.08972	-2.64486	-3.03277	-2.23302	-2.82629	-3.30899	-2.56946	-2.61851	-2.00702	-1.97014	-3.38224	-3.86931	-3.26463	-1.85854	-3.54382	-3.34245	-2.35127	-2.67754	-3.28888	-3.7773	-2.55621	-2.51914	-3.0211	-2.42826	-2.26498	-3.29145	-2.07183	-2.61701	-3.23537	-2.58339	-2.88419	-2.6061	-2.32389	-2.64523	-3.34619	-2.91321	-3.09383	-3.32562	-3.67221	-4.38453	-2.54626
HNF1A	-2.59815	-1.75237	-1.89484	-3.89779	-3.43181	-2.536	-3.0648	-2.49169	2.39367	3.70229	-3.22022	-3.12725	-3.31761	-2.76564	2.64168	-2.88569	-2.29706	-3.04422	-3.50634	-2.29423	-3.26141	-2.06026	-2.48328	-2.41172	-2.47877	-2.96578	-2.77709	-2.89546	-4.26554	-3.04397	-3.56954	-2.57639	-2.28582	-1.9974	3.4336	-1.61268	-2.40608	-3.26624	-3.35449	-2.84266	-3.58011	-2.4691	-3.05494	-3.92799	-3.03723	-4.08115	-2.36251	-3.98816	-2.51104
HNF1B	-5.2479	-3.78309	-3.66894	-5.22215	-4.26014	-4.63276	-4.82772	-4.93581	-4.42662	-4.42244	-4.43551	-5.4525	-5.4439	-4.66736	-3.85756	-4.84935	-4.00564	-4.93642	-4.85663	-4.76535	-6.16284	-4.74722	-5.24918	-5.47628	-3.19293	-4.5111	-5.11571	-5.59109	-5.29038	-4.81924	-5.22217	-4.29365	-4.22412	-4.57341	3.76053	-3.16474	-5.61643	-4.4122	-4.82379	-4.29899	-4.91821	-4.73794	-4.58069	-5.48908	-5.88746	-6.13635	-4.84958	-4.97202	-3.58022
HNF4A	-17.9534	-15.5469	-13.6701	-19.3028	-12.2389	-16.7966	-14.9856	-16.9576	-14.765	16.3108	-20.6922	-14.5123	-20.38	-18.5599	-10.7999	-18.8759	-16.0502	-17.5837	-18.4151	-19.0315	-20.5909	-18.2395	-17.0591	-19.5224	-11.712	-15.2884	-19.6864	-17.711	-16.2438	-17.9972	-19.51	-17.7066	-17.3168	-13.4851	15.3769	-13.2893	-19.3839	-15.05	-15.0656	-17.0817	15.7578	-18.9268	-16.2994	-18.1571	-20.9165	-21.352	-19.2883	-20.8719	-16.1833
HNF4G	-4.85422	-2.97364	-4.23936	-4.83858	-3.46006	-5.1614	-4.44079	-4.72947	-4.57641	5.11444	-5.37378	4.23242	-5.8873	-4.41969	3.19421	-4.87149	-4.63004	-4.42995	-4.94105	-5.09522	-6.08641	-4.17965	-3.96741	-4.83553	-3.19017	-4.66535	-4.7431	-4.73126	-5.18987	-4.63016	-5.14175	-4.51396	-4.40536	-3.64974	5.02055	-2.03105	-4.34017	-5.34285	-4.04927	-4.77847	5.44793	-4.87439	-3.99679	-4.51524	-5.94444	-6.04271	-5.61994	-5.68691	-4.26229
HNRNPH1	-2.26277	-3.07729	1.29213	-1.78957	1.17965	-2.08243	-1.89583	-2.17635	-0.891559	-1.72178	-1.30616	-2.13781	-3.25538	-2.17696	-1.47293	-2.5512	-2.57178	-2.5398	-2.04679	-2.2575	-3.11244	-1.8931	-2.77774	-2.34376	0.902441	-2.95374	-3.49417	-2.44444	-1.88944	-1.77609	-2.35733	-1.41454	-2.17733	-1.83812	1.73839	-1.37535	-1.85113	-2.8075	-1.432	-1.37515	-2.40039	-2.05698	-2.25709	-2.17979	-1.87872	-2.27065	-1.2549	-2.38378	-1.4338
HNRNPK	-8.85356	-9.30878	-6.80335	-9.33748	-5.52207	-8.60856	-8.64842	-10.0043	-7.76864	8.45677	-10.7258	-8.5746	-10.4489	-9.3235	-4.53458	-10.0524	-8.34021	-8.02023	-9.18088	-10.0549	-12.0244	-8.80433	-7.50062	-8.75889	-5.02524	-7.28186	-8.56257	-8.72164	-8.14926	-9.82125	-9.80483	-9.20029	-9.13738	-6.64661	-8.48931	-4.93672	-9.59366	-8.72757	-5.82799	-9.40245	-8.90791	-9.74822	-7.4144	-8.92836	-10.3952	-10.0459	-10.335	-11.2925	-8.45873
HNRNPL	-9.49161	-9.0798	-6.77993	-9.86535	-4.82439	-10.718	-8.27556	-10.43	-7.69418	-9.23614	-10.8999	-7.50485	-11.0014	-9.4489	-5.97721	-10.0759	-8.78196	-7.68573	-9.83944	-10.6557	-11.8694	-9.31719	-8.19869	-10.2865	-5.2934	-8.13122	-10.9083	-9.69404	-8.33897	-9.2766	-10.0031	-10.0467	-9.51441	-5.91694	-9.07628	-5.62282	-9.96264	-8.92134	-5.6948	-10.1377	8.60916	-9.35296	-5.96586	-9.64665	-12.0775	-12.758	-9.97035	-12.0148	-8.00108
HNRNPLL	-19.1372	-20.8954	-14.3858	-21.3972	-14.1374	-18.6494	-15.7453	-20.2078	-16.5193	-17.1952	-22.2678	-16.1796	-20.6586	-19.3001	-13.9315	-21.1066	-17.9251	-17.9045	-19.169	-20.8155	-24.1692	-20.9905	-19.1221	-21.3154	-12.7988	-16.5409	-22.4942	-20.6304	-16.527	-19.3002	-20.5283	-20.0321	-19.8889	-16.0184	-16.7775	-15.6173	-21.8334	-16.3707	-15.6748	-20.0386	14.4945	-22.2884	-19.0297	-19.4678	-23.719	-23.7536	-19.4089	-21.0572	-18.9602
HNRNPUL1	NA	NA	NA	NA	NA	NA	NA	NA	NA	NA	NA	NA	NA	NA	NA	NA	NA	NA	NA	NA	NA	NA	NA	NA	NA	NA	NA	NA	NA	NA	NA	NA	NA	NA	NA	NA	NA	NA	NA	NA	NA	NA	NA	NA	NA	NA	NA	NA	NA
HOXA9	-4.89667	-4.433	-2.83908	-4.79601	-4.67188	-3.59976	-4.49918	-5.21001	-4.02826	-4.09921	-4.10891	-4.205	-5.39647	-3.77856	-5.04219	-4.89275	-4.95165	-5.22709	-4.97997	-5.08846	-5.75982	-4.11709	-4.16895	-5.26266	-3.98377	-4.78237	-5.64665	-5.03748	-4.86299	-5.3227	-3.84242	-4.80872	-4.17617	-3.58713	3.23331	-4.38918	-4.51629	-4.10074	-3.78135	-3.55382	-6.08431	-4.1681	-5.77194	-4.82931	-5.09058	-5.57525	-4.85739	-4.85212	-3.36446
HOXB13	-13.8474	-12.696	-8.32988	-15.3709	-12.5125	-11.59	-11.3517	-14.0736	-11.7379	-12.4567	-15.8373	-11.7084	-14.9249	-12.5238	-9.942	-13.7074	-13.0949	-13.8381	-13.5272	-13.7354	-16.5224	-13.8855	-11.8478	-14.7508	-9.21163	-11.1158	-14.6262	-14.5859	-12.5477	-13.624	-14.5105	-14.2132	-12.5312	-11.4252	11.3592	-12.1072	-14.8464	-12.0025	-12.4256	-13.0626	-12.8146	-14.1366	-15.4363	-14.7764	-15.9477	-16.3247	-13.3855	-16.3364	-12.2653
HOXC11	NA	NA	NA	NA	NA	NA	NA	NA	NA	NA	NA	NA	NA	NA	NA	NA	NA	NA	NA	NA	NA	NA	NA	NA	NA	NA	NA	NA	NA	NA	NA	NA	NA	NA	NA	NA	NA	NA	NA	NA	NA	NA	NA	NA	NA	NA	NA	NA	NA
HOXC5	-3.17484	-2.53448	-2.44983	-2.96601	-1.90954	-2.53623	-2.9511	-2.3084	-2.62221	-2.59455	-2.86233	1.79803	-2.79886	-2.03825	-1.55509	-2.99767	-2.6796	-2.17367	-2.72898	-3.42444	-3.41612	-2.71905	-3.33903	-3.03968	-1.7891	-2.7	-3.35472	-3.43917	-3.05894	-3.17526	-2.18178	-2.66851	-2.4518	-2.00578	2.14282	-1.58167	-3.37572	-2.36077	-1.4197	-3.11718	-3.24122	-3.16846	-1.88512	-3.00999	-2.95265	-3.01225	-2.38923	-3.59856	-2.15135
HSD17B8	2.93605	2.05765	5.49607	1.29531	-0.830461	4.40115	1.30873	3.03587	3.66486	1.67907	1.7032	1.2694	2.43945	2.3423	1.45302	1.67545	1.90079	-0.822022	2.49237	3.10862	1.61427	0.956738	-1.19085	-0.929213	0.921155	3.7819	1.16238	1.10167	2.69549	2.12962	-1.47608	1.13671	2.93131	3.45026	1.71233	1.58374	1.73588	1.82114	2.33264	-1.71401	2.05394	3.87979	-1.46458	1.15387	2.4224	1.77419	2.03605	1.44887	1.62863
HSF1	-12.7349	-12.7948	-10.1233	-13.5131	-8.35182	-12.5227	-10.2377	-13.2153	-11.133	-11.265	-15.5763	-10.3954	-13.4883	-12.7021	-8.14865	-13.9477	-11.3856	-11.9214	-13.0777	-15.1052	-15.2895	-13.8321	-13.6147	-14.4206	-8.40633	-11.5969	-14.5301	-13.855	-11.2185	-12.7511	-13.166	-11.7306	-13.3307	-10.8637	-11.2902	-9.19591	-15.7685	-10.6485	-10.8162	-12.3889	-10.1297	-14.3932	-11.3155	-12.0579	-15.3267	-15.8892	-13.1258	-14.4325	-12.7594
HSF2	-1.43465	-1.45586	-1.2594	-1.41862	-1.14105	-1.17688	-1.1273	-1.29336	-0.758832	-1.94778	-1.68799	0.960421	-2.33444	-1.39374	-0.970168	-1.30627	-1.63377	-1.85879	-1.5907	-1.2979	-1.75671	1.24578	-1.9125	-1.7279	-1.11716	1.18385	-1.96321	-2.1641	-1.77089	-1.1708	-2.2194	-1.31365	-1.12102	-1.79245	-1.29943	-1.6674	-2.07199	-2.07213	-1.75474	-1.93722	-1.64828	-2.29667	-1.32386	-1.74287	-1.87839	-2.06428	-1.59996	-2.25367	-2.25554
ID3	-5.16614	-6.20184	-3.76595	-4.77355	-3.50253	-5.52292	-4.10622	-6.39215	-4.49988	-4.12909	-6.37373	-4.54168	-5.0839	-5.08487	-3.26393	-5.45999	-4.2977	-5.42493	-4.90205	-6.20738	-6.63128	-6.31197	-5.41401	-6.42069	-2.78916	-4.61343	-6.60897	-6.45977	-4.43119	-5.27721	-6.29831	-6.14468	-5.92402	-5.1088	-4.60013	-3.90208	-5.97573	-4.4433	-4.49263	-4.69863	-3.33694	-5.68584	-4.59847	-5.18824	-6.92581	-6.27015	-6.11397	-6.02285	-5.51246
IKZF1	-16.1616	-14.2153	-12.5414	-19.1762	-12.6802	-15.7117	-14.4992	-16.8649	-15.3912	16.3266	-17.6641	13.9399	-18.6028	-16.7914	-9.78565	-18.2289	-15.8659	-16.9056	-17.5699	-18.0301	-21.7062	-17.9675	-15.157	-16.5039	-11.6427	-14.066	-18.8451	-16.1992	-15.4376	-17.9408	-17.208	-17.4621	-16.8644	-11.2661	14.9968	-12.3755	-17.0669	-14.0716	-13.7973	-16.8014	15.6617	-16.5543	-14.1342	-17.9787	-20.0752	-21.8894	-17.6519	-20.323	-16.0894
IKZF2	-6.0226	-4.86196	-5.17999	-6.93384	-5.23329	-5.45525	-5.6563	-6.04809	-5.89918	5.89813	-6.2123	5.15657	-8.0718	-5.85758	3.45373	-6.72391	-6.81559	-7.21326	-5.96432	-7.40503	-7.2973	-5.99616	-5.02385	-5.39476	-5.19268	-5.96794	-6.44437	-5.60958	-6.81674	-6.49929	-6.71783	-6.16855	-6.82819	-3.9651	-5.50839	-4.77162	-4.86111	-3.92134	-4.78045	-5.26139	-6.96761	-4.80025	-4.91151	-7.19151	-6.08309	-8.19842	-5.9893	-8.46768	-5.42681
ILF3	-4.24409	-3.67394	-2.6004	-4.72806	-2.45466	-3.87201	-3.59888	-4.11684	-3.00373	-3.64892	-3.87959	-2.55388	-4.62907	-3.79384	-1.24503	-4.09868	-3.81353	-2.97089	-3.21607	-4.71187	-4.27194	-3.19285	-4.22923	-4.68701	-2.17819	-3.86436	-5.02554	-3.97614	-3.41735	-4.12522	-4.23905	-3.16884	-3.91171	-3.70881	-3.74005	-3.28646	-4.47132	-3.49434	-2.17601	-3.68466	-4.88517	-4.2854	-3.30393	-4.18712	-5.02013	-4.68675	-4.30004	-4.52653	-3.03606
INO80	-12.5975	-13.1944	-9.7033	-13.2142	-9.91596	-12.3619	-10.9371	-13.081	-10.6323	-10.5995	-14.5083	-10.1041	-12.9055	-13.223	-9.15428	-12.8537	-10.8053	-11.1949	-12.4713	-14.604	-15.2055	-13.5532	-13.2573	-14.0811	-8.51283	-11.8497	-14.6613	-14.4001	-10.9047	-11.4301	-13.4922	-13.3463	-12.686	-12.4102	-10.2045	-11.2022	-15.175	-10.4881	-11.384	-11.9329	-9.99505	-14.5444	-12.7756	-12.1949	-15.6941	-14.3821	-12.4018	-13.0987	-12.3511
INSR	-10.983	-11.192	-9.07948	-10.1089	-6.49914	-11.1326	-8.62295	-11.4334	-8.79972	-9.40979	-12.6271	-8.92751	-11.6008	-11.3867	-6.70087	-11.1795	-8.80478	-9.33057	-10.702	-12.3287	-13.0712	-11.8369	-11.3659	-12.5325	-7.41052	-10.3261	-13.0344	-12.8293	-8.98605	-10.2492	-10.7627	-10.9634	-11.8742	-10.2573	-9.12243	-9.25047	-13.1713	-8.8357	-9.80012	-11.0242	-7.54684	-11.6878	-9.60464	-9.43834	-13.6682	-14.1514	-11.9491	-12.1997	-10.2098
INTS11	-16.726	-13.3344	-10.7626	-20.216	-12.1825	-13.7335	-15.4799	-16.5081	-14.7772	21.7557	-20.2607	17.4234	-19.1255	-16.2984	-10.8322	-18.2988	-14.7213	-16.946	-18.1727	-16.3959	-21.9501	-15.3889	-13.758	-16.5993	-10.0202	-11.7475	-17.2905	16.875	-16.25	-18.2232	-19.4543	-18.5485	-16.6801	-9.4985	20.6626	-10.1016	-19.7893	-15.6628	-13.9246	-17.4306	19.8317	-18.4532	-12.6394	-20.2719	-17.4506	-20.153	-18.2323	-22.2475	-14.7642
INTS12	-19.6732	-18.93	-15.3555	-20.0441	-14.1367	-19.7453	-16.0965	-20.5497	-15.7359	-16.8454	-21.2487	-16.0898	-20.0242	-18.6986	-13.2528	-21.539	-18.5914	-17.8397	-18.5379	-21.4694	-22.9633	-20.5195	-19.365	-19.9329	-13.2304	-17.867	-22.5584	-21.0541	-17.455	-18.5174	-20.2607	-19.5647	-19.8521	-15.9839	-16.3919	-15.6905	-21.4494	-15.3362	-16.2261	-18.5948	-14.1673	-20.2342	-18.9733	-18.5756	-23.3223	-23.2559	-20.1662	-20.5653	-18.3849
INTS13	-24.6531	-23.3251	-20.0456	-24.8025	-16.5556	-23.4633	-18.6941	-25.374	-19.1052	-21.2912	-25.4386	-18.628	-25.1495	-25.1773	-14.8385	-26.4242	-22.1392	-22.5264	-22.9054	-26.8246	-28.6256	-25.3048	-24.7765	-25.2206	-16.5775	-21.2216	-28.6444	-25.4176	-21.2318	-23.0949	-26.1178	-24.5954	-24.6537	-19.3115	-19.9385	-18.8445	-25.3969	-18.0859	-18.5938	-23.9533	-17.7623	-24.2381	-21.598	-23.5634	-28.6437	-29.8012	-24.1349	-26.9094	-23.0249
IRF1	-21.7582	-19.5457	-17.3129	-23.3087	-16.403	-20.5797	-17.6753	-22.8733	-18.4041	-18.6259	-22.7442	-17.05	-22.9737	-22.3431	-13.1936	-24.007	-19.7604	-20.0376	-19.8966	-24.8355	-25.1636	-23.4872	-22.1294	-22.5218	-14.8905	-18.9776	-25.3877	-22.5578	-19.1387	-20.9112	-22.3679	-23.4521	-21.8226	-17.2082	-17.1519	-18.0046	-23.3741	-16.1425	-17.3195	-21.6058	-16.8537	-20.7476	-19.6664	-20.502	-25.3264	-27.3471	-21.9165	-24.8789	-20.3453
IRF2	-18.6386	-17.9212	-14.6673	-18.1658	-11.8018	-17.7421	-13.9759	-19.0484	-15.3669	-15.9249	-20.4496	-13.9758	-19.4351	-19.2852	-12.8276	-19.9676	-16.5735	-16.9071	-17.1131	-20.1079	-22.2186	-19.4713	-19.0098	-20.409	-12.9358	-15.7273	-21.4944	-21.2343	-15.9469	-18.1539	-19.406	-19.0172	-18.2622	-17.0254	-15.6689	-14.2516	-21.4247	-14.0257	-15.6097	-17.6991	-12.4608	-19.505	-16.9305	-17.3288	-22.3798	-23.0742	-18.9766	-19.9824	-17.5425
IRF3	-8.19659	-9.29162	-5.73373	-9.30564	-6.0349	-8.94655	-8.30271	-9.6866	-7.31962	-8.49406	-10.634	-8.48994	-9.21833	-8.59184	-6.51943	-10.6558	-9.22407	-8.45157	-8.16327	-10.1456	-11.0893	-10.9467	-10.2821	-11.2524	-5.93313	-7.09911	-11.7283	-12.6469	-7.48452	-8.82564	-10.2173	-9.6705	-9.00397	-7.65671	-7.63318	-7.4518	-10.4884	-7.12544	-6.84143	-9.91864	-6.71521	-9.05628	-9.3095	-9.17133	-11.806	-11.2766	-9.25278	-11.0498	-9.22857
IRF4	-19.1115	-17.4692	-14.7751	-20.6047	-14.331	-18.1309	-15.886	-19.7289	-16.7691	-17.0859	-20.7334	-14.6522	-20.9827	-20.1285	-11.4676	-20.8149	-18.0675	-19.3578	-17.9756	-21.0674	-22.7156	-19.8778	-18.2477	-19.3141	-13.5316	-15.9073	-22.3404	-19.2491	-17.547	-18.6572	-19.2372	-20.2285	-18.9643	-14.4472	-16.1185	-15.1133	-20.9343	-14.5255	-14.8843	-19.2414	15.9555	-19.175	-17.6934	-19.04	-21.4716	-23.2216	-18.9894	-22.4828	-18.2891
IRF5	-2.00909	-1.41701	1.00684	-0.88416	0.741115	-1.45918	0.884307	-1.95505	-1.25442	-2.04656	-1.12302	-1.16843	1.01467	-1.37653	-1.00941	-1.66456	-1.24169	-1.72559	-1.33748	-1.45741	-2.22998	-1.86849	-1.32853	-0.859215	-1.01457	-1.12398	-1.01975	-1.60718	-2.07697	-0.767451	-1.63053	-1.33765	-1.14552	-1.63565	1.12743	-1.19608	-1.4407	-1.61865	-1.67804	-1.53436	1.66329	-1.36993	-1.77303	-1.19156	-0.992108	-0.892536	0.640788	-1.62549	-1.23709
IRF9	NA	NA	NA	NA	NA	NA	NA	NA	NA	NA	NA	NA	NA	NA	NA	NA	NA	NA	NA	NA	NA	NA	NA	NA	NA	NA	NA	NA	NA	NA	NA	NA	NA	NA	NA	NA	NA	NA	NA	NA	NA	NA	NA	NA	NA	NA	NA	NA	NA
ISL1	0.991085	0.628102	1.4159	-1.52881	-2.23545	0.956676	1.63322	-1.45675	-2.3425	-1.63726	-1.67076	-1.41514	-1.43806	0.924888	-1.59272	1.17447	-1.98117	-1.43358	-1.6941	-1.50141	-1.65344	-0.874571	1.30592	0.968554	1.27727	-1.3094	-1.44324	1.85277	-1.55421	-1.28553	1.0815	-1.1478	-0.721397	1.22151	1.86441	1.52757	-0.895144	-1.88888	-1.26856	-0.84295	-3.25599	-2.24578	-1.97943	-2.11143	0.865459	-1.21044	-0.890357	-2.52508	-1.18457
IVNS1ABP	-16.4531	-15.5872	-12.0141	-16.8039	-10.6636	-15.2786	-13.5705	-15.6543	-13.0458	-14.0913	-17.9912	-12.3525	-17.0505	-14.1078	-10.9215	-16.1622	-14.2535	-14.2761	-16.89	-17.119	-19.6319	-15.2267	-13.9032	-16.3995	-10.0332	-14.81	-17.5012	-16.9437	-14.5457	-15.6721	-15.8146	-15.4117	-15.061	-12.4699	-11.996	-10.5176	-17.328	-13.5921	-11.5475	-14.6875	-13.8974	-17.1737	-14.1404	-16.3271	-18.0726	-18.4196	-15.5369	-18.1271	-14.0572
JARID2	8.46405	8.56619	9.48575	4.37345	1.94735	9.93279	4.99214	7.09324	4.79382	6.85144	4.77147	8.40472	5.69369	9.37885	6.33295	8.70114	5.10481	4.81983	5.92947	11.5669	5.98377	10.9864	13.0826	10.006	7.40657	9.16753	11.3242	13.9055	4.86951	5.61332	7.26788	4.30423	8.60984	11.5981	6.25162	9.50967	9.08875	5.40663	4.09221	5.52075	6.6683	7.04714	6.83651	-3.60729	10.2704	8.18359	6.59581	3.77077	8.75691
JDP2	NA	NA	NA	NA	NA	NA	NA	NA	NA	NA	NA	NA	NA	NA	NA	NA	NA	NA	NA	NA	NA	NA	NA	NA	NA	NA	NA	NA	NA	NA	NA	NA	NA	NA	NA	NA	NA	NA	NA	NA	NA	NA	NA	NA	NA	NA	NA	NA	NA
JMJD6	-16.1135	-16.8545	-11.7624	-18.7679	-11.3069	-16.4694	-14.8905	-16.9222	-13.6487	15.3277	-19.5059	-14.2431	-18.6807	-15.4103	-10.7576	-18.8856	-16.6312	-16.0825	-17.9202	-16.4853	-20.9392	-15.9748	-13.4374	-17.4115	-10.307	-13.7686	-17.3448	-15.9159	-15.2265	-16.2489	-17.9309	-17.4099	-15.4251	-12.1328	-14.1367	-10.8562	-18.2149	-15.8715	-11.8463	-16.7111	14.7849	-18.6213	-14.881	-17.2994	-18.9893	-19.7013	-16.7859	-20.0278	-14.4443
JUNB	-11.0709	-8.20207	-7.49369	-12.7241	-9.17121	-9.28106	-9.98996	-11.0082	-9.39377	10.0852	-11.4408	9.16638	-13.2058	-9.89899	-6.75241	-11.1002	-10.2774	-10.2585	-12.1512	-11.0347	-13.7418	-11.6172	-10.2751	-11.4958	-6.87638	-9.92427	-12.482	-10.8475	-10.968	-11.6273	-12.0587	-10.6596	-10.4399	-7.48611	9.89977	-6.52649	-11.3472	-8.62369	-8.52855	-10.9461	-11.2263	-10.4818	-9.3945	-12.3524	-12.35	-14.0763	-11.2821	-14.0579	-9.80347
JUND	-18.7886	-17.3185	-13.772	-21.6764	-14.1885	-17.445	-17.0554	-19.0226	-16.4621	18.2954	-21.3978	-15.6811	-20.9426	-19.0318	-11.6158	-21.2138	-17.6171	-18.3041	-19.2822	-19.6498	-22.9307	-18.9205	-18.0078	-20.6335	-12.7193	-15.7306	-21.8386	-20.0395	-17.3147	-20.2324	-20.4517	-19.5055	-18.5259	-13.9779	17.1546	-13.8758	-21.3681	-15.335	-15.2121	-18.6186	17.5497	-20.0967	-17.0209	-20.7578	-21.6816	-23.0558	-20.1978	-22.9623	-18.655
JUN	-13.358	-8.88888	10.1937	-16.8651	-10.4509	-11.286	14.5789	-13.2031	11.8395	18.2395	-14.583	14.3709	-15.6545	-13.4299	9.73988	-14.8268	-11.4716	-13.9335	-16.0678	-11.7452	-16.6464	-11.8689	-10.4235	-13.3667	-7.93774	9.57838	-12.9162	14.0856	13.5953	-15.5418	-15.1329	-14.8436	-12.872	-7.451	18.2558	-7.76654	-15.4085	-12.6818	-10.558	-13.9248	17.634	-14.3684	-10.1216	-17.0381	-13.2995	-16.3637	-14.7574	-19.409	-11.5916
KAT2A	-1.59087	-2.02631	-1.36398	-1.27856	-0.887035	-1.84702	-1.54568	-1.63538	-0.975876	-1.15232	-1.08241	-1.03757	-1.00681	-1.54409	0.73747	-1.69038	-1.34454	-1.94904	-1.59295	-1.76514	-1.59544	-1.14808	-1.2555	-2.18934	-0.926515	-2.14907	-1.92268	-1.99037	-1.14334	-2.03075	-1.51133	-1.41241	-1.78177	-1.00668	-1.26036	-1.15449	-1.57651	-1.26387	-1.34713	-1.84995	-1.3576	-1.44038	-0.93301	-1.26433	-2.11417	-1.78139	-1.61193	-1.68729	-0.982549
KAT2B	-2.85263	-2.31633	-1.10291	-1.42759	-1.08513	-2.00013	-1.92505	-2.40093	-2.19291	-2.14342	-1.76235	-1.72315	-2.39724	-3.30928	-1.82924	-2.38457	-3.22651	-2.55722	-3.08781	-2.87586	-2.71422	-2.08957	-3.22555	-2.58095	-1.43725	-2.49147	-2.75301	-3.41051	-3.11988	-2.87968	-1.62841	-1.48107	-2.26009	-2.20965	-2.0654	-2.03094	-2.02445	-2.14854	-1.25518	-2.05807	-1.81129	-2.38996	-2.06161	-2.0287	-2.3995	-3.55299	-1.91394	-3.00029	-2.51227
KAT5	-4.2883	-4.23448	-3.04006	-3.82856	-2.75601	-3.93574	-3.13122	-4.80733	-4.02675	-3.35893	-4.80261	-3.35542	-3.57062	-4.7239	-3.14508	-4.44343	-4.12296	-3.58302	-3.81439	-5.77258	-4.76197	-5.15477	-4.69198	-5.13366	-2.57307	-4.02842	-5.2323	-5.77417	-3.94251	-4.00767	-4.39308	-2.88475	-4.3863	-4.52695	-3.25277	-2.92901	-5.15251	-3.24495	-3.37906	-3.88039	-2.91501	-4.22235	-3.79169	-3.92038	-5.56597	-5.49575	-4.65206	-3.8222	-3.98111
KAT7	-17.1353	-17.8952	-13.3636	-17.4755	-11.4456	-18.1462	-14.6013	-18.4951	-14.0058	-14.9096	-19.0437	-14.5951	-18.8504	-17.1954	-13.281	-18.667	-16.2007	-14.8628	-17.2171	-19.1792	-20.2931	-17.8261	-16.7559	-19.1534	-11.3484	-16.1941	-20.7814	-19.0824	-15.9018	-16.7015	-16.9852	-17.3998	-17.1155	-15.1622	-14.1429	-13.9055	-18.7551	-13.9911	-13.747	-15.5696	-14.4598	-18.5595	-17.1251	-16.8941	-22.453	-20.2954	-18.4547	-18.4538	-16.4378
KAT8	-3.42409	-4.50693	-2.54048	-2.83306	-2.87173	-3.35078	-2.44368	-3.99551	-2.48984	-2.1495	-3.73517	-3.10521	-3.22016	-3.68779	-2.55701	-3.6346	-2.80344	-3.04997	-3.35431	-4.03893	-3.83358	-3.95243	-4.60372	-3.80375	-2.50243	-2.9443	-3.86284	-3.81099	-2.36204	-3.0201	-3.34453	-3.48344	-3.99899	-3.61143	-3.11976	-3.01205	-4.19354	-2.25831	-3.52745	-3.60884	-2.53982	-4.23416	-3.7531	-3.11991	-4.31124	-3.93905	-4.62244	-3.9904	-3.04048
KDM1A	-17.1482	-14.3164	-12.3436	-20.3917	-12.4977	-15.1656	-16.2616	-16.7988	-14.5823	18.7332	-19.75	15.7591	-20.0786	-16.9499	-9.3319	-18.0723	-16.4037	-17.6535	-18.2994	-16.7576	-22.2313	-17.1045	-14.8514	-17.8849	-11.0755	-12.8375	-18.5095	15.7055	-16.7148	-19.3277	-19.0218	-19.3557	-16.128	-10.1351	18.029	-11.6402	-19.3811	-14.3621	-13.7179	-17.8271	18.4976	-17.3605	-14.9603	-20.1689	-18.881	-21.0823	-18.2082	-22.7112	-16.0966
KDM2B	-16.7169	-14.6219	-11.0005	-21.1444	-14.214	-14.2418	-18.1288	-18.0482	-16.4849	23.3042	-23.2299	18.8127	-20.0154	-17.1274	-11.5817	-18.2502	-17.3031	-18.9029	-19.6183	-16.2686	-24.6596	-15.9091	-13.2404	-17.9006	-10.7376	-12.448	-17.6641	18.0198	-17.5644	-20.1176	-21.1137	-20.5711	-17.3908	-9.75805	20.8663	-11.1386	-20.6497	-17.7377	-15.2274	-19.1594	20.9139	-19.8958	-14.912	-21.4692	-18.5942	-20.265	-18.4418	-23.4104	-15.4367
KDM3A	-3.19918	-3.56611	-2.61649	-2.87375	-1.68683	-4.59008	-1.67904	-2.4206	-2.55006	2.32288	-3.34444	-2.80866	-2.39692	-3.30335	-2.38309	-4.18666	-2.81799	-2.47333	-2.69138	-3.04032	-3.48503	-3.57758	-3.39342	-3.41284	-2.05376	-3.53819	-2.68806	-3.68224	-2.11077	-2.76734	-2.86232	-3.16381	-3.92815	-2.91448	-3.03575	-2.28835	-3.40304	-2.98765	-2.21283	-2.86683	1.78202	-2.95385	-2.59106	-2.59122	-3.4614	-3.94983	-3.41454	-3.02031	-3.41861
KDM3B	-5.22104	-4.74557	-4.51547	-5.69082	-3.54895	-5.3754	-4.98682	-5.57993	-4.92193	-4.86354	-6.70348	-4.20419	-6.34927	-5.68204	-3.43131	-5.90247	-5.78333	-5.05249	-5.93794	-5.91671	-6.74798	-5.70468	-5.13113	-6.68364	-3.39444	-4.44365	-6.47266	-7.13342	-4.7465	-5.88549	-6.421	-5.46061	-5.71371	-4.02661	-5.54102	-3.76844	-7.02311	-4.35239	-3.92408	-5.87441	4.36627	-5.89412	-4.75286	-6.0681	-6.39023	-6.76457	-5.19025	-7.25385	-5.08848
KDM4B	NA	NA	NA	NA	NA	NA	NA	NA	NA	NA	NA	NA	NA	NA	NA	NA	NA	NA	NA	NA	NA	NA	NA	NA	NA	NA	NA	NA	NA	NA	NA	NA	NA	NA	NA	NA	NA	NA	NA	NA	NA	NA	NA	NA	NA	NA	NA	NA	NA
KDM4C	NA	NA	NA	NA	NA	NA	NA	NA	NA	NA	NA	NA	NA	NA	NA	NA	NA	NA	NA	NA	NA	NA	NA	NA	NA	NA	NA	NA	NA	NA	NA	NA	NA	NA	NA	NA	NA	NA	NA	NA	NA	NA	NA	NA	NA	NA	NA	NA	NA
KDM5A	-23.6113	-23.5932	-18.0594	-21.2768	-14.669	-22.2781	-16.3953	-23.743	-18.9863	-18.9568	-24.81	-19.7903	-22.2358	-25.6997	-15.7496	-24.3072	-19.9722	-18.5821	-21.1031	-24.9634	-26.1009	-24.1708	-26.0527	-26.9362	-16.0733	-19.249	-26.9411	-26.7625	-18.0017	-22.2692	-23.281	-21.6615	-23.5968	-22.8502	-18.5662	-19.8576	-28.268	-17.6619	-19.668	-22.4338	-14.4818	-25.4788	-21.9044	-21.2003	-28.7133	-27.2739	-22.0561	-23.3887	-22.7317
KDM5B	-17.2339	-16.0095	-13.3624	-22.1199	-13.6324	-16.6695	-17.911	-18.0857	-16.5789	20.7102	-21.7888	17.4984	-20.8876	-18.0261	-12.4024	-20.3041	-17.1903	-18.6376	-19.842	-18.4176	-23.985	-18.244	-15.2247	-18.8391	-11.8736	-13.0806	-19.7842	-17.8088	-17.8371	-19.7672	-20.7155	-21.55	-17.8487	-11.2575	20.0597	-12.4288	-22.6034	-17.0881	-15.4668	-19.7082	20.1124	-20.1994	-15.1073	-20.9676	-20.3241	-21.8632	-19.7155	-24.153	-16.8448
KDM5C	-10.4415	-11.852	-8.4214	-11.8471	-8.61779	-11.7132	-9.05349	-11.8973	-9.72872	-9.05695	-13.5441	-8.90789	-11.2219	-10.7805	-6.9796	-11.5576	-10.919	-10.5744	-10.0346	-11.7317	-13.6378	-11.6644	-10.2781	-11.8117	-8.53162	-9.66938	-11.9849	-11.9614	-9.09676	-10.1527	-12.0151	-11.5705	-10.5414	-9.1843	-8.79975	-7.60517	-12.6866	-9.73757	-8.87555	-11.6032	-8.25023	-11.0633	-11.2301	-10.3876	-13.6005	-13.2506	-10.7695	-12.6981	-10.0771
KDM5D	-4.958	-4.86858	-3.78358	-5.10945	-4.18348	-3.96737	-3.6126	-4.93563	-5.2195	4.33509	-5.37972	-3.81442	-4.76022	-4.12113	-2.89129	-4.63643	-5.10964	-4.64229	-3.90147	-4.71808	-5.64505	-5.05365	-4.21929	-5.51035	-3.36322	-4.25045	-4.56445	-5.04219	-4.09718	-4.54068	-4.83802	-4.78761	-5.13248	-3.68379	-4.06433	-3.51206	-5.14488	-4.25947	-3.87964	-4.7159	-4.06076	-4.89849	-4.20534	-4.51112	-6.03722	-6.33352	-4.79364	-6.11666	-4.26283
KDM6A	-21.5523	-21.0538	-15.7454	-23.6801	-14.9818	-20.0746	-18.3991	-21.7034	-18.0632	-18.2032	-24.7607	-18.4286	-22.3832	-20.9391	-13.6469	-22.814	-19.6109	-19.9012	-22.2302	-22.4535	-26.6383	-21.3715	-20.1997	-23.4442	-13.7714	-17.0272	-23.9403	-22.1797	-19.6466	-21.2247	-22.6872	-22.6972	-21.5207	-17.1932	-16.9929	-16.0437	-25.276	-18.1064	-18.0307	-20.8544	17.8388	-22.6705	-19.978	-21.8923	-24.3613	-25.7799	-20.7828	-25.0942	-19.4847
KDM6B	-3.37813	-3.76416	-2.76392	-3.94136	-2.11705	-3.3267	-3.48077	-3.34163	-1.94811	-2.5419	-2.78968	-2.88845	-3.01019	-3.27013	-1.75579	-3.7918	-3.60642	-2.92123	-2.24001	-3.5432	-3.97456	-3.97347	-2.7685	-3.99378	-2.27742	-2.2402	-4.25064	-3.18287	-2.31293	-3.26694	-3.47711	-2.85409	-2.78286	-2.70372	-3.15762	-3.593	-3.52669	-2.81696	-2.03752	-3.44154	-2.36445	-2.86255	-3.83228	-3.09551	-3.46686	-3.62101	-2.76624	-2.74349	-2.67805
KDM7A	-8.03531	-7.51969	-6.23145	-8.24568	-5.19599	-7.83506	-7.82973	-7.40077	-5.91388	-7.62897	-8.42902	-5.9292	-8.87881	-6.73083	-4.77644	-7.61937	-7.03354	-6.24819	-8.5509	-8.18491	-9.49162	-7.51763	-6.69684	-7.15894	-5.32037	-7.61903	-7.73503	-7.86464	-7.8162	-7.49905	-7.02866	-5.8703	-6.84984	-6.39545	-6.08132	-4.2971	-7.62893	-6.22613	-5.05358	-7.06627	-8.23908	-8.1321	-6.67889	-8.0297	-8.55421	-9.79943	-8.42093	-9.0321	-5.80201
KLF10	-22.9231	-21.6164	-17.9494	-21.1288	-13.6551	-22.3139	-16.5864	-22.5712	-17.1815	-17.5385	-24.1975	-17.4008	-21.0956	-23.0361	-14.5574	-23.5819	-18.8452	-18.406	-20.771	-23.9078	-25.418	-22.8471	-23.5184	-25.8621	-14.6646	-19.6311	-25.885	-26.1771	-17.4764	-20.8029	-22.5895	-21.1611	-21.7815	-21.2073	-17.951	-16.8781	-26.4959	-17.0268	-18.7128	-20.5484	-14.539	-24.2155	-20.6932	-19.8074	-27.0808	-24.9932	-21.7745	-21.9876	-21.0668
KLF11	-20.1843	-20.4307	-14.6903	-22.3857	-14.7146	-20.838	-18.0424	-21.2578	-17.0911	-19.0151	-24.4981	-18.4443	-22.2871	-21.9025	-14.1353	-23.5197	-19.7004	-20.9473	-21.0096	-23.255	-25.9241	-21.606	-19.7061	-23.3251	-13.7297	-17.5667	-23.4302	-22.5796	-18.6815	-20.5943	-21.9774	-21.9535	-20.3693	-16.706	-17.615	-15.321	-24.0469	-18.3223	-16.0639	-20.3931	17.1638	-22.4116	-18.9258	-22.3496	-24.749	-25.1694	-21.347	-24.7734	-19.858
KLF13	-5.37147	-5.92844	-5.13759	-5.20818	-3.3582	-5.82289	-4.75825	-5.88404	-4.9654	-5.17526	-6.74772	-4.11585	-6.22321	-6.09215	-3.30031	-6.28182	-5.4522	-4.99146	-5.06363	-6.64781	-6.65699	-6.46661	-6.73045	-6.04675	-3.5139	-4.88433	-6.80603	-5.99837	-4.0284	-5.70915	-5.92776	-5.68754	-5.64848	-4.78005	-5.11838	-3.8761	-6.60642	-5.11264	-4.26576	-4.96561	-4.77559	-6.6296	-5.11223	-5.19296	-6.66518	-6.41903	-6.09534	-5.71975	-6.42704
KLF15	-6.18715	-6.57125	-4.48688	-5.88291	-3.84861	-6.27737	-4.4392	-6.30452	-5.15041	-6.02746	-7.6121	-5.84385	-6.5144	-5.94111	-4.09659	-7.1844	-6.2839	-5.82859	-5.83186	-6.07173	-7.67896	-6.31274	-6.65162	-6.80067	-4.62004	-5.76697	-6.24871	-7.81646	-4.4085	-5.69704	-6.79107	-6.0174	-6.56653	-5.3127	-5.00277	-5.56329	-7.11668	-5.44593	-5.32843	-6.5115	-4.24174	-6.87709	-6.25833	-5.17617	-6.65149	-7.971	-6.60296	-6.95707	-5.77703
KLF16	-11.8876	-11.6592	-9.10764	-11.2171	-7.30533	-12.5561	-9.19839	-12.703	-10.2707	-9.69139	-13.6076	-9.17195	-12.3459	-12.4031	-6.72503	-12.9722	-11.4723	-10.9386	-11.4053	-13.355	-14.2089	-12.2741	-12.2176	-12.6039	-7.66772	-10.6767	-13.7603	-13.4527	-9.58121	-11.6498	-12.2888	-11.44	-11.8834	-9.63823	-10.2795	-8.10983	-13.5943	-10.24	-9.65089	-11.6807	-8.60557	-12.7603	-9.91276	-10.6597	-15.189	-14.5331	-13.3701	-13.1246	-11.2338
KLF1	-15.852	-14.8594	-11.2241	-15.2372	-9.01073	-15.2776	-13.4648	-15.6395	-12.9231	-14.5913	-17.7878	-12.7482	-16.0095	-15.1154	-9.91744	-16.0528	-14.0537	-13.9229	-15.694	-16.6877	-19.4733	-15.0766	-13.8772	-16.5015	-10.0293	-11.9194	-16.3331	-15.9942	-12.8732	-15.0539	-16.4541	-15.307	-14.7962	-12.0639	-13.315	-9.42512	-17.8207	-13.1091	-12.1594	-15.2393	-12.6431	-16.9085	-12.0111	-15.5659	-17.6869	-19.0146	-17.098	-17.5309	-14.9525
KLF3	-0.77576	-1.76682	0.983677	-0.81625	-1.41859	-1.25346	-2.29768	-1.85867	-1.02134	-2.17465	-2.11751	-1.07826	-2.49508	-1.87939	-1.03425	-0.874092	-1.16621	-1.41439	-0.908796	-1.26677	-2.17687	-1.63117	-1.25792	-1.75231	-1.65655	-1.13002	-1.94829	-2.09166	-1.65795	-1.13105	-1.86861	-1.55229	-1.24838	-1.02035	-1.05673	-0.798077	-1.89619	-2.04334	-1.49957	-1.9724	-1.2078	-1.39106	-1.66446	-1.56517	-1.76496	-1.51553	-0.755927	-2.09829	-1.55106
KLF4	-16.5968	-13.6123	-11.4895	-20.5723	-13.0539	-14.2999	-16.4792	-16.2994	-14.7498	20.7809	-19.2627	17.384	-19.068	-16.7535	-11.3865	-18.0617	-15.764	-17.1746	-18.5471	-16.2775	-21.1846	-15.6646	-13.5697	-17.1917	-10.1287	-12.0069	-17.4551	16.4109	-16.7842	-18.18	-18.0364	-18.4158	-16.0553	-10.102	20.9877	-10.6158	-19.2799	-16.0149	-13.5966	-17.6099	19.7943	-18.5548	-13.7357	-20.3996	-17.6795	-20.2653	-17.4933	-22.8536	-14.5371
KLF5	-19.8866	-18.4261	-14.3352	-22.894	-14.0547	-18.8472	-18.1281	-20.4571	-18.1446	19.4445	-23.7016	17.1687	-21.952	-19.8932	-13.3307	-21.7865	-18.2034	-20.0427	-20.8799	-20.922	-25.3287	-20.1137	-18.5043	-21.3644	-12.7364	-16.0402	-22.1235	-19.6442	-18.3669	-20.8043	-22.2972	-22.5511	-19.5566	-14.3224	18.73	-14.5387	-23.1834	-17.5097	-16.4452	-20.1931	19.2097	-20.4646	-17.4245	-21.5721	-23.0245	-24.3867	-21.9237	-24.9869	-18.4728
KLF6	-21.8498	-20.4102	-16.6565	-22.3994	-15.4642	-21.0724	-17.0143	-22.2631	-18.1675	-18.6119	-24.0581	-17.5294	-22.429	-22.2056	-14.3593	-24.4499	-20.0282	-20.422	-20.8687	-24.8307	-25.498	-22.6833	-22.8302	-24.4424	-14.981	-19.2775	-25.6102	-24.4677	-18.2521	-20.7059	-22.2187	-22.1474	-21.5702	-18.9746	-17.009	-17.325	-24.8621	-16.9335	-17.7042	-21.0953	-15.8092	-23.5558	-19.9854	-20.666	-26.662	-26.7335	-22.408	-23.8852	-20.4932
KLF7	-3.80559	-3.83215	-2.45415	-3.97471	-2.8428	-3.0493	-3.28308	-4.30921	-3.82924	-2.96785	-4.16932	-3.40925	-3.45753	-3.81867	-2.61054	-3.55709	-3.65296	-3.07154	-3.68277	-4.39457	-4.77418	-3.93868	-4.27907	-4.6278	-3.18178	-2.99255	-4.62911	-4.66141	-2.5389	-3.65521	-3.61839	-3.52373	-4.00618	-3.08784	-3.21601	-3.20739	-4.402	-3.00631	-3.25938	-3.58109	-3.06776	-4.17776	-3.61683	-3.77386	-4.8621	-4.97093	-4.04054	-4.15881	-3.79322
KLF9	-21.3865	-20.8315	-14.845	-22.5535	-13.8851	-20.7085	-17.6399	-20.4605	-17.1271	-18.5376	-23.9984	-17.7237	-22.0531	-20.1975	-13.4634	-22.4663	-19.1194	-19.1919	-20.9473	-21.8731	-25.3212	-20.7512	-19.3139	-22.3984	-13.8987	-16.8036	-22.476	-21.4586	-17.6466	-20.1476	-21.7277	-21.2696	-19.7764	-15.659	-17.2771	-14.6649	-23.3695	-17.8301	-15.4654	-19.9617	-16.7022	-21.9144	-17.5663	-20.7492	-23.7631	-24.4641	-22.0411	-24.1037	-19.363
KMT2A	-12.077	-7.59077	10.9958	-16.2451	-9.29447	-8.47672	13.9942	-11.7914	11.6171	19.1136	-14.08	15.6278	-14.7564	-13.1024	6.62478	-13.9403	-10.2626	-12.6907	-14.5036	11.8431	-16.1908	-10.294	-9.40083	-11.5396	-7.04619	9.50385	-11.6375	16.1204	13.9975	-14.6031	-14.5544	-15.5781	-12.1387	-5.13986	18.1571	-6.17028	-14.2497	-11.7053	-9.47382	-12.5427	17.9977	-13.6468	-7.71464	-16.4082	-12.2603	-15.01	-13.3568	-18.419	-10.543
KMT2B	-18.7255	-15.9461	-12.7835	-22.4615	-15.0756	-17.8134	-18.0558	-18.819	-16.7441	21.1935	-21.7901	17.5235	-21.4358	-18.9085	-11.0144	-20.5718	-17.8092	-20.399	-21.0356	-19.3113	-25.1898	-19.2846	-15.9482	-18.9817	-13.0764	-15.1482	-20.681	-17.8517	-18.5673	-20.8248	-21.6076	-21.6505	-18.8189	-11.7179	19.6558	-14.0008	-21.1367	-17.8311	-15.5072	-20.1978	20.5412	-19.5794	-16.8933	-21.9358	-21.4885	-23.8724	-19.6557	-25.4674	-17.4333
KMT2C	-16.5882	-15.7808	-12.4416	-16.824	-11.4307	-16.6646	-13.525	-15.6502	-14.4031	-13.779	-18.6729	-13.2718	-16.6025	-16.1428	-10.6344	-17.1519	-14.799	-15.497	-16.2442	-16.8211	-17.6356	-16.9	-15.7886	-17.9366	-10.0385	-12.929	-18.4369	-17.2904	-13.9723	-15.2561	-16.6967	-15.5695	-15.9365	-13.259	-13.3351	-12.1368	-18.6029	-13.3469	-12.7976	-15.5605	-12.5446	-17.6395	-14.3744	-15.2758	-18.1953	-19.7597	-15.6254	-17.7515	-15.362
KMT2D	-1.90327	-1.43552	-1.37626	-2.27346	-1.2545	-2.14179	-1.86836	-1.41444	-2.98675	-2.74109	-1.68457	2.03875	-3.84204	-1.37982	-1.53179	-1.53021	-1.85474	-1.34271	-2.91184	-1.73353	-3.01608	-1.67809	-1.57134	-1.51313	-1.17349	-1.56269	-1.77269	1.94251	-2.28081	-2.64737	-2.67606	-1.48201	-2.45653	1.04846	2.50466	0.847832	-1.4156	-1.53423	-1.379	-1.55488	-2.61817	-1.52361	0.95336	-2.77863	-2.17209	-1.66711	-1.84336	-2.34881	-1.83335
L3MBTL2	-11.1174	-13.0713	-7.86333	-12.1319	-9.24007	-11.3063	-9.22471	-12.7885	-10.1004	-9.65968	-14.0132	-9.9157	-11.52	-11.1997	-8.72226	-12.9914	-10.7464	-12.3569	-11.4138	-12.6138	-14.3529	-12.307	-10.9365	-12.664	-8.76764	-9.47319	-12.3886	-12.9063	-9.29008	-11.394	-13.1011	-12.5001	-11.8142	-9.10195	-9.37483	-9.26856	-13.2141	-10.2932	-9.63993	-11.3476	-8.64951	-12.3529	-12.1795	-11.1685	-13.6724	-14.4905	-11.1935	-13.7203	-10.9525
LAMTOR5	NA	NA	NA	NA	NA	NA	NA	NA	NA	NA	NA	NA	NA	NA	NA	NA	NA	NA	NA	NA	NA	NA	NA	NA	NA	NA	NA	NA	NA	NA	NA	NA	NA	NA	NA	NA	NA	NA	NA	NA	NA	NA	NA	NA	NA	NA	NA	NA	NA
LEF1	-13.7352	-13.5671	-10.7115	-13.9519	-7.6931	-14.2005	-11.4406	-13.9951	-10.8442	-12.6301	-15.8278	-11.7736	-14.8881	-14.3829	-8.40244	-14.9021	-12.6723	-12.2176	-14.127	-16.1956	-17.3818	-14.506	-13.6633	-15.2106	-8.17885	-12.5763	-15.7926	-16.0785	-12.5412	-12.8419	-14.2105	-12.8356	-13.5592	-11.8305	-11.2426	-8.82504	-15.3678	-11.9466	-11.7444	-12.8257	-10.6149	-14.9474	-11.4733	-13.5927	-16.8029	-17.6318	-14.9272	-15.357	-12.7968
LEO1	-12.522	-12.8682	-9.33782	-12.4229	-5.28956	-13.9685	-10.583	-13.2338	-10.249	-10.8669	-13.3199	-9.53102	-14.1203	-13.3522	-6.68615	-14.5895	-11.6354	-10.8526	-11.8688	-14.4459	-15.0902	-14.021	-13.4554	-14.2322	-7.4415	-12.2471	-15.8162	-15.195	-10.2155	-12.0278	-12.537	-12.3383	-12.63	-10.4191	-11.0393	-8.59049	-14.3142	-10.3368	-7.8255	-13.1677	-9.49681	-14.5881	-8.74024	-12.0502	-15.9565	-16.5789	-13.8238	-15.2264	-11.3281
LHX2	1.17115	1.70779	1.36159	1.11023	1.05506	0.934527	1.46226	0.810895	0.673969	0.998165	0.99389	1.50118	1.03304	1.50896	0.611491	-1.58161	-0.947654	-0.996604	1.21662	1.07295	1.40266	-0.668838	1.5525	0.898756	1.39474	-1.14234	-0.784962	0.98002	0.722998	0.722677	0.704987	-1.26434	0.599898	0.511964	0.872786	0.847334	0.807481	-0.979496	-1.02842	1.01199	-1.93692	1.28337	-0.849893	0.520475	0.871286	1.08192	0.744979	0.796594	0.985074
LHX9	-3.36496	-2.78547	-2.19923	-3.42925	-3.38741	-2.8174	-3.09055	-2.26162	-2.41548	2.55895	-2.71113	-2.48106	-3.5416	-2.35709	-2.22618	-3.43074	-3.48228	-2.12443	-3.78145	-3.09746	-3.02145	-2.92226	-2.7145	-2.63344	-1.37149	-2.73089	-3.57427	-3.88029	-2.61178	-2.51121	-3.41629	-3.22746	-3.21368	-1.84671	-2.29449	-2.04771	-2.83668	-3.20152	-2.88358	-2.07767	-2.82106	-3.25829	-2.65592	-4.02277	-4.11148	-3.96666	-2.82981	-3.82213	-2.83919
LMNA	-4.16047	2.00223	2.58073	-4.10682	-4.10928	2.055	-4.08261	-3.72344	-4.26143	6.07796	-2.74188	4.78204	-4.55896	-3.16628	4.48064	-2.3731	-3.892	-3.44378	-4.87605	3.44324	-5.17073	-2.46868	0.934541	-3.1661	-2.31532	-3.25892	-2.97968	4.55559	-5.02742	-4.18667	-3.11828	-3.1984	-2.11912	-1.03291	5.03934	-1.66673	-2.2355	-3.39761	-2.72645	-3.69283	6.39759	-2.92365	-3.00539	-5.07243	-2.8341	-4.53995	-4.55158	-6.01171	-2.7908
LMNB1	-2.28559	2.64502	2.61473	-2.92607	-2.45366	1.54472	-3.24206	2.46916	3.15918	5.11072	-2.71179	4.52235	-3.37446	-2.37807	3.14976	1.49123	-2.93506	-2.49198	-3.58421	3.0358	-3.16307	1.18053	-0.828219	-2.02492	-1.56595	2.70971	1.91526	3.51902	4.06861	-3.15423	-2.77115	-2.50716	-1.46783	1.54222	4.33992	1.20889	-1.65489	-3.47403	-1.96327	-2.29346	5.27486	-2.00096	-1.65373	-4.53478	-2.23583	-3.20169	-2.92493	-3.83166	-1.72597
LMNB2	-0.974239	-1.07975	1.25351	-1.53995	0.846666	-1.88748	-1.31391	-0.827078	-0.855049	-1.00707	-1.19121	1.18412	0.842409	-1.83477	1.25993	-1.18623	-1.05458	-0.791602	-1.65926	0.677781	-1.17063	-1.45086	-1.00928	-0.583989	0.815575	-1.28039	-1.19733	-1.39971	-1.69506	-0.74586	-1.47712	-1.47547	-1.17984	-1.10932	-0.880814	-0.673488	-1.77651	-1.34442	-0.885108	-0.913004	1.17701	-0.643281	0.651279	-0.836024	-1.42295	-2.26466	-0.681349	-1.34477	-1.36591
LMTK3	-3.31124	-2.9696	-3.27194	-3.22484	-2.50171	-3.15731	-2.55775	-3.44143	-2.38795	-2.52192	-3.2353	-3.27622	-2.22617	-3.66234	-2.48215	-3.73523	-3.52124	-3.05435	-3.1884	-3.75807	-3.96004	-4.0606	-4.04654	-4.51111	-2.80186	-3.09838	-4.82761	-4.53685	-2.52682	-3.05639	-3.32054	-3.76345	-3.92311	-2.86574	-2.93935	-3.00938	-4.32296	-3.25814	-3.60398	-2.95204	-1.92407	-4.35595	-2.81666	-2.62301	-4.02515	-3.52255	-3.53563	-3.12791	-2.88212
LYL1	-9.77004	-6.55366	-8.32125	-9.45424	-6.76922	-9.35764	-8.06601	-9.955	-8.18016	8.3751	-8.66762	7.21797	-10.1179	-9.72308	5.01986	-9.44109	-8.77951	-9.5896	-9.43997	-11.5417	-11.813	-10.5648	-10.1527	-9.01675	-7.96108	-9.42527	-10.32	-8.73067	-8.85055	-9.50934	-9.4103	-9.32389	-9.92088	-6.77839	-7.79506	-7.49743	-9.08786	-6.84828	-7.22289	-9.38126	8.3572	-8.23132	-7.54261	-10.39	-11.578	-13.4355	-9.84696	-12.4634	-9.65607
MAFB	NA	NA	NA	NA	NA	NA	NA	NA	NA	NA	NA	NA	NA	NA	NA	NA	NA	NA	NA	NA	NA	NA	NA	NA	NA	NA	NA	NA	NA	NA	NA	NA	NA	NA	NA	NA	NA	NA	NA	NA	NA	NA	NA	NA	NA	NA	NA	NA	NA
MAF	-23.4623	-21.2721	-18.2419	-23.699	-16.179	-22.8006	-17.7752	-24.2576	-20.1689	-19.5195	-25.1086	-17.8786	-24.0213	-23.4854	-13.5396	-25.0583	-21.3515	-21.4415	-21.732	-25.4909	-27.6429	-24.7015	-22.3376	-24.1291	-17.503	-20.2761	-26.871	-23.5467	-19.2419	-22.4533	-23.5867	-23.6478	-23.4859	-18.9263	-18.0013	-18.9249	-24.5392	-17.9929	-18.4351	-22.918	-17.1066	-23.2037	-20.1764	-22.5192	-27.5393	-28.7376	-22.8413	-26.3652	-22.3489
MAFF	-7.41435	-6.31209	-5.36354	-8.3556	-6.36806	-6.49667	-7.0125	-6.39589	-6.37381	-6.44429	-7.41992	-5.21146	-8.22393	-7.45159	-4.6497	-6.97995	-6.93512	-7.33738	-7.43497	-7.60801	-8.12076	-7.00079	-6.06281	-8.21578	-4.98229	-6.04208	-8.45225	-6.90282	-7.74552	-8.01672	-6.64945	-6.79927	-7.39408	-5.167	-5.94773	-6.3212	-7.63938	-5.71817	-5.33641	-6.65677	-7.40881	-7.78118	-6.68128	-8.25161	-8.53214	-9.46867	-6.51271	-8.65914	-6.4999
MAFG	-1.99115	-1.52395	-1.89449	-2.57815	-1.96273	-2.51124	-1.98779	-2.24037	-2.0986	-2.06567	-2.11146	-1.96855	-2.93068	-2.48501	-1.88381	-1.77105	-2.60831	-2.85918	-2.66503	-2.04533	-2.11637	-1.75375	-1.73584	-2.67813	-1.95549	-1.67627	-2.92376	-1.80756	-2.44056	-1.7352	-2.36594	-1.69879	-2.02248	-1.76728	-1.87186	-1.86326	-2.17597	-1.82864	-1.83574	-2.14076	-2.84471	-1.8313	-1.45297	-2.25495	-2.55481	-2.61543	-2.48005	-2.60289	-2.29965
MAFK	-10.0759	-8.67855	-8.11934	-11.1739	-8.69778	-9.35913	-8.80912	-10.3964	-9.28541	-9.29498	-11.0889	-8.11294	-11.1523	-10.2403	-6.97347	-9.94879	-10.3884	-10.6136	-10.3104	-10.5075	-11.9519	-11.1989	-10.1453	-11.3925	-7.69273	-9.64362	-12.1542	-10.1904	-10.3898	-10.6279	-10.16	-9.9088	-10.4952	-8.71215	-9.20269	-8.2439	-11.4604	-8.22991	-8.12669	-9.69481	-8.91103	-11.8007	-9.85408	-10.8914	-11.8916	-13.5166	-10.0674	-11.8564	-9.72269
MAML1	0.882731	1.34911	-1.31597	-0.564125	-1.1822	-1.30086	-0.825021	0.936749	0.978192	1.11855	1.32452	1.89004	-0.922582	-1.32104	1.05537	1.09719	1.09152	-0.985591	0.901686	-1.27813	1.02122	-0.877725	0.897008	-0.736021	-1.16169	-0.966975	-1.56277	0.907833	1.32345	-1.01074	-1.61634	-0.891453	-1.359	1.05816	-0.850228	0.641057	1.02761	0.919292	0.985502	-1.04274	-1.43273	0.868707	-0.728737	-1.16323	-0.789	-0.899659	-0.818725	-2.58314	-0.847269
MAP1LC3B	NA	NA	NA	NA	NA	NA	NA	NA	NA	NA	NA	NA	NA	NA	NA	NA	NA	NA	NA	NA	NA	NA	NA	NA	NA	NA	NA	NA	NA	NA	NA	NA	NA	NA	NA	NA	NA	NA	NA	NA	NA	NA	NA	NA	NA	NA	NA	NA	NA
MAP2K1	NA	NA	NA	NA	NA	NA	NA	NA	NA	NA	NA	NA	NA	NA	NA	NA	NA	NA	NA	NA	NA	NA	NA	NA	NA	NA	NA	NA	NA	NA	NA	NA	NA	NA	NA	NA	NA	NA	NA	NA	NA	NA	NA	NA	NA	NA	NA	NA	NA
MAPK14	-14.1582	-13.5227	-10.5113	-12.9415	-8.45184	-12.9389	-10.8589	-14.2225	-10.863	-11.9117	-14.8234	-11.0583	-13.7404	-14.4031	-9.44844	-13.5806	-11.4304	-10.9432	-13.4867	-15.2983	-15.5814	-14.6894	-14.8028	-15.8729	-8.94668	-11.5309	-15.3771	-15.7106	-10.7567	-12.9128	-13.9194	-12.9484	-13.7691	-12.0742	-11.5841	-11.3842	-15.8653	-10.8971	-9.88761	-12.7108	-10.171	-14.2119	-13.1269	-12.5423	-16.4932	-16.2975	-14.0555	-13.5353	-12.7036
MAPK3	-1.19409	-1.72153	-0.927788	-1.51662	-1.07711	-1.09292	-1.58983	-1.6435	1.00927	1.25464	-0.860918	1.71902	-2.10489	-1.41603	-1.56902	-1.74091	-0.847944	-0.883749	-1.38567	-1.40017	1.13959	1.01957	-0.9275	-1.63459	1.19838	-1.65951	-2.50713	-1.15426	-1.00451	1.06234	0.884941	-1.62268	-1.09338	-0.740715	0.90273	-1.03323	-0.890022	-0.80356	1.25352	-1.68913	-2.18137	1.05772	1.0393	-1.62862	-0.917784	-1.5509	-1.53396	-2.00218	-0.852781
MAX	-13.312	-8.73582	11.3695	-17.9055	-11.2822	-8.87001	15.1764	-12.5248	12.612	21.2897	-15.9841	16.3063	-16.7163	-13.0314	8.94803	-14.0146	-12.1946	-14.0577	-16.2771	12.6975	-17.6421	-11.9956	-9.20868	-12.3401	-7.05517	10.689	-12.8313	16.4233	14.9297	-16.8137	-15.5073	-16.3997	-12.8408	-4.75358	19.8855	-7.31583	-15.6988	-13.5434	-11.4043	-14.3546	19.9875	-14.8507	-10.4983	-17.5109	-13.2712	-15.7604	-14.6765	-19.5193	-11.3209
MAZ	-18.5565	-18.0364	-13.2333	-21.3144	-14.3755	-16.8154	-17.1879	-19.2737	-16.1328	19.3483	-22.8355	-17.125	-21.0556	-17.9764	-12.5434	-20.2539	-18.1121	-18.1545	-20.8825	-18.6362	-25.1225	-17.4776	-15.2061	-19.5076	-11.6249	-14.9381	-19.3886	-17.8128	-17.1155	-20.0194	-20.1561	-19.8486	-17.8883	-13.3065	18.2022	-12.128	-21.748	-17.4093	-15.1639	-19.4212	18.7297	-20.0345	-16.4814	-21.0965	-20.8639	-22.1285	-20.4054	-23.2163	-17.1871
MBD1	-6.24444	-5.25332	-4.69004	-5.43124	-4.25534	-5.68311	-4.55928	-6.15797	-4.26295	4.93184	-6.53587	-4.44298	-5.74281	-5.26581	-2.85628	-5.52144	-5.54704	-5.05397	-5.14801	-6.66115	-7.33828	-6.22519	-5.79398	-6.37233	-3.01617	-4.25528	-7.0467	-6.32609	-4.28684	-5.75908	-6.26651	-6.11804	-6.48499	-4.21911	-5.50945	-3.46597	-7.15726	-4.83732	-4.82929	-5.03745	4.63651	-6.18789	-4.74514	-4.93397	-6.18638	-7.57633	-5.52542	-6.84689	-5.32947
MBD2	-10.6153	-9.70543	-7.29694	-10.4621	-5.96615	-9.65132	-9.34562	-10.8985	-8.66185	9.88973	-12.5052	-8.86377	-11.0546	-11.818	-5.9577	-10.7614	-8.97413	-8.18115	-9.73447	-12.1657	-12.8176	-11.8074	-11.5065	-12.2537	-5.49954	-7.90553	-12.8898	-12.8738	-8.85799	-10.9367	-11.8224	-11.4556	-11.3555	-8.83085	-9.34945	-6.91317	-13.2651	-9.42172	-8.3844	-10.7648	8.29063	-11.5564	-9.07238	-9.80667	-12.385	-12.6577	-11.4644	-12.3511	-9.99572
MBD3	-4.38722	-2.8466	-2.95755	-3.95897	-1.77752	-3.14442	-3.08873	-4.02393	-3.31779	3.20713	-3.26774	2.82496	-3.76217	-3.38481	-1.53411	-4.15795	-3.04624	-2.57205	-4.24293	-4.13995	-4.88856	-3.53715	-2.1698	-2.7585	-1.86322	-3.2396	-4.10646	-3.59242	-3.1197	-3.09797	-3.42344	-3.12919	-3.49422	-1.91015	3.16987	-1.12243	-4.21344	-3.01361	-2.88724	-3.37378	-3.28462	-3.17623	-1.15927	-3.159	-3.45216	-4.30589	-4.03538	-4.49584	-3.26359
MBD4	-17.3371	-14.0246	-12.2429	-20.9767	-13.7146	-16.2176	-16.7757	-17.1997	-16.4117	19.4667	-20.3098	16.6539	-20.3065	-17.231	-10.3326	-19.256	-16.9746	-18.3916	-19.0872	-17.8831	-22.6447	-17.0057	-15.3767	-18.343	-11.8387	-15.1109	-19.75	-16.0454	-17.5394	-19.3237	-18.9453	-19.4578	-18.1076	-10.8145	18.1644	-11.5878	-19.4361	-15.7841	-13.4519	-18.2543	19.2496	-18.5391	-15.0183	-20.7188	-19.4316	-21.746	-19.1323	-23.3331	-15.4902
MBL2	-18.133	-16.343	-12.0456	-21.7958	-14.5014	-15.16	-17.2974	-17.9187	-15.4026	20.9019	-22.4483	-16.4797	-20.1223	-17.639	-11.4884	-20.099	-17.2785	-18.4698	-19.5544	-17.557	-23.0515	-17.1529	-14.7529	-19.3317	-11.7511	-13.3452	-18.6893	-17.6668	-16.9915	-20.3208	-20.0369	-20.0076	-17.5712	-11.978	18.3956	-13.2595	-21.545	-16.814	-15.4651	-18.1629	18.5236	-19.8403	-16.368	-19.4231	-19.4089	-20.8829	-18.8936	-22.7217	-16.2581
MCM2	NA	NA	NA	NA	NA	NA	NA	NA	NA	NA	NA	NA	NA	NA	NA	NA	NA	NA	NA	NA	NA	NA	NA	NA	NA	NA	NA	NA	NA	NA	NA	NA	NA	NA	NA	NA	NA	NA	NA	NA	NA	NA	NA	NA	NA	NA	NA	NA	NA
MCM3	NA	NA	NA	NA	NA	NA	NA	NA	NA	NA	NA	NA	NA	NA	NA	NA	NA	NA	NA	NA	NA	NA	NA	NA	NA	NA	NA	NA	NA	NA	NA	NA	NA	NA	NA	NA	NA	NA	NA	NA	NA	NA	NA	NA	NA	NA	NA	NA	NA
MCM5	NA	NA	NA	NA	NA	NA	NA	NA	NA	NA	NA	NA	NA	NA	NA	NA	NA	NA	NA	NA	NA	NA	NA	NA	NA	NA	NA	NA	NA	NA	NA	NA	NA	NA	NA	NA	NA	NA	NA	NA	NA	NA	NA	NA	NA	NA	NA	NA	NA
MCM7	-4.11963	-3.2199	3.13464	-5.00801	-2.68651	-2.8236	-5.5162	-4.57442	-4.23666	6.882	-4.83072	5.41416	-4.94594	-3.69624	3.09416	-4.02043	-4.28804	-3.59079	-6.2937	-4.55426	-6.67349	-3.01286	-2.72913	-3.0237	-1.91742	3.4582	-3.39486	5.16428	-4.8873	-5.77998	-4.97556	-5.10217	-4.03245	-0.838887	6.12152	-1.45164	-3.72277	-4.58491	-1.73038	-3.62888	6.36216	-5.322	-2.55802	-6.29081	-4.06494	-5.06421	-4.88928	-6.7554	-3.64571
MDM2	NA	NA	NA	NA	NA	NA	NA	NA	NA	NA	NA	NA	NA	NA	NA	NA	NA	NA	NA	NA	NA	NA	NA	NA	NA	NA	NA	NA	NA	NA	NA	NA	NA	NA	NA	NA	NA	NA	NA	NA	NA	NA	NA	NA	NA	NA	NA	NA	NA
ME1	-9.89415	-8.37843	-6.94243	-12.5455	-7.27367	-8.89457	-10.1229	-10.2264	-9.26399	-9.51539	-10.8694	-9.62857	-11.7297	-9.74968	-6.49667	-11.3346	-10.3058	-9.95154	-11.8898	-10.888	-12.784	-10.0199	-9.10208	-11.3001	-7.67467	-8.68973	-10.8901	-10.2328	-9.80304	-10.534	-10.1158	-10.4762	-10.0078	-7.53219	8.6366	-6.83129	-11.2651	-9.08407	-7.78867	-9.06111	-10.5204	-10.9295	-9.08666	-11.6992	-11.5043	-12.9967	-11.0664	-12.896	-8.87311
ME3	-20.6292	-21.5201	-14.9298	-24.6445	-16.5498	-19.8877	-19.8104	-21.9493	-18.3803	20.8913	-26.2526	-19.3142	-23.0856	-20.9376	-14.4498	-23.5334	-19.9227	-21.9172	-22.9254	-22.1703	-27.5274	-20.7755	-19.2179	-23.3507	-13.954	-17.6645	-23.3698	-22.1424	-20.2062	-23.177	-23.8771	-24.4591	-21.2209	-16.3817	19.47	-15.5723	-25.6613	-20.7959	-17.9894	-21.9592	20.1112	-24.3131	-20.9072	-23.7861	-23.8189	-25.1602	-22.6368	-26.1763	-19.7957
MECOM	-18.3126	-15.1193	-14.6166	-18.3268	-13.1833	-16.9425	-14.4091	-18.5833	-14.7692	-15.739	-18.3437	-12.8243	-19.0678	-17.6111	-9.44311	-18.2903	-16.8185	-17.5153	-16.7116	-19.9364	-21.5339	-18.394	-17.3877	-17.954	-12.4674	-15.0572	-20.5564	-18.013	-15.8346	-17.7801	-18.5838	-17.4914	-17.5139	-13.1515	-14.8102	-13.4476	-19.368	-13.6395	-13.5607	-17.9108	13.5985	-17.4295	-15.5746	-17.3167	-21.3664	-23.1043	-17.9606	-20.1917	-17.6941
MECP2	-6.47199	-5.40935	-5.07883	-6.31647	-2.73411	-5.73885	-5.73773	-6.51177	-5.20989	5.61057	-7.16527	-6.38233	-6.81499	-7.02977	-4.3312	-6.21068	-4.92522	-4.76799	-7.00134	-6.77852	-7.58525	-6.49054	-6.54914	-6.76603	-3.23936	-4.97754	-6.9351	-5.9867	-6.22034	-6.92286	-7.08881	-5.98762	-6.15416	-4.32384	-6.21424	-3.66152	-7.53322	-5.23108	-3.87576	-5.3129	-5.97746	-7.54696	-3.56756	-6.55732	-7.26036	-8.03894	-6.95055	-7.20051	-5.89291
MED12	-3.14373	-2.79792	-1.55734	-4.18763	-2.88069	-2.5386	-3.14704	-4.0108	1.70813	-3.06257	-2.57308	2.83192	-3.99579	-3.08901	-2.65379	-3.98379	-4.34091	-2.66977	-3.45853	-3.0958	-3.69905	-2.81536	-1.85679	-3.39811	-1.6626	-1.94706	-3.31589	-3.0771	-2.71462	-2.68655	-2.41398	-2.96502	-3.17677	-1.15139	2.81993	-3.36522	-3.24652	-2.86022	-1.71421	-2.33683	-3.6925	-3.05008	-4.0149	-3.73906	-3.15078	-3.84598	-2.44759	-3.56968	-3.1896
MEF2A	-3.92527	-3.9675	-3.693	-4.87829	-3.15824	-4.39439	-3.18864	-4.68877	-4.044	-3.44587	-3.41385	-2.7712	-4.62352	-3.40162	-2.91574	-4.07528	-4.02744	-2.72451	-4.75618	-4.49937	-4.98652	-4.25514	-4.24448	-4.65887	-2.95127	-3.51347	-4.81385	-4.18846	-4.28848	-5.03686	-4.39422	-4.14789	-4.69609	-3.60834	-3.7242	-3.1694	-4.42524	-3.89903	-3.21653	-3.69862	-4.17581	-5.00816	-3.08645	-4.14238	-5.45662	-4.65302	-4.67589	-5.4201	-3.95376
MEF2B	-11.1382	-9.25928	-9.57916	-12.7425	-9.63777	-10.67	-9.82938	-11.1075	-10.1008	-9.70758	-10.8452	8.12754	-12.6723	-10.8592	-6.48529	-11.2247	-10.6342	-11.1554	-10.8558	-12.5189	-13.0456	-11.6313	-10.9458	-11.3816	-8.25715	-9.86076	-12.2123	-9.84668	-11.5591	-10.9155	-11.0135	-11.0568	-10.6516	-7.70614	-8.96985	-10.0133	-10.26	-8.50608	-8.13663	-10.6164	-10.6356	-9.51203	-10.9454	-12.2806	-13.2415	-14.3224	-11.6348	-13.2476	-10.9181
MEF2C	-2.05773	-1.64645	-1.75821	-2.08081	-1.11829	-2.105	-1.83809	-2.42081	-2.34908	-3.11857	-1.69528	-1.77495	-2.47898	-1.62556	-1.93877	-2.12922	-2.41542	-1.4689	-2.83867	-1.95682	-2.73202	-1.76767	-2.44039	-2.97263	-1.58557	-2.41715	-3.31213	-2.30651	-2.40059	-2.1205	-2.68526	-1.93322	-2.4598	-1.88585	1.70107	-1.7755	-1.97033	-1.62155	-1.10604	-1.93943	-2.5148	-1.89923	-1.23254	-2.62373	-2.41761	-2.40738	-2.43176	-2.8508	-1.68143
MEF2D	-0.965599	-1.05525	-1.23019	-2.05634	-1.17643	-1.18008	-1.34056	-1.20384	-1.20372	-0.970359	-1.31024	-1.85695	-1.91047	-1.24219	-1.19049	-1.93424	-1.71251	-0.978567	-1.41746	-1.33954	-1.42346	-1.05451	-1.59455	-1.52022	-1.64752	-1.09303	-2.30754	-1.71486	-1.75626	-1.46257	-1.61257	-1.56067	-1.63116	-1.34762	-1.09945	-1.72171	-0.868801	-1.30293	-0.991897	-1.32479	-1.2133	-1.13888	-0.939795	-1.92559	-1.21744	-0.990638	-1.62478	-1.28823	-1.36304
MEIS1	-2.94714	-2.69383	-1.93609	-3.03787	-2.69872	-3.06688	-2.33114	-3.48025	-3.24715	-3.07491	-2.55052	-2.46391	-3.46902	-2.61052	-1.79383	-3.26943	-3.03696	-2.81	-3.38233	-3.12693	-3.6077	-3.07763	-2.84649	-2.85824	-1.69611	-2.78005	-3.66344	-3.10683	-3.1518	-2.7658	-2.8694	-2.79222	-3.01143	-2.10578	2.2901	-2.07567	-2.49207	-3.56099	-2.11091	-2.46825	-2.63798	-2.53857	-2.71155	-2.50361	-3.66075	-4.04467	-3.02394	-3.68573	-2.72714
MEIS2	-3.13634	-3.42239	-2.85846	-3.83291	-2.28274	-2.71143	-2.85507	-2.42549	-3.09674	-2.42233	-3.34836	-2.48191	-3.70053	-2.96404	-2.73403	-3.01651	-2.94186	-1.98754	-2.70376	-2.55488	-2.61629	-3.03708	-3.27021	-3.24005	-1.69681	-2.05207	-2.82343	-2.57295	-2.25255	-2.31576	-2.68969	-3.38016	-2.49179	-2.70891	-2.10673	-2.80618	-3.2033	-2.64075	-1.78254	-3.05047	-2.21229	-2.95175	-2.90478	-2.58534	-2.69253	-3.3758	-2.60301	-2.45663	-3.07312
MEN1	-3.77393	-3.44254	-2.7109	-3.11493	-2.55451	-3.63115	-1.9941	-4.15846	-2.70591	-3.14079	-3.01626	-3.03069	-4.15719	-3.72149	-2.26256	-2.99992	-3.51021	-3.26732	-2.90557	-3.38806	-4.45277	-3.92861	-3.5143	-3.95801	-2.59138	-3.42398	-3.5544	-3.9143	-2.9677	-2.85956	-3.14905	-2.10883	-3.32833	-3.07265	-3.08328	-3.20178	-4.06201	-2.48254	-2.8207	-3.20983	-2.50947	-3.05426	-3.25391	-4.12485	-4.0945	-4.06401	-2.79752	-3.80257	-3.13697
METTL14	-1.19529	-1.38508	0.731212	0.759798	0.769064	0.906603	1.40797	1.0568	-1.44947	0.930758	-0.759715	0.859583	-1.33217	1.1408	1.34327	-0.702407	-0.726541	1.03755	1.23793	1.06638	-0.868669	-0.932202	-0.803059	-1.13324	1.06865	-0.833658	0.768972	0.901779	0.746811	1.02803	0.767457	-1.21611	-1.36297	-1.3897	0.750302	-0.632942	-0.553417	-1.04666	-0.986155	-1.54105	1.01723	0.860174	-0.882951	0.677611	-0.891335	-0.959081	-1.0892	0.961038	0.845985
METTL3	NA	NA	NA	NA	NA	NA	NA	NA	NA	NA	NA	NA	NA	NA	NA	NA	NA	NA	NA	NA	NA	NA	NA	NA	NA	NA	NA	NA	NA	NA	NA	NA	NA	NA	NA	NA	NA	NA	NA	NA	NA	NA	NA	NA	NA	NA	NA	NA	NA
MITF	-17.3156	-17.034	-12.5728	-20.173	-12.7949	-17.2738	-16.0484	-17.9508	-15.4516	16.9448	-19.9915	-15.4573	-20.6175	-16.3558	-11.7316	-19.427	-17.7868	-17.4199	-19.6559	-18.547	-22.9345	-18.0379	-15.829	-18.4072	-11.2045	-14.2589	-19.6722	-17.7261	-16.5872	-18.3515	-19.1717	-19.4982	-17.6534	-12.8551	15.8602	-12.4278	-20.5557	-16.5975	-15.0837	-17.5748	16.7757	-18.392	-16.5245	-19.4915	-21.104	-22.0185	-18.1394	-21.7903	-16.7637
MIXL1	-6.20684	-6.45822	-5.37452	-5.975	-4.18645	-6.91855	-5.79626	-6.90194	-4.62715	-6.01845	-7.28629	-5.11367	-7.86817	-6.70362	-4.25588	-6.70076	-6.17483	-5.2875	-6.94999	-7.23217	-7.68789	-6.66235	-6.58207	-6.55612	-5.029	-6.15405	-7.3935	-7.21024	-5.10357	-6.05262	-6.86753	-6.66662	-6.37044	-5.44344	-5.11088	-4.60293	-6.85634	-5.09342	-4.20859	-6.25359	-5.0329	-7.54307	-5.68131	-6.32617	-7.28457	-8.40934	-6.18612	-7.0187	-6.11374
MLLT1	-18.004	-17.1375	-14.6865	-18.3485	-11.9302	-18.5098	-14.8322	-18.8205	-14.0739	-16.0474	-18.0042	-13.3686	-19.5031	-17.8685	-11.671	-18.6495	-16.5813	-16.6161	-17.6358	-20.0834	-21.9032	-18.5817	-17.315	-17.7775	-12.2696	-16.099	-19.7931	-18.4071	-16.4717	-17.1975	-18.3317	-17.9729	-17.4584	-13.8525	-14.8124	-13.6095	-18.6933	-14.3201	-12.9893	-17.6872	-14.224	-18.3248	-15.7783	-17.1744	-22.1634	-21.9296	-18.7207	-19.767	-16.4163
MLLT3	-14.446	-14.4051	-11.1067	-15.3097	-10.0055	-14.4769	-11.5573	-13.9542	-11.5358	-11.918	-14.2269	-11.1249	-15.1139	-14.34	-10.0239	-13.778	-12.627	-12.2535	-13.6902	-15.7074	-15.557	-14.6826	-14.0439	-16.5769	-9.87128	-11.4959	-16.6714	-16.5449	-13.0457	-13.6165	-13.7248	-14.0159	-13.9552	-12.3349	-10.7162	-12.3658	-15.3506	-11.3849	-10.6396	-13.8413	-11.011	-14.5679	-14.8948	-13.1513	-16.9643	-15.9933	-13.3096	-15.3216	-12.7368
MLXIP	-1.77587	-2.8153	-1.96368	-1.99158	-1.724	-2.03019	-1.27688	-2.35867	-2.25383	-1.56616	-2.15414	-1.40303	-1.76565	-2.11138	-1.68135	-2.50899	-2.42493	-3.00806	-2.17358	-2.97123	-2.06576	-3.06459	-2.23395	-2.73219	-1.813	-2.16404	-2.21882	-2.38931	-2.07368	-2.43421	-2.57808	-2.45251	-2.38645	-2.69685	-1.37955	-2.09019	-2.4136	-2.50672	-2.67972	-2.54467	-2.10141	-2.34601	-2.12221	-2.1862	-2.09182	-2.52419	-2.51242	-2.1951	-2.19766
MNT	-21.8918	-21.573	-16.7047	-22.3376	-14.3161	-20.6769	-17.4307	-21.742	-18.1397	-19.1994	-24.2394	-17.5778	-21.5946	-22.8258	-14.1863	-23.572	-18.7828	-18.8994	-21.4181	-23.8212	-25.3567	-22.9925	-22.4484	-24.4111	-14.5201	-17.7778	-25.1255	-23.9629	-18.2685	-20.2664	-24.0738	-21.8738	-21.9835	-18.043	-17.1926	-16.3888	-24.6732	-16.9083	-17.419	-21.0547	-16.1479	-23.3735	-20.1525	-21.0814	-25.2853	-26.162	-22.202	-24.3886	-20.7959
MORC2	-9.69936	-9.51905	-7.16902	-9.23785	-6.00988	-10.4743	-7.3243	-10.1706	-7.22158	-7.5435	-10.4728	-7.59751	-9.43207	-9.62055	-5.8271	-9.9968	-8.13665	-7.00143	-8.47656	-9.78924	-11.0948	-9.78821	-9.57818	-10.6595	-6.23157	-8.05161	-9.76518	-9.84258	-7.39662	-8.59731	-8.85747	-9.02012	-9.5311	-8.26991	-7.75736	-6.95476	-10.5224	-7.6695	-6.90406	-8.11956	-6.53881	-10.0129	-8.65236	-8.11403	-11.6839	-10.8274	-9.88459	-9.15685	-7.98621
MPHOSPH8	NA	NA	NA	NA	NA	NA	NA	NA	NA	NA	NA	NA	NA	NA	NA	NA	NA	NA	NA	NA	NA	NA	NA	NA	NA	NA	NA	NA	NA	NA	NA	NA	NA	NA	NA	NA	NA	NA	NA	NA	NA	NA	NA	NA	NA	NA	NA	NA	NA
MTA1	-8.56005	-7.42898	-6.88461	-7.76554	-5.31405	-8.14712	-5.96028	-8.10594	-6.01117	-6.2547	-8.49346	-6.70235	-7.54888	-9.48274	-5.59247	-8.52572	-6.92688	-6.68713	-7.60818	-8.91663	-8.98916	-8.935	-9.31609	-9.78341	-5.03517	-6.5054	-10.8733	-10.7784	-6.57196	-7.63523	-8.57675	-8.43686	-8.83889	-8.23491	-6.67349	-7.18554	-9.74786	-6.59115	-7.46331	-6.9807	-4.86392	-8.83293	-6.99555	-6.75287	-10.5165	-8.90932	-8.23373	-8.35113	-7.31126
MTA2	-5.88041	-6.3948	-4.59291	-5.7862	-3.94365	-5.66682	-6.32817	-6.83518	-6.3027	6.81902	-7.43333	5.29444	-6.90822	-6.84186	-3.62898	-6.61794	-5.87396	-5.96663	-7.18252	-7.1926	-8.39413	-6.93251	-4.58317	-5.66265	-3.70158	-5.47763	-6.91355	-6.20539	-5.90733	-7.13761	-6.9172	-5.79701	-6.66534	-3.55927	-5.33598	-3.29616	-6.60706	-5.82623	-4.03964	-5.5606	6.32786	-6.00443	-3.58692	-6.8371	-7.20427	-8.38815	-6.34976	-7.6047	-5.58808
MTA3	-11.1398	-10.5043	-9.25843	-10.6678	-6.39938	-10.6253	-8.28863	-10.3914	-8.44466	-8.69359	-11.4652	-8.85568	-10.9244	-12.0109	-6.60689	-11.1459	-9.36835	-8.67446	-9.85344	-11.7875	-13.0222	-11.4219	-10.9955	-12.5452	-7.00857	-9.65597	-12.5954	-12.0954	-8.96248	-10.4401	-11.4121	-9.80876	-10.9028	-8.87826	-9.13311	-8.87929	-12.8597	-9.01617	-7.23684	-10.6748	-7.78737	-10.7762	-9.46651	-9.56786	-12.5062	-12.4109	-10.712	-11.3293	-10.867
MTHFD1	-1.21588	-1.50087	-1.20634	-1.71522	0.937985	-1.42823	-0.87744	-0.861156	-0.902899	-0.984373	-1.16076	0.862865	-1.21027	-1.51416	-1.00773	-1.9865	-1.37087	-1.45685	-1.24089	-1.5019	1.25018	-0.597734	0.697489	-1.14232	-0.67994	0.667829	-1.97047	-1.99731	1.21615	-1.51727	-1.04861	-1.19277	-1.21287	-1.24305	-1.04236	0.469816	-1.28921	-1.09249	-1.52872	-0.757685	1.07382	-1.79901	-0.767511	-1.31021	-1.6979	-1.45142	-0.814743	-1.55553	-1.53133
MTOR	-10.83	-10.5443	-8.4784	-10.8455	-6.7877	-9.87289	-9.49501	-10.9556	-9.02392	-9.9236	-12.1271	-10.0804	-11.025	-10.9756	-7.49807	-10.7668	-10.6591	-9.15591	-10.5079	-11.6859	-12.169	-10.9995	-9.86292	-11.7232	-6.94593	-8.47043	-11.6054	-11.3248	-10.3129	-10.7678	-10.8347	-11.0721	-11.5638	-8.8626	-9.65903	-7.60469	-12.2391	-8.70471	-9.16503	-10.0863	8.63846	-12.2974	-8.95726	-10.0275	-12.4957	-12.1049	-11.0751	-11.7197	-10.5426
MUC22	-15.2574	-15.6639	-11.8592	-14.8144	-8.69363	-15.3179	-12.0946	-16.0348	-11.7836	-13.3611	-17.1875	-12.7318	-15.5734	-15.8274	-9.61929	-16.1703	-13.7692	-13.584	-14.7845	-17.5898	-17.8724	-15.9169	-14.9696	-17.3663	-9.56027	-13.2633	-17.4742	-17.1893	-12.0252	-15.0246	-15.9049	-15.0608	-15.5677	-12.9473	-12.4936	-10.4678	-17.1989	-12.7901	-11.4215	-14.4899	-11.7453	-16.4432	-12.8318	-13.8918	-18.6591	-18.0668	-16.6846	-16.263	-14.3184
MXD3	-12.0132	-11.6816	-9.15077	-11.4148	-8.59411	-11.4328	-9.29523	-12.9291	-10.2821	-9.6856	-12.7932	-10.4825	-11.4577	-12.1838	-8.61428	-12.5088	-10.8088	-9.79852	-10.3096	-13.5874	-13.387	-12.2708	-12.0873	-12.6639	-7.94748	-9.62611	-13.4275	-14.339	-9.52555	-10.6206	-11.5821	-11.2546	-10.9385	-11.1794	-9.5006	-9.6846	-14.2724	-9.41684	-9.91411	-11.1852	-7.74195	-12.302	-11.7999	-10.7022	-15.0501	-14.3099	-10.8979	-12.0283	-10.8046
MXI1	-19.6585	-21.3322	-14.5491	-19.7249	-12.1399	-19.6002	-15.6177	-19.7482	-15.9557	-16.9761	-22.3133	-16.4748	-19.7838	-21.0459	-13.4212	-22.0029	-17.2552	-17.0075	-18.5127	-21.4876	-22.9741	-21.5458	-20.6812	-22.902	-13.9814	-16.3883	-22.5048	-23.261	-15.6165	-17.6402	-20.4807	-19.8025	-19.7381	-17.8867	-16.7808	-14.961	-23.1629	-15.766	-15.3546	-19.2468	-12.7269	-21.1676	-17.7743	-17.4857	-24.1471	-24.1101	-19.7515	-20.8989	-19.1228
MYB	-20.0732	-17.4028	-15.3759	-21.7301	-14.9626	-18.7368	-17.1602	-19.7958	-17.874	19.914	-21.5401	16.1486	-22.3575	-20.3548	-10.8411	-21.6271	-19.5394	-19.4687	-19.4009	-20.812	-25.5063	-20.0908	-19.0009	-20.749	-14.3235	-15.9471	-23.1515	-18.5347	-18.524	-21.0796	-21.7147	-21.7614	-20.2167	-13.2695	17.1923	-15.074	-21.3712	-16.8567	-15.373	-20.5108	18.6712	-19.5808	-17.5381	-20.6072	-22.2483	-24.561	-20.7345	-24.6016	-19.3233
MYBL2	-5.93359	-7.75104	2.16735	-6.40101	-5.13267	-4.39179	-5.71041	-4.65106	-4.58253	-5.80043	-6.59616	-5.57533	-5.63411	-6.22354	-5.9827	-7.19058	-4.89824	-5.86842	-4.95089	-6.11152	-8.56257	-8.45786	-7.70252	-9.38333	-5.51241	-2.76189	-9.55728	-8.25786	-4.08734	-4.82377	-8.47647	-7.29175	-5.49027	-4.09567	-4.75619	-6.6149	-7.72872	-4.25274	-4.69445	-8.42709	4.24231	-4.93439	-7.02983	-7.21469	-6.987	-7.81552	-4.7886	-7.8706	-6.27299
MYC	-11.1087	-6.4041	10.2103	-14.4671	-8.84826	-7.57684	13.4162	-9.9798	11.0445	17.9104	-12.7096	14.5391	-13.4375	-11.7736	7.26638	-11.953	-9.19217	-11.5385	-13.5468	11.1274	-14.2471	-9.17052	-8.00524	-10.9272	-6.07699	9.05704	-11.0753	15.2125	13.1711	-13.6133	-12.847	-13.8935	-11.0369	-4.15402	18.0107	-5.20325	-12.4893	-10.9473	-9.00433	-11.7155	16.9485	-12.3287	-7.41852	-15.2213	-10.6363	-13.4932	-12.3915	-16.9899	-9.31631
MYCN	-15.3795	-13.8343	-10.8777	-19.9419	-12.7113	-13.2355	-15.6722	-15.9686	-14.3851	20.5866	-20.1386	16.9479	-18.0687	-15.7539	-10.4338	-17.1149	-15.0241	-16.5081	-18.9917	-15.3224	-21.5499	-14.4198	-12.1937	-16.315	-9.54905	10.8726	-16.45	16.6598	-16.2698	-18.6938	-18.4304	-19.0306	-15.7232	-10.0893	19.7879	-9.88914	-19.0435	-16.2058	-13.6676	-16.6519	19.4495	-18.6468	-13.9558	-19.8208	-17.4764	-19.3959	-16.9509	-21.9783	-14.5792
MYH11	-2.02772	-1.8299	0.743379	-0.982443	0.842171	-1.54363	1.22903	-1.55906	-1.54144	1.2388	-0.900267	1.35761	-2.07022	-1.70197	-1.01581	-1.44589	-1.64982	-1.52363	-1.44657	-0.805163	-1.30594	-1.52653	-1.85455	-1.65983	1.58412	-1.58888	-2.33183	-1.73192	-1.59117	-2.23795	1.04969	-1.32103	-1.72051	-1.33086	-1.08827	-1.0508	-1.99232	-2.3385	-1.02235	-1.51278	1.17029	-1.53904	-1.5426	-0.882208	-1.18699	-1.82217	-1.19887	-1.39568	-1.18316
MYNN	-4.57033	-5.27482	-3.55154	-4.96973	-3.22031	-4.74523	-4.17195	-5.37165	-5.05351	-4.49621	-5.92229	-4.95351	-5.95638	-5.29393	-3.7538	-4.75074	-5.85322	-5.26889	-5.078	-4.45952	-5.03565	-5.92665	-4.40696	-5.68955	-4.43206	-3.86197	-5.19103	-5.43388	-4.41719	-5.08688	-5.13724	-4.83096	-5.12309	-3.98225	-5.06354	-4.2374	-5.92332	-4.93758	-4.61216	-4.98904	-4.1582	-5.3074	-4.91513	-4.60605	-4.04878	-6.55689	-5.90644	-5.08964	-4.94753
MYOD1	-15.7077	-13.8563	-10.8766	-19.5938	-11.7076	-14.4607	-15.8573	-16.1647	-15.1989	19.0906	-20.0185	16.1572	-18.1557	-15.9287	-10.6862	-17.0759	-15.2406	-15.8565	-18.3438	-16.3354	-21.8599	-14.6594	-12.0327	-16.8789	-10.2981	-12.0009	-16.3801	-15.3644	-14.9081	-18.2726	-18.2303	-17.8522	-16.0297	-9.7772	17.9032	-10.0481	-18.7123	-15.5444	-13.6172	-16.2822	17.9663	-18.4187	-13.5103	-18.2352	-17.7589	-19.2022	-17.1649	-21.6467	-13.7468
MZF1	-2.5694	-3.25757	-1.82068	-3.69658	-3.14829	-3.15129	-2.89231	-3.97108	-3.10113	3.60105	-3.56208	-3.21702	-3.96218	-2.51362	-3.16543	-3.60318	-3.83308	-4.11632	-3.16956	-2.88529	-4.737	-3.5189	-2.71668	-2.85841	-2.146	-2.68077	-3.16724	-3.59188	-3.62526	-3.05199	-2.65822	-3.71692	-2.64873	-1.96517	2.63595	-2.62075	-3.9529	-2.85616	-2.98322	-2.66383	-3.26233	-2.69042	-3.22899	-3.38527	-2.69442	-4.48015	-3.64335	-3.7699	-2.82596
NAB2	-1.20364	-1.34473	-0.957576	0.791226	-0.629584	-1.33071	0.862577	-1.37502	-0.947603	-0.842168	0.933672	-0.908046	0.651545	-1.0464	1.21777	-1.20352	-1.0096	-0.918276	1.4724	-1.67378	-1.14752	0.696004	-0.665979	-1.0075	-0.806826	0.820431	-0.668893	-1.50549	0.831585	0.767153	-1.04835	-1.13934	-1.49029	-0.951761	-1.0652	1.62707	-1.55982	-1.21819	-1.34991	-0.972881	0.615799	-1.2959	-1.35997	-0.52101	-1.8033	-1.08973	-1.10838	-1.32019	-1.08508
NANOG	-14.7624	-14.7667	-9.86038	-18.7964	-14.0062	-13.7266	-16.1541	-16.1172	-13.7635	18.2081	-19.8102	-14.6994	-18.3723	-15.1557	-10.5706	-16.8992	-15.2261	-16.2623	-17.2424	-15.1196	-20.8994	-14.3819	-13.2119	-16.8852	-9.22636	-12.2535	-17.291	-15.0026	-15.0691	-16.201	-17.3489	-17.8121	-15.1258	-10.5788	16.8855	-10.833	-18.889	-15.2965	-13.1979	-16.6745	17.472	-17.4461	-15.7399	-18.6505	-17.5072	-18.5483	-16.868	-20.3148	-14.1962
NBN	-11.5188	-10.7623	-8.89155	-10.8293	-7.05267	-10.3935	-8.77177	-11.4681	-9.47529	-9.38147	-11.511	-8.63265	-11.6191	-12.7241	-7.87923	-11.6035	-10.5269	-9.20874	-11.3856	-13.0106	-12.8835	-11.5067	-11.6162	-12.6844	-7.91547	-9.90717	-13.2403	-12.1541	-9.3758	-10.8939	-11.7108	-10.4795	-11.2015	-10.3987	-9.18826	-9.36148	-12.5511	-8.60163	-9.30089	-10.1054	-8.7819	-11.612	-9.57836	-10.9712	-13.6076	-13.695	-11.2983	-11.3657	-10.2209
NCAPH2	-5.80035	-6.97212	-3.96894	-5.26413	-3.09029	-5.4477	-4.78523	-6.02469	-5.15023	-5.03703	-6.99884	-4.66244	-5.8518	-5.49834	-3.98588	-6.15471	-5.48994	-4.5702	-5.94597	-6.71729	-6.87844	-5.57104	-5.87199	-6.82453	-3.82597	-5.19851	-6.81374	-6.82785	-4.45166	-5.04542	-6.13607	-5.68742	-5.95002	-5.23592	-4.70097	-4.14843	-6.50939	-4.52535	-4.75178	-5.12904	3.85405	-5.85571	-4.79004	-5.0544	-6.41691	-7.02447	-5.58721	-6.1304	-5.7332
NCOA1	-17.574	-17.1108	-13.629	-18.224	-11.3033	-17.3121	-14.7644	-18.4737	-15.4212	-16.0458	-20.5801	-15.2093	-18.9125	-18.6524	-11.141	-19.1971	-16.6132	-15.5322	-17.5176	-19.4608	-21.8897	-18.7186	-17.366	-19.0356	-11.6909	-15.0108	-20.1265	-19.8113	-15.8214	-17.5892	-18.9701	-18.6596	-17.0583	-14.5865	-15.613	-12.5716	-20.8165	-14.6318	-14.1567	-18.1755	-14.1554	-19.7072	-14.7885	-16.7651	-21.3499	-21.1149	-17.8932	-21.0562	-17.9111
NCOA2	1.21564	0.919353	-0.907058	0.492077	-1.10938	1.72188	-0.846414	0.894378	-0.949459	-1.3218	0.894351	-0.720292	-0.814078	-1.85309	0.944329	-1.36045	-1.4419	0.479149	-0.707907	-0.699748	0.839061	0.672619	-0.947587	-1.39775	1.68267	-1.18218	-0.829033	0.797065	-0.658197	-1.04892	-1.04409	-1.21488	-1.17899	0.713761	-0.738019	-1.16341	-0.842807	-0.621414	-0.630342	-0.753455	-1.10116	0.840587	-0.645985	-0.963102	-0.5314	-1.67939	0.667886	-1.59885	-0.832202
NCOA3	-3.56087	-3.14143	-2.4606	-4.69039	-3.34418	-3.71546	-3.99441	-3.02024	-4.29564	4.22645	-3.93793	3.43077	-5.084	-3.73197	-2.52701	-3.95544	-4.06848	-3.34601	-4.71861	-3.52346	-4.7897	-3.54457	-2.99138	-3.61723	-2.3134	-3.03319	-3.66164	-4.02811	-4.17266	-3.76023	-3.97399	-3.74643	-3.06279	-1.82701	3.81478	-2.80494	-3.70287	-3.67835	-2.50492	-3.85917	-4.45358	-2.94908	-3.57433	-4.31152	-3.88367	-4.21302	-3.45445	-5.07037	-3.205
NCOA4	-3.20841	-4.71784	-2.31204	-2.50727	-0.991677	-3.90122	-2.5921	-4.4931	-3.10765	-3.25426	-3.45308	-2.95216	-3.87769	-4.25735	-2.41324	-3.95231	-3.75056	-3.46183	-4.11642	-2.99756	-5.49718	-3.56634	-3.85496	-4.28049	-1.81944	-3.61014	-4.46213	-4.93194	-3.3531	-3.89726	-3.54831	-2.77956	-3.67041	-3.07528	-2.59576	-2.95056	-4.48496	-3.48108	-3.05726	-2.88775	-3.06637	-2.84633	-3.20678	-3.38849	-3.99679	-3.8008	-3.65757	-4.22469	-3.25355
NCOR1	-21.3632	-19.1689	-16.3189	-21.4473	-14.1033	-20.047	-17.1796	-22.0233	-16.4663	-17.9765	-21.5878	-16.3275	-22.0893	-21.2265	-13.2787	-21.9497	-19.3008	-18.984	-20.4244	-21.8353	-25.2033	-21.1409	-20.9135	-21.8876	-14.2851	-17.3364	-23.5467	-21.0016	-18.0009	-20.0947	-21.5374	-21.6601	-20.9532	-16.1882	-16.6137	-15.4741	-23.2541	-16.3176	-17.0542	-20.4992	-16.4309	-21.1565	-18.4224	-20.9783	-24.3481	-26.1397	-21.3947	-23.856	-19.4541
NCOR2	-7.7546	-7.93872	-5.81335	-7.71424	-5.34079	-8.09801	-6.21532	-7.96772	-6.26218	-7.29123	-7.95438	-6.19466	-9.68243	-7.87573	-4.73483	-8.40907	-7.07052	-7.38272	-7.87939	-9.02205	-9.88335	-8.94744	-8.15888	-8.43723	-5.02175	-7.34325	-10.2116	-7.3457	-7.12018	-7.02189	-7.72413	-6.92542	-8.10786	-6.06944	-6.60423	-5.1993	-8.34575	-5.93232	-5.65478	-8.35225	-6.72982	-7.7168	-7.00033	-8.7142	-9.51829	-10.3228	-8.11061	-8.73558	-7.55328
NELFA	-27.1485	-25.4799	-20.5388	-27.0689	-17.7084	-26.2441	-20.6608	-27.3717	-20.7528	-23.4454	-28.8577	-21.5182	-26.636	-26.8712	-17.2688	-28.25	-23.3616	-22.8624	-24.3498	-28.7995	-30.9244	-28.1806	-26.6313	-28.1461	-18.037	-23.3241	-30.813	-28.8378	-21.9068	-25.5079	-27.1429	-26.024	-26.8911	-21.7197	-21.2918	-20.1081	-29.2644	-20.5957	-20.8787	-25.2692	-18.7064	-27.4456	-24.5468	-24.5266	-31.0764	-31.2924	-26.6658	-28.6936	-25.4724
NELFE	-22.4948	-22.236	-16.9478	-25.131	-16.3923	-21.9268	-19.6389	-23.948	-18.7568	-20.3921	-26.247	-18.9752	-24.3396	-22.5904	-15.3598	-24.3749	-21.3618	-21.7154	-23.2375	-23.9965	-28.6397	-23.1535	-20.9117	-24.0037	-15.7352	-18.1671	-25.4994	-23.0854	-20.0489	-23.2049	-24.9289	-24.412	-23.1261	-16.5683	-19.0991	-16.7369	-26.4819	-19.6119	-18.858	-23.1942	19.2926	-24.3582	-20.5794	-23.1651	-26.3593	-27.7685	-23.9883	-27.423	-22.0586
NEUROD1	-19.9408	-20.2645	-15.0397	-23.2984	-15.2938	-20.3864	-17.7583	-20.5689	-17.9437	-18.6406	-23.7297	-18.946	-22.3432	-19.618	-13.3221	-22.4752	-19.3359	-19.3783	-21.8156	-20.3102	-24.4105	-19.9145	-17.5103	-21.7523	-13.32	-16.3376	-21.5736	-20.4473	-18.1658	-21.6216	-21.0883	-21.7885	-19.6952	-15.5951	18.2554	-15.4023	-24.2799	-17.1387	-16.92	-21.2238	17.8139	-22.6629	-19.0559	-22.4003	-23.6497	-23.2911	-20.2052	-24.7407	-18.4881
NEUROG2	-7.94599	-6.82385	-6.63304	-10.8361	-6.92133	-8.68012	-9.38209	-8.73942	-8.08767	11.1863	-9.77301	-8.78878	-11.0398	-7.35977	-5.64192	-9.49938	-8.85927	-8.32002	-11.0199	-9.4548	-11.5501	-7.45085	-5.2626	-8.06946	-6.38796	-7.33587	-8.81822	8.591	-8.93012	-10.3946	-9.28766	-8.30176	-7.41268	-5.00999	10.076	-5.18547	-7.85583	-9.02391	-5.35523	-9.06562	-10.6944	-9.17558	-7.417	-11.5036	-9.63738	-10.584	-9.36309	-12.5508	-6.72516
NFATC1	-25.3142	-23.4165	-19.3082	-26.0622	-17.918	-24.919	-21.0316	-26.1622	-20.5945	-21.6145	-26.4496	-20.1942	-26.3338	-24.8373	-16.124	-26.2593	-22.009	-22.5243	-24.3753	-27.7368	-29.9372	-25.8873	-24.5649	-27.4701	-18.0652	-22.5288	-27.6187	-27.0482	-21.9352	-24.1591	-26.0435	-23.0062	-24.6215	-21.2522	-20.0752	-19.593	-28.2275	-20.0539	-19.3864	-23.7419	-18.1012	-25.5538	-23.7461	-24.5085	-30.057	-29.6056	-25.624	-28.0543	-24.2363
NFATC3	-8.40378	-8.41871	-6.47836	-8.93086	-6.54866	-8.62171	-7.26608	-8.60046	-7.1147	-7.47597	-8.72047	-5.22115	-8.86657	-8.87746	-5.0876	-8.60745	-6.82993	-7.61689	-7.9495	-9.31267	-9.28398	-8.95811	-8.7375	-9.77868	-5.30477	-7.36097	-10.3023	-9.55817	-7.53048	-8.1418	-8.56069	-8.1988	-8.05592	-7.24356	-6.89352	-7.5366	-9.72848	-6.36199	-6.83581	-8.48409	-6.49978	-7.17849	-8.67405	-8.30389	-9.87969	-9.43985	-7.37035	-9.20281	-7.52383
NFE2	-15.1503	-11.9598	-10.4131	-18.6913	-11.6248	-12.7762	-14.8069	-15.4774	-13.2811	19.1962	-16.901	15.6766	-17.3838	-15.8056	-9.17453	-16.5331	-14.6107	-16.4333	-16.9261	-14.9317	-20.0746	-14.7946	-13.1234	-15.0063	-10.2225	-10.9318	-16.0918	15.1042	-14.9632	-17.074	-17.498	-16.6031	-15.4573	-8.44252	17.4254	-10.5089	-17.2125	-13.9118	-11.9054	-16.5679	17.856	-15.5009	-12.9977	-18.3129	-16.3031	-18.9066	-15.9319	-20.9424	-14.7069
NFE2L1	-2.87512	-2.66398	-2.61098	-2.14785	-2.13543	-3.25497	-1.80649	-3.22869	-2.55455	-2.81185	-3.19387	-1.64583	-2.49337	-3.47864	-1.27075	-2.28186	-2.83054	-2.7151	-2.91999	-2.84009	-3.15624	-3.15725	-2.77619	-3.16921	-1.5242	-2.9217	-2.90427	-2.97422	-2.31262	-2.80777	-3.33373	-1.73335	-3.0425	-2.68697	-1.90342	-1.90257	-2.76747	-3.03051	-3.56509	-2.72162	-2.07112	-2.46268	-2.91594	-3.57356	-2.97768	-2.63758	-2.87727	-3.32942	-2.31971
NFE2L2	-13.1399	-12.4321	-9.60163	-12.4931	-9.22531	-12.0007	-10.1219	-13.0942	-10.7836	-11.3385	-13.2295	-9.6007	-12.8751	-13.307	-7.68458	-13.3399	-11.1919	-11.3403	-12.0456	-14.4339	-15.1025	-13.022	-12.8507	-15.1285	-8.62797	-11.4784	-15.0254	-14.2241	-10.9139	-12.3545	-13.6483	-11.4789	-13.0306	-10.772	-10.1589	-8.99339	-14.41	-10.4145	-10.7555	-12.4001	-10.2017	-13.51	-10.2992	-12.4818	-14.7318	-15.5169	-12.9199	-14.0439	-11.5465
NFIA	-5.8607	-4.90697	-5.21293	-6.8377	-3.07054	-6.40474	-5.50208	-5.40197	-5.19167	6.59258	-6.35679	5.38892	-7.13824	-5.7885	-3.36209	-5.87878	-6.41348	-5.29853	-6.32067	-7.12185	-6.88298	-5.55638	-5.15729	-5.54424	-3.9046	-5.31472	-5.79805	-5.34659	-5.61951	-5.67247	-6.73577	-5.93464	-5.69842	-4.20253	5.50023	-3.18931	-5.61371	-5.37431	-4.50541	-5.36001	-5.87598	-5.61558	-3.48611	-6.35121	-6.89827	-7.56401	-6.23522	-8.16667	-5.27634
NFIB	-2.42892	-2.12573	-2.45586	-3.50229	-1.06309	-2.74335	2.87173	-2.58743	-2.66264	3.80075	-3.10211	3.30567	-3.54842	-2.70442	1.75571	-2.14479	-2.81353	-2.28762	-3.00111	-3.34445	-3.46027	-2.16855	-1.77997	-2.50093	-2.27711	-2.04042	-2.39446	3.09845	2.48475	-2.81102	-3.08662	-2.76177	-1.81832	-1.32448	3.28555	1.10513	-2.41038	-2.97051	-1.80506	-2.09878	-3.5188	-2.47904	1.18777	-3.35253	-2.91127	-3.1964	-2.41842	-4.11033	-2.39757
NFIC	-13.2242	-12.9798	-10.5969	-15.5897	-8.81109	-13.717	-12.0024	-12.9723	-11.1828	11.6928	-14.7889	10.0233	-15.1266	-13.9115	-8.44205	-14.7905	-12.1011	-12.1108	-14.1286	-16.1125	-16.8061	-13.5071	-13.0968	-15.4446	-8.69887	-11.5789	-15.4518	-14.5437	-11.8036	-13.3027	-13.9695	-14.1795	-13.4315	-10.0694	-11.6542	-9.52481	-14.5175	-10.8444	-10.0952	-13.2396	-11.9675	-13.9337	-10.4601	-14.2007	-15.8758	-17.3661	-13.6006	-16.8449	-12.4687
NFIL3	-4.15496	-3.44651	-2.94911	-3.85246	-4.22074	-3.65071	-4.04078	-4.18993	-3.21128	-3.76115	-4.27357	-3.28491	-4.57198	-3.55294	-2.6921	-4.0041	-4.02261	-4.29169	-4.59875	-3.73573	-4.39501	-3.95052	-3.83909	-3.9889	-3.18418	-4.21378	-3.92904	-3.73042	-3.72141	-3.62691	-4.32665	-4.42729	-3.88745	-3.0956	-3.35213	-2.77936	-3.47	-3.16969	-3.51358	-3.35298	-4.42464	-3.10172	-4.02396	-4.75034	-4.51114	-4.81152	-3.53787	-4.6794	-2.87962
NFKB1	-16.222	-13.7719	-12.4368	-17.1339	-12.0041	-15.2263	-13.8709	-16.6087	-12.9921	14.0375	-17.9304	-12.2594	-18.0083	-16.7033	-10.0859	-17.1342	-15.398	-15.5786	-16.4462	-17.2692	-19.6577	-16.2471	-15.2973	-17.5442	-10.4767	-14.0355	-18.6131	-16.5184	-14.5112	-15.8755	-16.1787	-15.6582	-15.6578	-11.5451	-12.9461	-11.3446	-17.0016	-12.7712	-11.7551	-15.8212	-13.4546	-15.984	-14.9946	-16.1603	-18.001	-19.6754	-16.199	-19.5995	-14.3711
NFKB2	-12.4773	-11.5267	-10.1204	-13.1066	-9.33574	-11.7007	-10.5936	-13.3123	-11.1991	-11.4124	-13.756	-9.49931	-14.1301	-13.4628	-7.91172	-13.4822	-11.8675	-12.0948	-12.2001	-14.5154	-15.1672	-12.3526	-12.1413	-12.4515	-8.96605	-11.1889	-14.7723	-12.3487	-11.3108	-12.2917	-13.3778	-12.4623	-13.5574	-9.04591	-10.8712	-9.16496	-13.292	-9.43079	-9.33774	-12.4661	-10.165	-11.6653	-10.7418	-12.9346	-14.5493	-15.0081	-13.7477	-14.7957	-11.5132
NFRKB	-12.5583	-11.7045	-8.51461	-11.2953	-7.6756	-11.5042	-8.47033	-12.5918	-9.98607	-8.52899	-13.2707	-10.3349	-10.6278	-12.8569	-8.32869	-11.6242	-9.15911	-9.41327	-11.031	-13.0221	-12.6872	-12.0122	-12.7752	-13.5171	-8.19403	-10.0683	-13.4575	-15.0644	-9.59855	-10.9175	-11.3542	-10.8251	-12.532	-12.4598	-9.64472	-10.4721	-13.7662	-8.31472	-10.5515	-11.1699	-8.79628	-12.2949	-12.3639	-10.6832	-15.0992	-12.6498	-12.8421	-11.3546	-11.3012
NFXL1	1.00487	-1.48117	1.00856	-2.80114	-1.22953	-1.43516	-2.2347	-2.10188	1.52262	1.89312	-1.41614	2.18741	-2.29107	-1.55858	-0.852316	-2.08762	-2.22415	-1.94128	1.45964	-1.36763	-2.3867	-1.38314	-1.5254	-1.53975	-1.08802	1.35694	-2.143	-1.74474	-1.55629	-1.63433	-2.77832	-2.21907	-1.24041	1.1131	1.46447	-1.12633	-1.42377	-1.43694	1.44783	-2.07611	-1.99452	-1.25636	0.666331	-2.24097	-1.21694	-1.3843	-1.58247	-2.64063	-1.53256
NFYA	-19.1387	-15.7777	-13.2807	-21.2552	-13.9309	-16.6656	-17.4643	-19.5622	-16.2277	22.0188	-21.8359	17.1225	-20.5038	-19.3129	-12.2692	-20.0542	-16.946	-18.5143	-19.3847	-19.5963	-25.3571	-18.5242	-16.2379	-19.182	-11.7189	-14.238	-20.7602	16.7193	-18.1566	-19.7852	-21.8053	-20.4065	-18.6105	-11.896	19.4702	-13.0795	-21.422	-16.8904	-15.1304	-19.1807	19.3233	-19.6123	-15.5347	-20.9791	-20.8737	-22.7406	-20.3845	-24.6701	-17.6776
NFYB	-4.398	-4.01347	-3.17341	-3.22735	-2.58814	-4.55952	-3.47112	-4.33027	-3.84295	-4.47107	-4.92876	-4.31837	-4.36856	-4.39518	-3.13373	-4.9262	-4.55656	-4.0361	-5.07544	-4.93668	-5.41038	-5.15867	-5.04715	-5.14386	-2.68585	-4.14288	-5.63301	-6.13978	-3.24443	-4.1113	-4.96143	-4.65239	-4.1273	-4.61747	-3.82761	-2.99564	-5.19975	-3.82963	-3.9769	-4.95383	-3.13425	-5.00669	-4.47361	-3.42117	-5.68931	-5.40982	-4.02369	-4.79023	-4.58989
NFYC	-15.9397	-15.6022	-12.9057	-15.4571	-10.6653	-15.7476	-12.4966	-17.3495	-13.3859	-14.5137	-18.6432	-14.0605	-15.9333	-18.2182	-11.9674	-17.8674	-14.6398	-14.5837	-15.412	-18.7226	-18.7037	-18.3735	-17.9247	-19.3151	-11.3444	-13.9699	-20.3515	-20.5014	-13.798	-15.5602	-17.1985	-16.6028	-16.152	-15.9914	-14.0497	-13.852	-18.9657	-12.4964	-14.1663	-16.7163	-11.2339	-17.9176	-15.9622	-15.4919	-20.2129	-18.9827	-16.1545	-16.8094	-15.9018
NIPBL	-22.8788	-21.7172	-16.5911	-23.1366	-15.7178	-20.8284	-18.1352	-23.1027	-18.7875	-19.197	-24.6803	-18.3515	-24.0651	-23.0205	-14.1306	-24.5791	-20.1441	-21.341	-21.5604	-23.937	-27.6901	-23.2704	-23.0845	-24.2958	-15.055	-18.4386	-25.9723	-23.0752	-20.0837	-22.1735	-23.1014	-23.6158	-23.1425	-17.8043	-18.4786	-16.6376	-23.8716	-17.4794	-18.0711	-23.2689	-17.5451	-23.7925	-20.5695	-21.7226	-26.7576	-26.7109	-22.6364	-26.2526	-21.6549
NKX2-1	-13.7397	-12.6411	-10.6697	-15.0307	-10.7856	-13.0531	-12.094	-14.5982	-11.9168	-12.8366	-14.6211	-11.3604	-15.4781	-14.3517	-9.29607	-14.3587	-13.0107	-13.4875	-14.5825	-14.6464	-16.6175	-14.4257	-13.8781	-15.7704	-9.39542	-12.714	-16.9118	-14.8877	-13.0614	-14.4613	-14.7298	-13.9061	-14.1716	-12.1465	-10.9814	-10.061	-15.5623	-10.1914	-11.2789	-13.7503	-12.5182	-14.9458	-13.8599	-15.0856	-16.5405	-17.1503	-14.5	-16.7068	-14.1449
NKX2-5	-3.85236	-4.15419	-2.63067	-4.9417	-4.73134	-4.23666	-3.80213	-4.82401	-4.16241	3.59784	-4.82952	-3.97675	-3.98324	-3.48735	-3.01486	-4.62499	-4.10618	-4.2687	-4.41807	-3.91318	-4.84858	-4.75122	-3.19628	-3.80003	-2.89937	-4.36478	-4.27625	-4.07745	-3.85205	-3.7294	-4.02468	-3.83547	-4.08901	-4.47963	-3.83187	-3.83444	-4.03327	-3.33306	-3.69648	-4.72209	-3.89741	-3.86313	-4.40486	-4.40628	-4.84035	-4.95913	-3.77738	-5.27833	-4.15582
NKX3-1	-3.03737	-3.38674	-2.56011	-3.66744	-2.76167	-3.56562	2.10498	-3.50459	-2.8295	-3.82974	-3.73671	-2.85392	-3.90417	-3.27896	-2.80521	-3.59953	-2.85606	-2.56195	-3.40154	-3.70291	-4.15236	-3.0633	-3.6061	-3.26479	-2.99979	-3.33023	-3.65295	-3.68943	-4.05692	-3.27908	-3.0437	-4.4141	-3.27528	-3.00873	-3.08949	-3.2433	-3.68159	-3.36689	-3.16929	-3.89467	-3.15164	-3.16088	-3.64239	-3.44338	-3.897	-4.16927	-2.77565	-3.92648	-2.97864
NME2	NA	NA	NA	NA	NA	NA	NA	NA	NA	NA	NA	NA	NA	NA	NA	NA	NA	NA	NA	NA	NA	NA	NA	NA	NA	NA	NA	NA	NA	NA	NA	NA	NA	NA	NA	NA	NA	NA	NA	NA	NA	NA	NA	NA	NA	NA	NA	NA	NA
NONO	-17.5117	-18.0384	-14.4981	-19.0608	-11.4991	-18.6561	-15.4793	-19.1541	-13.4966	-15.8189	-19.6918	-14.7319	-19.2029	-18.4674	-11.1296	-19.6465	-16.8558	-16.8428	-17.3232	-19.8485	-21.6813	-18.8723	-16.8156	-19.3509	-10.7847	-15.6978	-19.6789	-19.3009	-15.4607	-17.4466	-18.6534	-17.6858	-18.0211	-14.4559	-15.0727	-12.4918	-18.89	-15.5751	-13.2206	-17.2648	-14.2313	-19.7107	-15.599	-16.7544	-21.6075	-21.5133	-19.3663	-19.4247	-16.2131
NOTCH1	-16.2061	-15.9431	-12.9671	-16.8692	-11.7837	-16.9176	-14.0409	-16.6833	-14.9833	-14.7581	-19.2711	-14.3848	-17.3733	-17.4753	-11.4261	-17.921	-15.0062	-15.302	-17.0161	-17.9909	-19.2658	-17.4929	-16.5883	-18.5912	-11.9696	-14.4034	-19.8979	-18.2001	-14.1699	-16.4685	-17.2779	-16.8437	-16.7139	-13.8764	-13.6051	-12.5266	-19.3803	-13.1033	-13.4109	-15.7801	-13.6427	-17.1346	-15.7663	-16.4961	-19.9873	-19.3944	-17.2033	-18.9642	-16.1849
NOTCH3	-2.74316	-2.42674	-1.44575	-2.39863	-1.8495	-1.62404	-1.89802	-1.76715	-2.14561	2.00618	-2.455	-2.04939	-1.83671	-2.0755	-2.20857	-2.33146	-2.61369	-2.71039	-2.22706	-2.76954	-2.8557	-1.95991	-1.87099	-2.51299	-1.49379	-1.94224	-2.71017	-2.84545	-1.66282	-2.54754	-2.31695	-1.3328	-1.50583	-2.15409	-1.95694	-2.03159	-1.8023	-2.22987	-2.30372	-2.49439	-2.08055	-1.84598	-2.31342	-1.69979	-1.90481	-2.23964	-1.79669	-1.83701	-1.99918
NPAT	-2.80812	-2.93055	-1.1972	-2.67517	-1.98282	-2.17332	-1.87566	-3.47129	-2.21051	-2.22957	-3.24432	-2.2748	-2.845	-3.40714	-1.56937	-3.22472	-2.3653	-2.78007	-2.62916	-3.19286	-2.95665	-3.9054	-2.29342	-3.91969	-1.58865	-2.72417	-3.41628	-4.5479	-2.84916	-2.60744	-3.03002	-2.72759	-2.39663	-2.21014	-2.39583	-2.24208	-3.74544	-2.93882	-1.47186	-3.10698	1.7687	-2.80998	-2.38043	-2.98836	-3.08122	-3.65102	-2.39482	-3.83403	-2.16093
NR1H2	-5.30375	-4.95231	-3.88578	-5.35042	-4.04572	-5.73164	-5.24728	-5.85763	-4.68451	5.0005	-6.35771	3.94338	-6.4222	-5.64139	-3.72345	-5.39496	-4.28278	-4.62984	-5.64652	-6.39584	-6.57358	-5.92991	-4.75424	-5.76166	-3.26027	-4.87705	-6.06832	-6.09067	-4.87567	-5.01006	-6.17242	-5.47379	-5.38425	-3.09179	-4.4985	-3.47561	-5.65574	-4.30647	-4.28783	-5.68177	4.72023	-5.20572	-3.92044	-5.75845	-6.61583	-7.12184	-5.80189	-6.16817	-5.21496
NR1H3	-9.03454	-8.17807	-7.8798	-9.15007	-7.1502	-8.40026	-7.59434	-9.05847	-7.68115	-8.01566	-9.54688	6.65486	-9.40236	-8.32973	-5.43945	-8.2935	-7.88091	-7.9183	-9.44933	-10.8055	-10.2916	-9.24174	-8.87491	-10.0292	-6.03225	-8.718	-9.94109	-8.85873	-8.37563	-8.74641	-8.99533	-8.61666	-9.0509	-7.43685	7.11715	-5.94726	-10.0392	-7.26195	-7.2928	-8.6243	-7.87441	-9.01712	-7.29475	-9.20459	-10.7413	-11.9794	-10.5273	-9.93912	-8.5779
NR1H4	-1.2803	0.880943	-1.2344	-1.05874	-0.859848	-1.96752	1.25453	-1.21712	1.25888	1.69442	-1.62628	1.92196	-2.02253	-1.59647	1.02629	-1.62149	-1.85023	-1.47743	-1.85216	1.38669	-1.9393	-1.60225	-0.718977	-1.40517	-2.07666	-1.85125	-1.29373	-1.50179	-1.99549	-1.40485	-1.86479	0.930057	-1.79972	-1.20869	1.65964	-1.42915	-1.61355	-1.54516	-1.29117	-1.74608	1.754	-1.4588	-1.04828	-1.69292	-2.17794	-1.69997	-1.66628	-1.94773	-1.19111
NR2C1	-14.0353	-12.5783	-11.894	-11.7425	-7.93463	-13.9819	-9.44106	-14.3394	-11.0474	-10.4269	-14.0744	-10.8954	-12.1611	-14.466	-8.30451	-13.9928	-10.9534	-10.7014	-12.9333	-13.8415	-14.7752	-14.4794	-14.4698	-14.1857	-8.71511	-11.1704	-15.5645	-15.6004	-10.2345	-12.6874	-12.6489	-12.5827	-14.0263	-12.8494	-11.3668	-10.9301	-15.9372	-10.0707	-12.3632	-11.9737	-8.30163	-16.0645	-11.9828	-10.74	-16.2261	-16.0307	-13.8171	-13.6247	-13.443
NR2C2	-17.6694	-16.4915	-13.7419	-15.9925	-10.1225	-17.148	-12.5139	-18.5961	-14.3159	-13.839	-18.0906	-13.9542	-16.5045	-18.0579	-11.0504	-18.7325	-15.0571	-14.1529	-16.6591	-18.2932	-20.1097	-18.6816	-18.3601	-18.8343	-11.4467	-14.8955	-19.3097	-19.7532	-13.6542	-16.8202	-17.0092	-16.1959	-18.1215	-16.3419	-13.7439	-14.563	-20.2004	-13.465	-14.9155	-15.9817	-11.6096	-18.7842	-16.1013	-15.1227	-20.6442	-20.3846	-16.9844	-17.2113	-16.454
NR2F1	-11.8489	-10.942	-9.67619	-11.6994	-6.2016	-11.3953	-10.0179	-11.7887	-10.3814	-10.4081	-12.6448	-9.32476	-12.8654	-11.5845	-6.11436	-12.5963	-10.4205	-10.317	-11.5341	-13.2104	-14.2311	-11.9865	-10.4177	-11.86	-7.04279	-9.9795	-12.5484	-11.4211	-10.4517	-11.5972	-12.4311	-9.87551	-11.7849	-7.62261	-9.85003	-7.93267	-12.8387	-9.48811	-8.25405	-11.1836	-9.29704	-12.1829	-8.73911	-10.8855	-13.8248	-15.1886	-11.2865	-14.1195	-11.1076
NR2F2	-15.7168	-13.8439	-12.53	-16.9302	-9.53854	-15.2724	-14.1092	-15.7363	-14.0526	-14.6729	-16.7132	-12.9383	-18.5232	-15.6524	-9.99179	-17.2201	-14.6186	-14.3746	-16.5098	-17.4206	-19.5301	-16.5875	-15.0533	-17.1641	-10.1451	-13.6358	-16.727	-16.1911	-14.6834	-16.2634	-16.7914	-15.6658	-15.5196	-11.3453	13.7805	-11.0234	-17.7533	-13.2995	-12.4919	-15.7457	-13.7631	-15.9038	-12.6435	-15.9986	-18.5839	-19.4592	-16.963	-19.8743	-15.4836
NR2F6	-10.4054	-8.572	-7.74193	-9.7877	-5.47054	-9.45029	-7.61875	-9.69827	-8.4881	-8.93687	-10.9504	7.15224	-10.3078	-9.7906	-4.64406	-10.3923	-8.97271	-8.68798	-9.9811	-10.827	-12.2298	-9.56106	-9.0926	-9.77167	-5.77253	-8.67905	-10.1631	-9.18691	-8.97821	-9.06172	-9.73112	-8.57687	-9.61826	-6.87449	-8.07471	-6.3732	-10.3308	-7.96718	-7.55426	-9.64505	7.8465	-10.2646	-6.73506	-9.19867	-12.2501	-13.1795	-10.1586	-11.634	-9.06176
NR3C1	-14.9218	-11.8441	-10.8736	-19.8877	-12.286	-13.1237	-14.8936	-14.577	-13.0235	18.5156	-17.4779	15.4829	-18.5524	-15.017	10.5426	-17.1495	-13.9456	-15.3996	-17.2096	-15.0549	-18.9498	-13.7324	-12.8851	-16.7034	-9.70122	-12.659	-16.1057	14.3369	-15.0671	-17.3392	-16.2397	-17.5453	-14.7795	-9.7196	17.3153	-9.74133	-17.6866	-14.8753	-12.8709	-15.8563	18.9035	-15.8638	-13.3158	-18.1968	-16.1168	-18.8761	-16.5191	-20.303	-13.5349
NR4A1	-12.919	-11.7952	-10.4252	-13.3202	-9.68686	-12.2043	-10.1603	-13.8666	-11.1874	-10.7265	-13.0275	-9.37142	-13.931	-13.1139	-7.3467	-13.2122	-11.3657	-12.3474	-11.8514	-15.4564	-15.9803	-13.9745	-14.4121	-14.0062	-9.55761	-11.7028	-15.5719	-13.3361	-12.0295	-13.6588	-13.0106	-13.6491	-12.7169	-10.534	-10.7487	-10.8528	-13.6351	-9.67601	-10.564	-13.3263	-9.61347	-12.9635	-12.5146	-12.4038	-15.6997	-16.7116	-12.7416	-15.091	-12.4228
NR5A1	0.805053	0.708127	1.24441	-0.787087	1.08951	1.06782	0.973505	1.6131	1.02814	1.01536	0.652261	1.12896	1.02161	1.43933	-1.18113	1.19496	0.843329	-1.19662	1.24952	-0.536604	1.15828	0.60102	0.944356	1.63677	1.51786	1.11119	1.03896	1.52426	0.662886	-0.896871	1.23505	1.05605	0.537689	1.27034	1.16326	1.75655	1.5561	1.52921	1.21726	1.31546	1.46925	-0.909276	1.60034	1.31054	1.67041	1.66641	0.974733	1.1145	1.37382
NR5A2	-4.81664	-5.56406	-3.53381	-4.90423	-4.32309	-4.76828	-4.35635	-5.73717	-5.24862	4.85027	-6.35892	-4.45577	-5.67478	-4.73825	-4.26082	-5.08923	-5.17436	-4.71163	-5.06329	-5.3039	-7.00102	-4.76918	-4.1437	-5.52727	-3.70941	-4.21127	-5.49772	-5.50088	-4.8355	-4.90415	-4.86622	-4.80168	-4.63726	-3.60359	-4.38651	-3.83906	-6.30783	-4.9635	-4.37904	-5.00407	-4.61666	-5.54936	-5.92828	-4.90461	-5.49152	-6.7801	-4.88614	-6.00805	-4.27841
NRF1	-18.9887	-18.6484	-13.8613	-23.168	-14.9746	-17.9162	-17.7937	-20.7408	-17.4541	20.4573	-23.7035	-16.916	-21.0806	-19.4251	-13.0756	-21.4817	-18.2871	-19.5191	-20.712	-20.5429	-25.0697	-19.9011	-17.3457	-19.5437	-12.6444	-15.2084	-21.1759	-20.1444	-18.1223	-21.3234	-22.305	-21.8561	-19.8541	-13.595	18.4141	-14.0412	-23.3851	-18.1869	-16.3329	-20.6532	19.5265	-21.1032	-17.6048	-22.3849	-22.1174	-23.4659	-20.3748	-25.0752	-17.9209
NSD2	-4.6414	-4.08067	-3.1733	-3.8232	-1.60881	-4.56437	-3.83242	-4.64394	-3.88933	-4.61313	-3.55326	-3.60609	-5.30755	-3.77045	-2.24621	-4.32265	-3.23379	-3.72646	-4.61112	-5.74066	-5.15227	-4.5741	-3.99781	-4.39139	-1.85632	-3.62941	-5.53084	-5.01594	-3.54926	-4.82112	-4.35796	-3.50715	-4.22403	-3.17484	-3.45158	-2.39563	-4.21437	-3.4013	-1.58417	-3.19995	-3.65344	-3.89013	-2.77708	-3.96366	-5.50489	-5.29014	-5.09142	-4.51085	-4.44536
NUP98	NA	NA	NA	NA	NA	NA	NA	NA	NA	NA	NA	NA	NA	NA	NA	NA	NA	NA	NA	NA	NA	NA	NA	NA	NA	NA	NA	NA	NA	NA	NA	NA	NA	NA	NA	NA	NA	NA	NA	NA	NA	NA	NA	NA	NA	NA	NA	NA	NA
OGG1	-7.61207	-5.95791	7.10953	-9.14128	-4.45624	-5.46429	9.93881	-9.19401	8.50209	13.8831	-10.8082	11.391	-9.30313	-7.3523	-5.18431	-7.56543	-6.90811	-6.58394	-9.60627	9.11758	-12.1906	-6.03218	-3.64945	-6.61837	-2.4625	7.24809	-6.69403	11.5395	9.33661	-9.90975	-10.3164	-9.68079	-7.01992	-2.0229	13.2469	-2.2353	-8.21076	-9.02881	-5.77814	-8.30323	12.7885	-9.01421	2.63868	-10.2689	-7.29393	-9.09411	-9.13456	-12.349	-5.13479
ONECUT2	-8.1191	-8.22581	-5.47655	-10.0762	-9.28454	-7.18259	-7.78806	-8.98832	-8.04233	-7.59738	-8.28242	-8.19935	-9.08976	-8.01706	-8.2363	-8.27549	-8.71112	-9.37839	-9.03884	-8.45977	-10.6207	-7.89097	-6.73846	-8.05329	-6.9037	-7.83997	-8.74538	-8.17546	-9.43755	-8.63955	-7.97471	-9.04924	-7.50669	-6.19943	-7.6741	-8.59055	-8.47588	-7.54496	-7.29232	-7.54296	-9.41132	-8.8512	-11.249	-9.95263	-9.79986	-10.0287	-7.83895	-10.0365	-7.72667
OSR2	-5.47579	-5.53349	-3.64788	-7.14518	-5.44392	-5.60376	-5.60112	-6.77516	-5.54144	-6.11053	-6.70956	5.38736	-7.68696	-4.812	-4.32363	-6.77756	-6.59011	-6.17162	-7.50332	-5.57079	-7.9409	-5.52157	-4.05497	-5.95297	-4.5469	-5.45082	-5.87447	-6.36338	-5.69694	-6.26271	-5.5026	-6.09678	-4.97528	-4.6214	5.77801	-3.87508	-5.68121	-5.85192	-4.22356	-5.62181	-6.66811	-6.04253	-5.08564	-6.9444	-6.76254	-8.03472	-6.35637	-8.2425	-5.33442
OTX2	-17.4028	-17.1404	-12.7023	-20.8771	-15.139	-17.3939	-16.8281	-17.6225	-15.7356	17.9728	-21.1466	-16.6565	-20.4945	-17.0709	-11.6233	-19.9342	-16.7286	-18.3446	-19.0964	-17.3861	-22.0876	-17.0277	-15.6843	-19.713	-11.8518	-14.7419	-20.132	-18.7169	-17.0224	-18.774	-19.217	-20.0567	-17.4074	-13.7927	16.6966	-12.4831	-21.2394	-16.3654	-15.4019	-18.6231	17.2196	-20.2087	-18.0101	-20.2098	-20.8898	-20.5621	-18.2761	-22.6538	-16.3465
OVOL2	-0.934028	-0.696021	1.39409	-1.03179	1.61213	-1.46168	1.14395	-1.34067	-1.60387	-1.38329	1.05536	-1.09294	-1.2243	-0.778766	-0.924066	-0.862357	-1.00999	1.14487	-1.42196	-1.06703	-1.78324	0.857779	-1.379	-0.946813	0.68786	-1.49354	-1.43223	-1.75339	1.58589	0.964952	-0.990374	-0.81728	-0.868732	1.22915	1.05349	-0.963574	-0.91427	-1.24218	1.10973	1.09006	-1.17493	-0.934579	-1.53085	0.983024	-0.639039	-0.981947	0.889181	-1.03649	-0.698499
p65	NA	NA	NA	NA	NA	NA	NA	NA	NA	NA	NA	NA	NA	NA	NA	NA	NA	NA	NA	NA	NA	NA	NA	NA	NA	NA	NA	NA	NA	NA	NA	NA	NA	NA	NA	NA	NA	NA	NA	NA	NA	NA	NA	NA	NA	NA	NA	NA	NA
PADI2	-5.07034	-3.97863	3.31488	-7.5091	-6.38268	-3.89636	-6.51359	-5.50968	-5.27199	7.20253	-6.39659	6.09461	-6.39156	-5.34816	5.15848	-5.68858	-4.99671	-5.37484	-7.01112	4.73833	-7.36033	-4.25173	-3.15383	-5.40133	-5.64573	-4.0749	-4.51859	-5.40053	-6.65603	-5.9917	-5.43246	-5.57959	-4.76085	-3.54379	6.5623	-4.64469	-6.33381	-5.50321	-3.86788	-4.98676	-7.98545	-4.9744	-6.03453	-8.10133	-5.26313	-6.05716	-6.08423	-8.71853	-3.99853
PARP1	-6.31283	-5.8147	-4.58364	-7.01427	-4.79272	-5.51269	-5.61859	-5.82308	-5.33836	-6.07313	-6.57055	-5.77077	-7.47692	-6.36601	-4.30694	-6.7765	-6.09042	-5.94501	-6.68187	-7.25956	-7.72929	-5.38893	-4.94011	-6.17914	-4.27772	-4.8482	-5.98037	-6.05561	-6.16256	-6.66588	-6.92248	-6.31376	-5.4684	-4.89637	-5.59384	-4.51606	-7.20174	-5.84148	-4.92708	-5.82936	-6.51228	-6.53719	-5.40821	-7.60935	-6.25122	-8.03697	-6.84927	-8.28386	-5.28449
PATZ1	-8.61432	-9.28468	-6.86798	-9.79844	-5.22516	-8.17939	-7.83126	-9.11467	-6.99545	-7.94564	-9.89107	-8.07577	-9.31871	-7.52126	-5.34007	-9.89998	-8.20825	-8.22737	-8.80703	-8.62623	-10.6034	-8.00453	-7.22251	-8.62237	-5.15612	-7.34473	-9.40871	-8.94248	-7.59764	-8.25171	-8.99693	-8.20717	-8.18137	-6.61358	-6.91045	-5.70522	-10.2548	-7.17668	-5.67518	-8.91695	-7.85183	-9.64267	-7.81139	-8.34695	-8.69188	-10.3432	-9.07144	-10.2316	-7.76557
PAX5	-21.2011	-19.9356	-15.843	-23.0974	-15.1682	-20.0963	-17.5749	-22.5276	-18.0017	18.1231	-23.2737	-16.3285	-22.2471	-22.0396	-12.4966	-23.1041	-19.1297	-20.2174	-20.1927	-23.1605	-26.4588	-22.1023	-20.4975	-23.2033	-14.9285	-17.3273	-24.2008	-21.4562	-18.8858	-21.2598	-22.7362	-22.4299	-21.8848	-15.4839	-18.0406	-17.066	-22.9596	-17.5005	-16.715	-21.1042	17.0583	-20.5785	-17.9673	-22.1597	-24.733	-25.7051	-21.8741	-24.7969	-20.5683
PAX6	-2.1769	-2.09324	-2.36923	-2.23909	-1.9004	-2.18806	-1.52619	-2.84213	-1.56439	-2.86916	-1.93152	-2.29599	-2.12063	-2.04082	-1.86099	-2.1517	-2.98489	-2.74891	-2.30528	-1.7841	-3.34796	-2.62642	-1.85532	-2.2741	-1.1109	-1.85451	-2.75047	-2.18214	-2.22653	-2.03275	-2.8542	-2.80064	-2.15286	-1.97039	1.65567	-2.30142	-2.68371	-2.2377	-2.29182	-2.73073	-1.78334	-2.53462	-2.64439	-1.67182	-2.23954	-2.63614	-1.59124	-2.40443	-2.20208
PAX8	0.899185	0.816536	-0.786691	1.12455	-1.29914	0.725352	1.32924	-2.07362	-1.32027	-1.18861	-0.903203	1.17595	0.706127	0.901841	-0.821557	0.749828	-0.854061	-1.05923	-0.664062	-1.14636	1.2249	-0.829582	1.30919	0.930852	-1.24053	0.828886	-0.85686	0.793229	-1.22676	-1.10061	1.0958	0.675994	-0.77698	1.12403	1.31283	1.35646	-1.27787	-0.577192	0.816895	-0.707917	-1.25593	-1.09057	0.718766	-0.653495	-0.947162	-1.09995	-1.02461	0.693136	-0.665566
PBX1	-6.72268	-6.69114	-4.86144	-5.70911	-4.91424	-6.99094	-5.63756	-7.2671	-5.99231	-6.31513	-7.2962	-6.23913	-6.78957	-6.48617	-4.44708	-6.73507	-6.68285	-6.4359	-6.49788	-8.39428	-8.30611	-7.40547	-7.64847	-8.40334	-3.77429	-6.64659	-8.55969	-9.8231	-6.00921	-6.47393	-8.29931	-6.72564	-6.79541	-6.06278	-5.54337	-5.05443	-7.33685	-6.49891	-6.03589	-6.58359	-4.85231	-7.43077	-6.80051	-6.19806	-8.75446	-8.25336	-6.47689	-7.76626	-7.21843
PBX2	-7.19134	-6.51292	-5.04713	-6.20388	-5.07479	-7.02583	-6.28056	-7.61953	-6.49991	-7.05063	-7.56176	-6.23338	-7.99107	-6.78519	-5.07146	-7.90092	-6.81023	-6.84734	-7.47146	-8.33271	-8.96465	-7.8047	-7.69739	-7.98624	-4.11677	-6.52199	-8.28681	-9.50737	-6.04917	-7.12209	-8.37724	-7.81345	-7.72532	-6.09909	-6.54869	-5.01351	-8.03439	-6.44323	-6.08605	-7.23317	-5.55971	-7.7156	-6.52486	-7.31733	-9.2982	-8.39387	-7.30007	-8.6945	-7.11531
PBX3	-14.3568	-12.8574	-10.4135	-16.6961	-10.5302	-13.7468	-12.2267	-14.3873	-13.0854	-12.7408	-15.6382	-11.4239	-16.8795	-13.4095	-9.18111	-15.5535	-13.8884	-14.1229	-15.5994	-16.4239	-18.1265	-15.4974	-13.8016	-15.5762	-8.85188	-12.7342	-17.2013	-16.1262	-12.8902	-14.3934	-14.4098	-14.459	-14.4149	-11.023	-11.8826	-10.3961	-15.7648	-12.0632	-10.6102	-14.1116	-12.7853	-14.9509	-12.605	-14.7934	-16.9708	-17.7266	-15.2912	-17.8884	-12.73
PBXIP1	1.26537	-1.49993	-1.40888	1.1017	-0.865851	-1.83957	1.46833	-0.877715	-1.19917	-1.38989	-1.69641	2.53952	1.24055	0.56205	1.82083	0.523131	-0.572302	2.03669	1.29798	1.81749	-1.08579	1.29802	2.20786	1.234	1.14531	-1.53676	0.734195	1.29257	1.12146	0.968321	2.28473	1.03579	-0.745714	0.920263	0.784504	2.47499	-0.819452	1.50436	0.849886	-1.1103	1.21707	1.33816	1.75051	-0.844414	-0.898956	-0.902255	0.854072	1.85769	1.76943
PCBP1	-10.4907	-10.8808	-8.28069	-11.4079	-6.52261	-10.7804	-9.20693	-11.382	-9.39788	-9.46966	-12.0339	-9.08717	-11.6289	-10.9169	-7.68732	-12.3546	-10.2375	-9.20664	-10.895	-11.8822	-13.8134	-10.8086	-10.0986	-11.6514	-7.28981	-9.176	-12.1114	-11.288	-9.34688	-11.4816	-12.5032	-11.2038	-11.1528	-8.54942	-9.85037	-7.38353	-11.6082	-10.2847	-8.00776	-10.8574	-9.20718	-12.1237	-9.50115	-10.3449	-12.1482	-12.7808	-11.3571	-12.8686	-9.90836
PCBP2	-0.85416	-0.908572	0.912077	-0.888429	-0.727944	0.66897	1.01576	-1.04269	-1.60755	-1.52529	1.05728	0.746176	-1.54363	-1.00882	-0.835125	-0.945397	-1.22334	-1.33573	-1.12854	-1.41936	-1.94951	-1.3501	-1.29578	-1.0248	-1.00454	-0.94271	-0.589373	-1.20392	-1.20842	-0.954217	-1.47952	1.33074	-1.05567	0.871114	-1.48756	-1.72578	-0.761538	-1.98451	-1.69861	-1.04028	-1.39579	-1.48763	0.825197	-1.11631	-1.04915	0.639753	0.66178	-1.52078	0.694392
PCF11	-11.6395	-11.3937	-9.31813	-11.0491	-4.56941	-12.1854	-9.59982	-11.5843	-9.49074	-9.79713	-13.2601	-9.58551	-12.1924	-12.2091	-6.517	-13.2955	-10.0019	-9.03025	-10.9341	-13.3206	-14.5167	-13.2998	-11.957	-13.2749	-6.69505	-10.0419	-13.7047	-13.4972	-9.84739	-10.7541	-12.1195	-10.6226	-11.8819	-9.51654	-9.99803	-6.92225	-13.2522	-9.39553	-8.01848	-11.8638	-9.16418	-12.7582	-7.48265	-10.6385	-14.2925	-14.8655	-13.031	-13.3258	-11.2824
PCGF2	4.75901	4.12871	6.10865	3.11631	-1.07633	5.08439	2.77896	3.61159	3.19249	3.12128	2.09337	2.70939	3.32874	4.45636	3.64449	4.49278	2.61563	2.10332	3.37548	5.58896	3.15409	5.17294	6.67559	4.50861	3.71487	4.63123	5.43835	7.25151	2.8615	3.28972	3.82787	2.84608	4.6706	5.00972	3.48698	5.17438	5.75238	2.80352	3.01104	2.29105	2.64797	4.56279	2.12797	1.58252	4.82267	4.506	3.47782	2.1249	5.15701
PDX1	-6.91846	-6.14227	-5.22089	-7.78907	-5.70357	-7.07101	-6.76361	-6.63048	-6.1614	6.89329	-8.28597	-5.91651	-8.38724	-6.32361	-4.45909	-6.82836	-6.79078	-6.82407	-7.52325	-6.48652	-8.12179	-5.70495	-5.37723	-7.1839	-4.04422	-5.49807	-7.28631	-6.67137	-6.41752	-7.22638	-6.62046	-6.08316	-6.30304	-5.27145	-5.95387	-5.37829	-7.74331	-5.74952	-4.67771	-5.97701	-7.08084	-7.71118	-6.50061	-7.80102	-7.68385	-9.17888	-6.69687	-8.38456	-6.50696
PEX2	-14.6021	-13.9212	-12.2072	-14.4126	-6.01889	-16.073	-11.3295	-15.9525	-12.2311	-12.5136	-14.5764	-11.1885	-15.6929	-16.0812	-8.26481	-16.2028	-12.7977	-12.8435	-14.1005	-18.0294	-16.7978	-16.6634	-16.5594	-16.935	-9.78795	-13.4074	-17.5456	-17.0682	-11.4178	-14.3369	-15.0161	-13.5216	-15.4777	-12.0954	-12.1762	-10.4917	-17.0349	-11.6066	-10.1426	-14.7539	-10.1887	-16.1492	-11.3359	-13.3971	-17.6965	-18.7966	-15.4436	-17.0723	-14.6141
PGR	-12.4999	-9.42979	9.33268	-16.1643	-10.5736	-10.5841	12.8776	-12.6966	-11.4106	17.0757	-14.9327	14.0192	-14.3528	-13.3281	-8.50459	-14.0554	-11.1325	-12.7516	-13.9102	-11.4708	-16.2029	-11.6209	-10.2075	-13.516	-7.91505	9.23206	-12.6176	13.8514	-12.9158	-13.9493	-14.5927	-14.5454	-12.5946	-7.24516	16.9204	-7.83821	-14.472	-12.0916	-10.4989	-13.1477	16.1803	-14.1536	-9.51041	-16.1785	-13.1698	-14.7936	-13.856	-18.706	-11.016
PHB2	NA	NA	NA	NA	NA	NA	NA	NA	NA	NA	NA	NA	NA	NA	NA	NA	NA	NA	NA	NA	NA	NA	NA	NA	NA	NA	NA	NA	NA	NA	NA	NA	NA	NA	NA	NA	NA	NA	NA	NA	NA	NA	NA	NA	NA	NA	NA	NA	NA
PHF2	-17.2838	-17.5781	-13.8987	-17.3008	-13.0065	-17.8994	-14.1741	-18.3123	-13.9981	-14.917	-18.6524	-13.7476	-18.0355	-16.7549	-11.8442	-18.5172	-14.7108	-14.8035	-16.6325	-18.5465	-19.8844	-18.1727	-17.0746	-18.1614	-11.6758	-16.1141	-20.1418	-18.5732	-14.6616	-16.2383	-16.9609	-17.092	-16.5037	-15.1505	-13.6295	-14.0753	-18.176	-13.5662	-13.6771	-16.1179	-12.8259	-17.9278	-16.7093	-16.8006	-20.5403	-20.5024	-16.0627	-18.4258	-15.1944
PHF8	-25.0195	-24.0451	-17.6776	-26.0035	-17.5294	-24.1031	-21.4187	-25.6167	-20.791	-22.2432	-28.6708	-21.0321	-26.5461	-23.8159	-17.1672	-26.6313	-23.7474	-23.2364	-25.0741	-26.6579	-32.0761	-25.5833	-22.1344	-26.481	-16.7665	-20.3843	-27.296	-24.9603	-22.2306	-24.2253	-26.6877	-26.4085	-23.1061	-18.6631	-20.2783	-18.7383	-28.2411	-21.3336	-19.4259	-24.2476	19.9102	-26.2706	-22.2841	-24.6022	-28.3631	-30.6757	-25.1266	-28.8873	-22.9664
PHOX2B	-3.8624	-4.34373	-2.3611	-7.05254	-5.72383	-3.55557	-5.41465	-5.56034	-4.47276	4.98575	-4.96988	-5.68157	-6.17677	-3.7556	-5.54772	-4.68699	-6.59983	-5.49905	-5.12317	-4.3839	-6.00474	-4.58687	-2.60768	-5.60063	-4.17557	-3.85976	-5.18811	-4.84115	-6.47678	-5.99698	-3.854	-5.53955	-4.00084	-3.82747	4.67778	-4.53655	-5.14369	-4.51323	-4.64231	-3.56332	-6.78685	-6.15181	-7.82436	-6.42214	-5.26516	-5.08973	-4.63379	-5.52043	-4.79672
PIAS1	-10.0173	-8.5779	-7.18254	-10.3978	-7.47974	-8.86851	-7.7922	-9.43967	-8.3313	-7.51928	-11.0928	-7.88718	-9.27787	-8.86531	-6.19744	-9.42391	-8.30943	-7.82296	-8.34601	-9.42862	-11.3209	-9.33468	-8.95529	-9.62928	-6.46154	-7.88518	-9.54658	-9.62743	-7.97698	-9.66366	-9.64644	-8.7356	-8.96518	-8.24392	-8.20547	-7.24379	-10.4406	-8.79722	-8.29371	-7.62682	-7.91083	-9.44042	-9.15494	-9.65328	-11.2851	-10.1298	-9.25959	-9.73673	-9.35917
PIAS4	-0.810873	0.54795	-0.887881	-1.26173	1.22409	0.683506	-1.5291	-1.02656	0.890448	-1.07519	-0.712891	0.876094	-1.8227	0.878142	-1.56114	-0.906562	0.906731	-0.85698	-1.34581	1.17691	-1.17948	-1.53821	0.624369	0.579142	-0.79701	1.03463	-1.7483	-0.722296	-0.807649	-1.72232	-0.923887	-1.01629	-0.584747	0.563349	-1.00765	-0.59591	0.678612	-0.575578	1.79806	-1.35188	0.98618	0.822201	0.513721	-1.089	-0.640947	-1.13181	1.09239	-1.45623	0.662691
PITX1	NA	NA	NA	NA	NA	NA	NA	NA	NA	NA	NA	NA	NA	NA	NA	NA	NA	NA	NA	NA	NA	NA	NA	NA	NA	NA	NA	NA	NA	NA	NA	NA	NA	NA	NA	NA	NA	NA	NA	NA	NA	NA	NA	NA	NA	NA	NA	NA	NA
PKNOX1	-15.3349	-14.5135	-10.7732	-15.2114	-9.864	-14.8208	-12.3903	-15.1202	-12.8064	-13.0738	-16.5658	-12.0633	-16.7492	-15.3976	-9.59207	-15.8705	-14.1455	-15.0121	-15.9029	-17.1318	-18.7322	-16.2426	-15.221	-16.2017	-10.0087	-12.5272	-17.0594	-17.3901	-13.5234	-15.1965	-15.8839	-15.866	-15.0064	-12.5472	-12.726	-11.4175	-17.2033	-11.9469	-12.2566	-15.1722	-12.3332	-15.8428	-14.04	-15.0607	-17.5131	-18.0674	-15.5975	-16.9468	-14.7092
PLAG1	-11.4609	-11.2225	-8.83584	-11.2694	-6.64204	-11.3844	-10.2441	-12.4824	-9.72057	-10.0575	-13.563	-9.85985	-12.4577	-12.0338	-6.83371	-12.666	-10.4321	-10.0552	-11.8765	-13.5511	-14.1827	-11.9561	-10.7003	-12.6103	-7.40087	-10.0579	-13.1612	-12.5135	-9.36872	-11.1978	-12.1978	-11.0939	-11.3744	-9.17441	-9.55384	-6.66797	-12.5498	-9.60385	-8.77643	-11.1999	9.3031	-12.77	-8.73653	-10.9318	-13.4795	-14.1673	-12.3232	-13.8797	-10.9658
PML	-17.2362	-16.6331	-13.2488	-15.6638	-11.0522	-16.4469	-12.8787	-16.709	-12.8804	-13.7727	-18.159	-12.9492	-16.929	-17.7587	-11.2443	-17.285	-14.0875	-14.4332	-15.2698	-18.9229	-18.8453	-17.6117	-17.2827	-19.7129	-10.8191	-14.7967	-19.632	-20.0687	-13.4398	-16.2604	-16.3385	-15.831	-16.641	-16.4958	-13.4845	-14.6086	-19.0985	-13.0088	-13.5708	-14.953	-11.9411	-17.2536	-15.67	-15.6861	-20.4445	-19.7465	-16.789	-16.8377	-15.8195
POU2F1	-12.7438	-12.386	-8.99163	-12.932	-9.44346	-12.3432	-10.3779	-13.9438	-10.73	-11.298	-13.6378	-11.0398	-13.1845	-12.4613	-8.85966	-13.1816	-11.802	-11.2726	-11.9344	-12.8402	-15.1371	-12.6972	-13.2245	-14.5696	-7.92801	-10.7062	-14.9885	-14.6581	-10.4949	-12.229	-13.405	-12.7325	-12.4494	-10.6601	-10.3698	-10.372	-14.5671	-10.3549	-10.5286	-12.1997	9.76321	-13.0498	-12.9002	-12.6801	-15.6395	-14.3787	-12.1874	-13.6409	-11.584
POU2F2	-21.3303	-18.1541	-16.4761	-20.5486	-13.8802	-18.8001	-16.2736	-20.117	-16.1319	-16.4504	-20.6955	-14.3065	-20.9516	-22.0228	-12.0964	-21.4117	-18.0079	-17.9985	-18.6129	-22.0213	-22.7217	-21.84	-20.4734	-22.2204	-14.0338	-16.653	-24.2261	-20.9237	-17.1444	-19.086	-20.545	-20.7411	-20.3024	-16.4646	-16.2884	-16.9271	-20.9723	-13.863	-15.7449	-19.0468	-14.7614	-19.635	-18.6117	-19.7754	-23.3229	-23.2131	-19.9166	-22.2506	-19.3346
POU3F2	-12.5632	-12.1772	-9.23746	-11.6716	-8.99967	-11.1823	-9.11797	-12.9582	-10.3826	-9.91192	-13.3099	-11.2898	-11.5107	-11.9201	-8.56684	-11.3418	-10.5842	-9.78881	-12.132	-12.1353	-12.7227	-12.5336	-10.2631	-12.8008	-7.82947	-9.55911	-13.2497	-13.4836	-9.82039	-11.784	-11.5551	-11.6005	-11.2375	-11.4171	-9.87645	-10.6977	-13.4968	-9.07805	-9.95096	-11.2649	-8.85713	-13.1588	-12.3032	-11.9835	-13.5094	-13.2677	-11.7404	-12.1465	-11.1202
POU5F1	-14.0787	-11.663	9.42892	-17.8513	-12.1072	-11.3692	-14.9635	-14.9367	12.2228	19.7919	-17.5792	15.713	-16.7882	-13.6799	10.9217	-14.7839	-14.073	-15.154	-16.4853	-12.6492	-18.812	-12.0612	-10.5694	-14.3745	-7.76084	-10.5792	-14.104	14.9567	-14.5222	-16.1518	-16.532	-16.2354	-13.7429	-7.59697	18.5459	-9.10433	-16.2095	-14.4032	-11.8463	-14.8943	18.1041	-16.081	-12.3218	-18.113	-13.7651	-16.8462	-15.5456	-20.0439	-12.1943
PPARD	-6.03776	-5.46289	-4.75094	-6.06678	-4.23079	-5.11407	-4.55235	-6.869	-4.73505	-4.92251	-6.14156	-5.33823	-6.0857	-5.58084	-4.79524	-5.94873	-4.74703	-5.66419	-6.14323	-6.50289	-6.65081	-6.87354	-6.31454	-6.5289	-4.46493	-6.54003	-7.28503	-7.35971	-5.72257	-5.24083	-5.99974	-5.91769	-6.31043	-5.76482	-4.32778	-5.66786	-6.80187	-4.55151	-4.95465	-4.63082	-4.2256	-6.47044	-6.11276	-5.80552	-7.0893	-6.99663	-5.62826	-6.44236	-4.76656
PPARG	-15.9029	-12.7656	-11.2982	-19.2296	-12.6104	-14.2833	-14.4017	-16.2583	-14.2919	17.5337	-16.932	14.0313	-18.4136	-16.3901	-10.0512	-17.7265	-14.7565	-16.3774	-17.8458	-17.4168	-19.594	-15.8968	-15.242	-17.7829	-10.9972	-12.9731	-17.2976	-15.452	-15.2334	-17.1201	-17.7568	-16.5038	-15.0649	-11.1834	16.8646	-11.2129	-17.7802	-14.6668	-12.7486	-16.003	16.579	-16.0316	-14.9462	-18.4227	-18.844	-20.0062	-17.1843	-21.0599	-14.4623
PRDM10	-12.5553	-12.5546	-10.1598	-12.8404	-8.66502	-12.2899	-10.5329	-12.5939	-11.0518	-11.278	-13.1915	-9.74173	-12.5873	-12.3765	-8.86772	-13.2682	-12.2648	-11.559	-12.5717	-13.7916	-14.4487	-13.0999	-11.4872	-12.8784	-8.14947	-10.5584	-14.0703	-13.7525	-10.3732	-11.9529	-14.4029	-12.5803	-12.4636	-9.43225	-10.3852	-9.26587	-14.0843	-9.83821	-9.5468	-12.6861	9.54691	-12.9371	-11.2897	-12.4756	-15.2914	-15.4517	-13.0835	-13.994	-12.085
PRDM11	-5.25572	-6.20444	-3.92386	-6.22584	-5.16995	-5.90908	-5.6079	-5.61829	-4.38268	4.71011	-6.30308	-4.98186	-5.89042	-5.16891	-3.95946	-5.89883	-5.84088	-6.78498	-5.70534	-5.67643	-6.71963	-4.80757	-4.49873	-5.49461	-4.06705	-4.58841	-5.77393	-5.4079	-5.78655	-5.92059	-6.52768	-4.86786	-5.56104	-4.68143	-4.96532	-4.52646	-5.54498	-5.64047	-5.08585	-5.9035	-4.97314	-5.49009	-5.3678	-6.08856	-5.99158	-6.54862	-6.04027	-6.35347	-4.84729
PRDM14	-1.38209	-1.91407	1.63555	-2.36924	-2.46795	-1.47245	-3.53402	-2.38882	-2.85445	3.45461	-3.4025	2.95146	-2.69287	-1.29819	2.03206	-1.83338	-2.19692	-1.86224	-2.72243	-2.85589	-3.29689	-2.09014	-1.5407	-1.77427	-1.78067	-2.0129	-1.13633	3.10601	-2.33208	-2.92827	-2.15704	-2.339	-1.25856	-0.615961	3.26776	1.11103	-1.81773	-2.9065	-1.9499	-1.62349	-2.88916	-1.85574	-1.75726	-2.28714	-3.22934	-2.32517	-2.02596	-2.93316	-1.24144
PRDM1	-8.61288	-10.7656	-6.51908	-12.2065	-9.47751	-9.04773	-9.66993	-9.70276	-8.55091	-9.73574	-11.3191	-9.37049	-11.3234	-8.72449	-8.15966	-10.1603	-10.3457	-10.0319	-10.4443	-10.1823	-13.3024	-9.54536	-8.42008	-9.6438	-6.91933	-8.61792	-10.5602	-9.8291	-9.57581	-9.69987	-10.4757	-10.0813	-8.61414	-7.14173	-7.74321	-8.68709	-10.712	-8.27894	-7.12824	-9.59213	-9.55111	-10.6517	-12.4521	-10.3368	-10.8312	-12.5297	-9.98768	-12.0571	-8.54854
PRDM5	-0.744147	-0.8458	1.0132	-1.7198	-1.3528	0.677996	0.9452	1.08313	-1.02541	1.20934	-1.10717	1.16409	-1.18204	-1.10002	-1.02085	-1.25834	-1.10257	-1.03693	-1.53611	-1.72463	-1.1759	-1.42476	1.06369	-0.897888	0.574236	-0.885239	-0.992015	-1.04533	-1.08024	-1.75282	-1.22436	-1.26458	1.09247	0.884105	0.727517	-0.660431	1.06956	-1.24197	0.985642	-0.795246	-1.2414	-1.26631	-1.25297	-0.891722	-1.29445	-1.15012	-1.22714	1.16931	-0.642483
PRDM6	-4.89192	-4.17348	-2.46324	-6.47914	-6.18853	-4.20477	-5.3488	-4.8673	-3.93291	4.47176	-4.91553	-5.24939	-6.82754	-3.76144	-5.09814	-5.02264	-5.12744	-6.03703	-5.39071	-4.18276	-5.5562	-4.3344	-3.06767	-4.77393	-4.50932	-4.47556	-5.58607	-4.84909	-5.62646	-5.18469	-4.13493	-4.8988	-4.4737	-2.89723	3.66565	-3.99839	-4.564	-4.13951	-3.5643	-3.93143	-6.96393	-3.94245	-6.58258	-6.71682	-5.24979	-5.35613	-4.94455	-5.82839	-4.10499
PRDM9	-5.86488	-3.94086	5.06879	-6.68207	-4.15215	-3.1935	7.63836	-6.3112	6.30727	10.7095	-7.37915	8.36255	-8.58785	-5.45616	4.17495	-4.98895	-5.77184	-6.00787	-8.61301	6.31483	-9.47336	-3.61772	-1.65234	-3.72304	-2.10758	5.2443	-4.10017	8.14117	-7.44864	-8.06276	-6.25584	-6.94491	-4.34996	-1.47408	9.84903	2.21707	-4.38311	-6.78571	-2.45618	-5.86476	9.84197	-6.10247	-2.66795	-8.73557	-3.84722	-6.5569	-6.50294	-9.07645	-4.02208
PRKCQ	-5.10322	-6.9497	-3.46855	-5.85539	-4.10702	-5.67898	-5.4305	-5.42927	-4.34121	-5.1466	-6.13984	-4.40119	-6.23285	-5.22534	-4.12863	-7.04479	-5.95585	-6.18101	-5.38502	-6.57884	-7.45736	-7.21229	-6.79817	-8.25722	-3.76821	-5.20763	-7.72938	-7.40821	-5.07224	-5.5728	-6.83611	-6.2888	-5.6058	-5.14586	-4.96585	-4.83177	-7.1049	-5.10472	-3.69526	-6.19499	-4.84266	-4.89963	-5.17129	-6.71044	-7.44257	-7.55773	-5.35405	-7.65856	-5.52606
PRKDC	-4.82125	-4.4751	-3.73678	-4.06609	-3.99616	-5.58598	-4.28055	-5.17002	-5.03899	-4.44978	-4.98509	-4.97048	-4.75142	-4.7026	-3.40294	-5.24774	-4.56727	-4.68478	-4.25255	-6.09164	-6.58419	-5.70976	-5.39674	-5.58513	-2.88979	-4.30266	-6.31022	-7.00953	-3.70606	-4.57091	-6.17531	-5.05936	-4.79281	-4.3771	-4.05084	-4.09131	-5.2765	-5.04096	-4.40779	-4.7802	-3.32672	-4.4554	-4.94275	-4.47093	-6.70067	-5.78843	-5.11374	-5.48266	-5.56717
PRMT1	-18.4455	-17.1201	-13.8334	-19.281	-12.4751	-16.7986	-15.0581	-18.5804	-15.5765	-15.923	-20.0949	-14.4727	-19.7416	-17.9148	-12.4269	-20.4181	-16.2941	-17.1631	-18.0317	-19.7534	-21.684	-19.3768	-18.2389	-20.7133	-12.3341	-16.0824	-21.743	-19.8831	-15.4681	-17.8411	-19.4056	-17.8838	-18.3361	-15.1889	-14.5592	-13.3949	-21.1342	-14.38	-14.5155	-17.7441	-14.2778	-19.6212	-16.516	-18.11	-21.4379	-23.1333	-18.9333	-21.1518	-17.8704
PROX1	-4.8949	-3.88528	-3.23865	-6.87089	-4.91275	-4.38094	-5.14672	-4.42683	-4.40156	5.07966	-5.22216	4.41569	-6.11334	-4.36752	-4.25585	-4.64139	-4.43666	-3.71613	-6.37954	-5.04569	-6.36133	-4.92216	-4.66229	-5.03741	-4.6567	-4.02766	-5.57389	-5.00527	-5.79826	-5.33287	-5.78991	-4.58386	-4.42769	-3.14218	4.66549	-3.84764	-5.02491	-4.02294	-3.56163	-4.84238	-6.26518	-5.2412	-4.8998	-6.64171	-5.8849	-6.51785	-5.29145	-6.28467	-4.19107
PRPF4	-5.36662	-4.99547	-3.93798	-3.88164	-2.14264	-5.04068	-4.25545	-4.38634	-3.67288	-3.48788	-4.14411	-3.72514	-4.3987	-4.8542	-3.45673	-5.51828	-4.64866	-3.83394	-4.39162	-5.46889	-5.24797	-4.20819	-4.84693	-5.05385	-2.8761	-4.08829	-5.38695	-5.10911	-4.20856	-4.55248	-4.35904	-3.48218	-5.41036	-4.71846	-4.20576	-3.09137	-5.63696	-3.44195	-3.4879	-4.24528	-3.43481	-4.94131	-3.75913	-4.5329	-5.80082	-5.12636	-4.41113	-4.53946	-4.35017
PTBP1	-6.15458	-6.47059	-4.82105	-7.00991	-4.4669	-6.98617	-5.60431	-7.23943	-5.44442	-6.21532	-7.21349	-5.061	-7.74269	-6.70927	-3.71796	-7.16853	-6.68296	-6.22082	-6.71319	-7.23477	-8.70478	-6.88495	-6.32786	-7.07416	-4.23328	-5.66791	-7.17327	-6.33888	-5.6101	-6.3189	-7.30736	-6.13523	-6.30436	-4.72788	-6.57075	-5.46903	-7.08559	-5.95592	-4.38428	-5.9263	5.98688	-6.45116	-4.91802	-6.74739	-8.45043	-8.7401	-6.80821	-8.2778	-5.90137
PTEN	-10.088	-11.3343	-8.29631	-11.5829	-7.36592	-10.7327	-9.11159	-11.5821	-9.13171	-9.32046	-13.0852	-9.90865	-11.547	-10.541	-7.2558	-11.8132	-10.0526	-10.009	-11.4559	-12.5158	-13.8226	-10.9238	-9.37601	-11.2709	-6.89341	-9.71177	-11.1632	-11.2512	-9.62037	-11.3128	-11.8565	-11.0913	-10.1836	-8.37714	-9.74767	-6.72508	-12.0007	-9.91357	-8.70583	-10.5893	-9.43578	-11.7106	-9.42089	-11.2045	-12.9659	-11.8953	-12.2844	-12.4266	-10.2608
PYGO2	-6.95943	-5.63481	-5.66643	-6.53829	-4.51308	-6.46763	-5.31452	-6.41987	-4.96769	-5.62189	-6.92904	-4.36655	-6.78055	-5.93815	-3.75812	-6.1923	-5.42817	-4.99395	-6.53597	-7.55896	-7.29786	-6.32564	-6.77428	-6.59339	-4.19591	-5.35046	-7.66608	-6.99513	-5.99023	-5.72907	-5.97043	-6.3812	-6.21088	-4.8217	-5.96278	-3.31445	-7.55896	-4.54619	-5.12551	-6.29401	-6.03724	-6.3117	-4.82975	-6.10651	-7.25026	-7.81072	-6.75699	-8.09018	-5.54364
RAD21	-11.8288	-7.42411	9.68617	-15.766	-10.0846	-8.13253	12.8393	-11.4877	11.7629	18.8163	-13.6423	15.4882	-13.6395	-12.005	8.69992	-13.0091	-9.97485	-11.9484	-13.5879	11.445	-14.8835	-9.935	-8.56248	-11.1377	-6.45519	10.0035	-12.2039	14.3334	12.9948	-14.1307	-13.5885	-15.0974	-11.4227	-5.24137	16.9449	-6.48977	-12.9293	-11.3098	-9.55254	-13.0455	17.2596	-12.1908	-8.95011	-15.0901	-11.715	-13.4468	-13.443	-17.685	-9.58633
RAD51	-9.69769	-10.4167	-7.24544	-9.42795	-6.46594	-9.07941	-7.82975	-10.0537	-8.93185	-9.2906	-10.5415	-8.19566	-10.5489	-9.99389	-6.55236	-10.3147	-9.51855	-9.52483	-9.32978	-11.1409	-11.3055	-9.85863	-10.4639	-10.1431	-6.6054	-9.04445	-11.8141	-10.4685	-8.01746	-9.21706	-10.8966	-10.0509	-9.5802	-7.53758	-7.59141	-6.55218	-10.939	-6.97014	-7.51666	-9.37381	-7.41807	-9.85197	-8.99901	-9.54419	-11.4655	-12.3721	-9.79069	-11.1607	-9.23244
RAG1	-2.70713	-3.43926	-2.04603	-3.883	-3.55378	-2.77985	-2.76935	-3.49796	-2.5553	-2.43537	-1.88671	-2.34798	-3.89804	-2.95217	-1.77184	-3.05034	-3.73278	-3.15079	-2.41248	-2.66313	-3.43772	-4.13764	-3.06442	-3.10068	-3.27483	-3.2566	-3.76866	-1.92434	-3.50629	-3.38873	-2.98497	-3.09307	-3.23213	-1.86593	-2.41695	-3.76272	-2.32666	-2.46093	-1.20207	-2.80559	-4.72022	-1.62225	-4.41469	-4.10059	-2.35399	-3.48396	-2.22776	-3.26709	-2.91432
RARA	-22.4654	-19.4513	-17.2824	-21.7595	-14.4075	-21.0623	-17.2901	-22.7157	-17.0342	-19.3608	-23.2097	-16.2033	-22.5575	-22.0947	-12.7453	-22.8309	-19.2078	-20.1942	-21.7685	-23.6606	-26.124	-21.9494	-20.8056	-21.605	-14.2149	-17.6825	-23.2181	-21.5311	-18.6686	-20.1948	-22.1544	-21.0659	-21.4873	-16.4265	-17.3331	-15.6819	-22.8816	-17.2064	-16.1973	-21.4461	-16.5422	-21.3014	-18.3478	-21.2944	-25.082	-25.7464	-21.3855	-24.7784	-19.9188
RARB	NA	NA	NA	NA	NA	NA	NA	NA	NA	NA	NA	NA	NA	NA	NA	NA	NA	NA	NA	NA	NA	NA	NA	NA	NA	NA	NA	NA	NA	NA	NA	NA	NA	NA	NA	NA	NA	NA	NA	NA	NA	NA	NA	NA	NA	NA	NA	NA	NA
RARG	-6.19698	-6.00875	-4.89493	-5.30759	-3.96935	-7.00354	-4.35602	-5.29719	-5.42029	5.44433	-6.31489	4.60015	-6.55153	-6.30367	-3.58908	-6.21617	-5.94943	-5.27628	-6.61583	-6.15374	-7.16183	-6.50638	-6.00537	-6.42102	-3.993	-5.69402	-5.85159	-6.6238	-4.85806	-5.79446	-5.6539	-4.50418	-5.32265	-4.85117	-5.50079	-3.2114	-6.0496	-6.14965	-3.89747	-5.93286	4.79848	-6.60442	-4.3475	-5.62781	-7.08578	-7.03261	-6.25839	-6.67559	-5.04123
RB1	-19.302	-19.955	-14.2527	-20.4774	-13.6882	-19.8785	-16.7131	-20.4529	-16.723	-17.4663	-23.3252	-16.4466	-20.4945	-19.6286	-13.8438	-22.3946	-18.4562	-18.2297	-19.3009	-21.6729	-24.3832	-21.2223	-19.6903	-22.4724	-13.3969	-16.3142	-22.4924	-22.0679	-17.3914	-19.1853	-20.5926	-20.73	-18.873	-17.0537	-16.2708	-15.0718	-23.197	-16.3078	-15.4629	-19.9514	-14.9967	-21.3689	-18.7634	-19.031	-23.4012	-25.2086	-19.9257	-23.2227	-18.8827
RBAK	NA	NA	NA	NA	NA	NA	NA	NA	NA	NA	NA	NA	NA	NA	NA	NA	NA	NA	NA	NA	NA	NA	NA	NA	NA	NA	NA	NA	NA	NA	NA	NA	NA	NA	NA	NA	NA	NA	NA	NA	NA	NA	NA	NA	NA	NA	NA	NA	NA
RBBP5	-23.0484	-22.4303	-17.6646	-24.2902	-16.0707	-21.9922	-18.8067	-24.2289	-19.2106	-19.8898	-26.2443	-18.8865	-23.9338	-24.4881	-15.3489	-23.8389	-21.1926	-21.5631	-22.3842	-24.0018	-28.2495	-23.3515	-21.8392	-24.4574	-16.1595	-19.0758	-25.9127	-23.9317	-19.3592	-21.9367	-24.5266	-23.6026	-22.4591	-18.5157	-18.4558	-17.7116	-26.0364	-19.2386	-19.4536	-22.0893	18.4091	-24.4735	-22.1219	-22.5479	-27.5335	-26.9196	-23.8934	-24.9518	-21.8463
RBFOX2	-25.7625	-24.6618	-19.3516	-26.0515	-16.614	-24.8794	-20.9145	-26.1373	-20.3886	-21.3666	-28.5206	-20.5437	-26.2961	-25.3944	-17.2708	-26.7704	-21.9995	-22.7806	-23.7973	-27.6467	-30.4967	-25.7479	-25.3428	-27.7021	-17.2081	-22.0251	-28.6598	-26.4757	-20.9472	-24.0301	-26.7227	-25.472	-24.5616	-21.6063	-20.5655	-19.2212	-27.9566	-19.4678	-19.1846	-23.4649	-18.2666	-27.2082	-22.5671	-23.8738	-29.6667	-29.5895	-26.2038	-27.6813	-23.3779
RBL2	-15.6868	-16.8209	-10.5304	-16.1881	-11.6134	-14.7908	-12.7293	-15.0844	-12.9792	-13.1024	-17.3339	-14.1086	-15.1891	-16.9977	-11.938	-17.6888	-13.5591	-14.5999	-14.3092	-17.2896	-19.5019	-17.7808	-17.9898	-19.6884	-11.1749	-12.3429	-19.9438	-20.2466	-12.8121	-13.8179	-17.748	-16.7156	-15.1584	-14.4343	-12.7281	-14.3188	-19.7021	-12.6668	-12.717	-17.0993	-11.0703	-16.2606	-16.8054	-15.0851	-19.1854	-19.4828	-15.138	-17.4378	-15.5144
RBM22	-9.19548	-9.58629	-6.99205	-9.406	-5.70926	-9.75831	-6.6907	-8.15297	-7.85494	-7.70614	-9.85155	-7.06212	-9.373	-9.32667	-6.1965	-9.35509	-7.68349	-7.77124	-8.35478	-9.09295	-8.97095	-10.2912	-8.98964	-10.1375	-6.33212	-7.04129	-10.481	-9.82636	-6.99522	-7.76577	-8.37757	-7.43147	-9.30464	-7.72829	-8.1029	-7.01694	-10.1413	-8.18349	-5.6396	-8.81788	5.89664	-9.70877	-8.04429	-7.9884	-9.95274	-11.0201	-8.29861	-9.37287	-7.99226
RBM39	-6.08583	-6.43864	-3.99377	-5.39927	-4.06503	-5.15573	-5.3937	-6.17844	-4.49902	-5.15109	-6.73209	-3.47186	-6.08628	-5.73203	-3.41002	-6.62314	-5.44219	-5.58355	-5.94418	-7.1017	-7.14697	-6.83679	-6.59168	-7.48823	-4.15237	-3.8947	-8.82328	-6.66414	-5.63062	-6.67126	-5.9425	-5.60832	-5.09582	-5.52134	-5.1277	-5.40761	-6.95548	-4.00475	-4.98128	-5.89339	4.11169	-6.03385	-5.45704	-5.96607	-7.06286	-6.99775	-6.28637	-6.94093	-5.77116
RBPJ	-18.331	-16.9824	-13.2169	-22.8144	-15.5352	-17.2234	-17.577	-19.7282	-16.9678	20.1024	-23.0439	17.2928	-22.3579	-19.3354	-11.6359	-21.3206	-18.2623	-19.6643	-20.3143	-19.3944	-24.4009	-18.3295	-16.4287	-19.3369	-12.1185	-14.6297	-20.3179	-16.9602	-17.6873	-20.2374	-21.4127	-21.047	-18.9586	-13.0433	18.5558	-13.2406	-21.109	-17.7785	-14.7514	-19.5373	19.7989	-20.1746	-16.9155	-21.6389	-21.6764	-23.1112	-20.8093	-24.7642	-17.896
RCOR1	-12.2015	-12.4586	-8.93374	-13.1386	-8.15826	-12.2017	-10.9721	-13.2075	-11.263	-11.8955	-13.9821	-10.3501	-13.8316	-11.5565	-8.17245	-13.5157	-11.548	-12.1159	-12.8991	-12.6889	-15.4636	-12.5547	-10.9817	-12.7481	-8.65968	-10.1639	-14.1971	-13.1138	-11.3221	-12.6478	-12.7499	-12.4424	-12.4442	-9.09451	-10.7152	-8.66358	-13.6318	-10.4731	-9.51226	-12.0217	-11.1091	-12.8107	-11.6903	-13.3186	-14.1355	-15.378	-12.655	-14.9535	-12.0535
RELA	-10.1845	5.98051	7.87327	-13.0215	-8.2202	-6.94399	10.5958	-9.63616	9.51255	14.8964	-10.2572	11.6685	-11.7191	-10.4376	7.83719	-10.4004	-8.75205	-10.0656	-11.7162	-9.54644	-12.4622	-7.7149	-7.46866	-8.94645	-5.92121	8.01288	-9.47217	12.0208	-11.0143	-10.6448	-11.1075	-11.656	-8.92883	-4.12886	15.3726	-4.98503	-10.4316	-9.01611	-7.40452	-9.94829	13.7851	-9.63983	-7.24275	-12.6379	-9.55739	-12.1397	-11.1452	-14.5497	-7.24007
RELB	-18.1295	-16.5324	-14.5829	-18.5394	-12.6891	-17.8227	-14.0492	-18.844	-16.0987	-15.8131	-19.195	-13.7326	-19.1129	-18.7775	-10.7745	-19.2113	-16.3082	-17.0727	-17.5667	-20.2055	-21.697	-18.8316	-18.1776	-19.2876	-12.5616	-16.8046	-20.1543	-18.1815	-15.6352	-18.0081	-18.8769	-18.743	-18.4496	-14.4939	-15.3398	-13.9763	-19.448	-13.2127	-14.7211	-17.2926	-13.4501	-17.5603	-16.2817	-17.8623	-20.9549	-21.3243	-18.2273	-21.0916	-17.7058
REST	-17.288	-15.3206	-11.8382	-21.9296	-14.4013	-15.5432	-16.8944	-18.8872	-15.9076	21.1168	-21.7175	17.3876	-21.1568	-17.5162	-10.9361	-19.3133	-17.6615	-18.9192	-19.3339	-17.9283	-23.7077	-17.235	-15.0202	-17.8771	-11.0683	-13.9113	-19.3081	-16.2705	-17.3682	-20.0652	-20.5493	-20.3291	-18.1698	-10.9555	19.7001	-12.6747	-21.3519	-16.7066	-15.5981	-18.5731	20.8484	-18.7013	-15.2344	-20.8263	-19.0799	-21.5485	-19.0717	-23.6126	-16.3632
RFX1	-11.5547	-11.8031	-8.3567	-11.753	-7.69379	-11.3371	-9.29169	-11.198	-10.4364	-9.97871	-13.4742	-10.8793	-11.5823	-12.5919	-7.58506	-12.6754	-10.7609	-11.1857	-12.1362	-11.5644	-11.825	-12.7389	-11.461	-13.5228	-7.92534	-7.34541	-12.9766	-12.6832	-9.96912	-10.912	-11.7246	-11.8427	-11.7367	-9.46437	-9.48904	-9.47985	-14.6592	-11.3795	-10.1341	-11.5463	9.35157	-13.1432	-10.8849	-11.0643	-12.1928	-13.9218	-11.499	-12.8753	-11.7315
RFX2	-5.25674	-5.8567	-4.14963	-4.68869	-3.02577	-5.41632	-3.10726	-3.27992	-4.42297	-4.25546	-5.63708	-4.12641	-4.05629	-5.13312	-3.33143	-5.01594	-4.78805	-5.24577	-4.42868	-3.68291	-3.00267	-6.8502	-4.53035	-5.38341	-3.01542	-2.44671	-5.4454	-4.81613	-3.65434	-3.33348	-4.36012	-4.51001	-4.94733	-4.1331	-4.46413	-4.68232	-6.71758	-4.78895	-4.92554	-5.14182	3.37072	-4.96525	-4.56509	-3.2985	-3.21984	-5.74292	-3.41843	-4.98962	-4.9175
RFX5	-14.2286	-14.3271	-10.7558	-14.6387	-8.87306	-14.1551	-11.0974	-14.3351	-11.2747	-12.8629	-15.9736	-12.3734	-15.1135	-14.5829	-9.34456	-15.8376	-13.2309	-13.3405	-14.2501	-17.1563	-16.8405	-16.7857	-14.9328	-16.5862	-9.63502	-11.3348	-17.3653	-16.5329	-11.8256	-13.8446	-15.7127	-15.6548	-14.1491	-12.6516	-12.3766	-11.7211	-16.4283	-11.2574	-11.268	-14.6538	-10.0738	-14.9702	-13.0758	-13.1595	-17.0229	-17.3247	-14.5831	-15.8	-14.6181
RING1	-9.48177	-9.98816	-6.55342	-12.3639	-10.5793	-9.35664	-9.92318	-11.5133	-9.63491	11.0716	-12.6783	-9.56652	-11.2176	-8.97357	-8.83739	-10.7381	-10.7315	-10.967	-11.38	-9.69303	-13.2975	-9.39541	-7.42911	-10.5283	-7.30062	-8.065	-9.78699	-9.71398	-9.33503	-10.6703	-11.3738	-11.446	-9.15134	-7.31664	10.0572	-8.8765	-11.0403	-10.8971	-8.47748	-9.92205	10.722	-11.3337	-11.3427	-12.1452	-12.0433	-12.7907	-10.1806	-12.9023	-9.61452
RLF	-2.56191	-2.4615	-2.71472	-2.2195	-1.70442	-2.28123	-1.43174	-2.24814	-2.73018	-2.12996	-2.24276	-1.60395	-1.96019	-2.57141	-2.19637	-2.28891	-1.76525	-1.71532	-2.31942	-2.42391	-3.07655	-2.21491	-2.45729	-3.10724	-1.87755	-1.89593	-2.78243	-2.25906	-1.86257	-2.13607	-2.54929	-1.57467	-2.86578	-2.46353	-2.25769	-2.10177	-3.1289	-1.78671	-2.1115	-2.55577	1.43938	-1.93221	-2.48113	-2.01084	-2.76958	-2.25984	-2.41129	-2.1886	-2.4066
RNF2	-16.3081	-14.3791	-10.7515	-19.3827	-13.2478	-14.1268	-16.4294	-17.9471	-14.3505	19.3466	-20.5978	16.4525	-19.3533	-15.9576	-10.6887	-17.0952	-16.0374	-16.3396	-18.3466	-15.5933	-22.6886	-14.6069	-13.4792	-17.5808	-10.9468	-12.4724	-17.3132	-15.4119	-16.0931	-18.193	-18.9012	-18.7781	-15.8712	-10.5478	18.2039	-11.105	-19.3207	-15.5791	-14.5794	-17.633	17.8558	-17.9264	-14.8431	-19.1829	-17.8683	-19.9242	-17.2781	-21.4833	-14.3146
RNGTT	-12.0408	-12.5187	-9.93995	-11.1326	-8.25299	-12.9334	-9.31129	-12.4685	-9.82324	-10.0662	-13.4524	-9.06959	-11.687	-12.3723	-7.9972	-12.3148	-10.2649	-9.04314	-11.6555	-12.8726	-14.7632	-12.2187	-12.8416	-14.1108	-7.68997	-11.109	-14.1898	-14.0793	-10.0863	-11.2584	-12.9289	-11.5817	-11.7053	-11.7098	-9.20259	-10.3528	-14.161	-9.23915	-10.0482	-11.0236	-8.58442	-13.991	-11.0512	-11.977	-15.6598	-14.6111	-11.6119	-12.9558	-11.1535
RPA2	NA	NA	NA	NA	NA	NA	NA	NA	NA	NA	NA	NA	NA	NA	NA	NA	NA	NA	NA	NA	NA	NA	NA	NA	NA	NA	NA	NA	NA	NA	NA	NA	NA	NA	NA	NA	NA	NA	NA	NA	NA	NA	NA	NA	NA	NA	NA	NA	NA
RUNX1	-10.282	6.11035	9.77195	-14.074	-7.92272	-7.02674	12.2259	-10.0173	10.4616	17.443	-11.9581	13.5588	-12.2198	-11.0361	7.1731	-11.3548	-8.74071	-10.5337	-12.5136	10.1816	-13.2874	-8.68065	-7.3387	-10.5568	-6.03968	8.43961	-10.0009	14.2694	12.4562	-12.8447	-11.922	-13.6048	-9.96288	-3.49345	17.8606	-4.63323	-11.4384	9.81066	-8.09264	-10.4961	16.1669	-11.1446	-6.55305	-13.8694	-9.34236	-12.0917	-11.3728	-15.8444	-8.68234
RUNX1T1	-21.1871	-19.7404	-15.8685	-22.887	-14.3997	-19.0028	-17.5418	-22.2254	-17.7858	18.9713	-23.4042	-16.9333	-22.5355	-21.5558	-13.2358	-22.3105	-19.3013	-19.9387	-20.5758	-22.2192	-26.7851	-22.3881	-19.2002	-22.0117	-14.4953	-17.599	-22.6398	-20.2201	-18.612	-22.191	-22.9897	-22.1832	-20.6368	-14.9089	-17.8972	-15.743	-22.8251	-17.9244	-16.1298	-21.1528	17.7305	-21.8717	-18.0873	-21.5873	-24.7643	-25.8912	-22.1283	-25.2568	-20.0523
RUNX2	-6.88257	-5.04571	-5.14517	-7.22812	-5.31818	-6.16524	-6.28975	-6.73501	-6.77159	7.01484	-7.69561	5.54526	-7.90965	-6.04357	-5.09608	-6.52811	-6.93086	-6.81559	-7.31274	-7.1857	-8.07687	-6.72825	-5.28681	-6.45481	-5.06139	-6.62905	-7.18049	-7.07218	-6.16673	-7.00084	-7.99559	-6.73655	-6.32329	-4.26196	-5.83553	-3.95389	-7.12988	-6.67103	-4.60406	-7.09224	-6.88859	-6.05454	-5.371	-7.33535	-8.26991	-9.14515	-6.5188	-8.80115	-7.1335
RXRA	-19.1785	-15.3595	-13.9988	-21.3658	-14.1638	-17.1783	-16.5486	-18.4195	-16.3921	19.0218	-20.3712	15.8625	-21.1371	-19.1892	-11.3336	-20.4801	-17.3344	-19.8029	-19.5423	-20.3429	-23.3825	-19.6937	-18.4266	-19.6664	-12.8799	-16.2725	-21.0729	-17.9021	-17.1165	-18.6957	-20.4004	-19.7371	-18.3179	-12.9527	17.6006	-13.0081	-20.3372	-15.8916	-15.4351	-19.4427	18.4364	-19.4334	-16.2396	-20.2335	-21.8672	-23.3426	-20.5329	-24.1716	-18.3216
RYBP	-1.76436	-1.11196	0.957729	-1.25163	-1.94052	-1.34361	1.31165	-1.82192	1.29406	1.63922	-1.5794	1.37799	-1.41379	-0.870808	1.23001	-1.07865	-2.58305	-1.95293	-1.76661	-1.47753	-1.99723	-1.56645	0.962454	-1.19145	0.845772	-0.996731	-1.72542	-1.17225	1.1399	-0.979719	-1.55195	1.1504	1.04197	-1.06457	1.38093	-1.25966	-1.23212	-1.34765	-0.942476	-1.13085	1.88928	-0.93038	-1.50283	-1.11644	-0.827146	-1.27665	-1.50772	-2.00819	-1.15151
SALL4	-3.12922	-2.73764	-2.09179	-3.07538	-1.95469	-3.39179	-2.81516	-2.58348	-2.65431	-3.19961	-3.78418	-2.83069	-3.88427	-2.95983	-2.62035	-3.22072	-2.89092	-3.09341	-3.43685	-3.41148	-3.22973	-3.32585	-3.20148	-3.59045	-1.90895	-2.42448	-4.16237	-3.84289	-4.1037	-3.47873	-3.52917	-2.95941	-2.99195	-2.5525	-2.77355	-1.94026	-4.21117	-3.34812	-2.12833	-3.25087	-3.58633	-3.71998	-2.63454	-3.47637	-3.1904	-3.44534	-3.07583	-3.49581	-3.56977
SAP30	-19.679	-19.5567	-14.6386	-19.2045	-12.7971	-18.9655	-15.0981	-19.9356	-16.039	-16.3042	-21.6779	-16.3023	-19.4764	-20.0828	-14.1666	-20.1714	-17.1083	-17.2021	-18.0806	-20.9786	-23.3504	-20.491	-20.2009	-22.3799	-13.4565	-16.3448	-22.5145	-22.1071	-16.081	-18.5401	-20.8525	-19.2705	-19.2273	-17.2459	-15.6899	-15.7276	-22.9042	-15.1773	-15.1489	-18.3859	-13.579	-20.7134	-19.394	-18.6157	-22.6025	-23.127	-19.8016	-20.7212	-18.4423
SATB1	NA	NA	NA	NA	NA	NA	NA	NA	NA	NA	NA	NA	NA	NA	NA	NA	NA	NA	NA	NA	NA	NA	NA	NA	NA	NA	NA	NA	NA	NA	NA	NA	NA	NA	NA	NA	NA	NA	NA	NA	NA	NA	NA	NA	NA	NA	NA	NA	NA
SCML2	-8.47201	-8.33872	-6.45357	-8.982	-4.63227	-8.00013	-7.85041	-10.3536	-7.32202	9.1561	-11.7586	-8.53646	-10.6337	-8.9183	4.65944	-9.20614	-9.19487	-8.07463	-9.40583	-9.26499	-11.9595	-8.24109	-6.95754	-8.94229	-4.58958	-7.97963	-9.5184	-8.68085	-7.82333	-9.2876	-9.5904	-9.21101	-8.89666	-5.5207	-8.87169	-4.3467	-10.0655	-8.27631	-6.48935	-9.79757	8.87547	-10.1539	-5.80813	-9.64813	-10.2648	-11.3597	-9.98164	-11.4175	-7.48924
SCRT1	-4.68023	-4.35934	-2.66623	-5.22117	-2.93891	-3.98771	-3.97195	-3.83537	-4.48009	4.86678	-5.21012	-4.35483	-5.04565	-4.30633	-2.68194	-4.72641	-4.85149	-4.73602	-4.94476	-4.82585	-5.69494	-3.77942	-3.38572	-5.15388	-2.97016	-3.71673	-4.76322	-4.49154	-3.55777	-4.51705	-4.39727	-4.28362	-4.46206	-2.86583	4.46196	-3.14216	-4.40947	-4.65717	-3.23405	-3.97429	4.40605	-4.22901	-3.95396	-4.69788	-4.76769	-6.19214	-5.17861	-5.56901	-3.85475
SETBP1	-4.36822	-3.33292	-3.98272	-3.21998	-2.23413	-3.76308	-2.82625	-4.34055	-3.00238	-3.1943	-3.08704	-3.34089	-3.91627	-4.06365	-2.54429	-3.56921	-3.58494	-2.80546	-3.98531	-3.89713	-4.26067	-4.3627	-4.44607	-4.25329	-3.27437	-3.35792	-4.49668	-4.18254	-2.69972	-3.13828	-3.16652	-3.0382	-4.78362	-3.44095	-2.51009	-3.43082	-4.50403	-3.13808	-2.72989	-2.35777	-3.25328	-4.10728	-4.13625	-3.34573	-4.27155	-4.32748	-3.23668	-4.01658	-3.56655
SETD7	-3.41075	-4.50863	-1.69832	-4.21378	-2.07203	-4.48786	-4.26056	-3.51091	-2.17886	-2.73237	-3.83643	2.04736	-4.27499	-3.35514	-1.32104	-4.00234	-3.99568	-2.56357	-2.89393	-4.79364	-3.8411	-3.8392	-4.0183	-5.12997	-2.1889	-3.26916	-5.89365	-4.91162	-2.88747	-3.31673	-3.80413	-3.94503	-4.11892	-2.74441	-3.25351	-2.94086	-4.84023	-3.49947	-1.63568	-3.59499	-3.54163	-3.32616	-2.17208	-3.47096	-5.0216	-4.24437	-3.49495	-4.82988	-4.10057
SETDB1	-17.187	-17.3081	-13.073	-17.7686	-12.3086	-16.0993	-13.6062	-17.3468	-13.9392	-14.095	-19.1714	-13.8331	-17.5387	-16.8814	-12.1112	-17.7464	-15.2757	-15.2078	-16.5338	-17.9647	-20.6306	-18.3974	-17.0375	-18.5281	-11.7825	-13.7373	-19.814	-18.8467	-13.7249	-16.4674	-18.1696	-17.4601	-16.7677	-14.6317	-13.2062	-14.4421	-19.593	-13.8139	-14.2959	-15.9913	-13.311	-17.719	-17.0347	-17.3362	-21.3421	-21.2604	-16.6125	-18.6265	-16.9129
SETX	-7.32395	-6.87524	-5.82615	-6.68456	-4.22996	-6.37291	-5.26012	-7.65531	-5.81707	-5.98586	-7.67196	-5.19952	-7.26718	-6.93232	-5.01859	-7.32308	-6.17694	-6.14813	-6.58239	-7.306	-7.6957	-7.27227	-7.6548	-8.48348	-5.10733	-6.0393	-7.75955	-8.68154	-5.68511	-7.11173	-6.92843	-6.14928	-7.11417	-6.84382	-4.96827	-5.33786	-8.99007	-4.80618	-6.37332	-5.8981	-4.37475	-7.45289	-7.04508	-6.3495	-8.05421	-8.07533	-6.15891	-6.69119	-6.00522
SFMBT1	-2.94465	-2.01742	-2.56052	-2.62456	-1.91295	-2.86588	-1.91936	-2.98792	-2.59972	-3.19872	-3.39255	-2.41422	-2.98055	-3.02116	-2.4819	-3.11458	-2.7864	-2.17788	-3.16521	-3.09627	-3.23521	-2.96527	-1.97207	-2.67662	-3.09275	-2.76251	-2.72992	-2.54482	-3.03602	-2.94903	-2.8987	-2.6106	-2.48632	-3.02762	-2.72235	-1.99962	-2.81336	-2.14803	-2.4075	-2.59533	-2.41912	-3.1506	-2.54387	-2.882	-3.88544	-3.49963	-2.50471	-3.23645	-2.03056
SFPQ	-11.1007	-10.3139	-8.74717	-10.1503	-6.21355	-11.6971	-8.84436	-10.6009	-8.8408	-8.61826	-11.9484	-8.34679	-10.729	-10.5116	-6.54716	-11.2286	-9.05294	-8.41951	-10.318	-12.1796	-12.1634	-11.1223	-11.421	-11.4581	-7.23476	-9.61105	-12.4361	-12.0171	-8.52251	-10.2391	-10.9287	-10.3094	-10.933	-9.18245	-9.06509	-8.46004	-12.4355	-9.168	-8.91709	-9.82001	-7.80303	-11.8001	-9.26739	-9.83975	-12.8504	-11.6294	-10.3992	-11.0303	-9.7918
SIGMAR1	NA	NA	NA	NA	NA	NA	NA	NA	NA	NA	NA	NA	NA	NA	NA	NA	NA	NA	NA	NA	NA	NA	NA	NA	NA	NA	NA	NA	NA	NA	NA	NA	NA	NA	NA	NA	NA	NA	NA	NA	NA	NA	NA	NA	NA	NA	NA	NA	NA
SIN3A	-20.3492	-19.7915	-15.3368	-24.2637	-16.432	-19.8866	-19.0474	-21.0149	-18.0868	21.5334	-25.3532	-18.516	-23.2621	-21.5106	-13.4536	-23.0255	-19.7134	-21.0829	-22.974	-22.0396	-26.7092	-21.1145	-18.288	-22.5522	-13.905	-16.5674	-22.7577	-20.8314	-19.6782	-22.6894	-23.2691	-23.5447	-20.541	-14.5259	19.9053	-15.6906	-25.0028	-19.697	-16.8824	-21.9035	20.3171	-22.7046	-18.7493	-23.6307	-23.7902	-25.0262	-22.4956	-25.9876	-20.3092
SIN3B	-14.7588	-14.7155	-11.7509	-12.9961	-7.85254	-14.7385	-9.92237	-14.6084	-11.289	-11.8432	-15.5993	-12.9065	-13.593	-16.8252	-9.453	-15.2417	-11.5081	-11.5703	-13.2927	-15.8231	-17.3472	-16.3942	-17.5997	-17.7965	-9.84252	-12.8335	-17.9961	-18.205	-11.1313	-13.6954	-14.8067	-14.7385	-15.2534	-13.8694	-12.4618	-11.9691	-17.6126	-10.677	-12.2661	-13.7488	-8.23493	-15.7128	-12.6661	-11.9869	-18.5511	-17.6954	-15.4706	-14.1914	-14.9412
SIRT1	-2.29767	3.8572	2.85926	-2.00362	3.4305	2.0674	3.97216	-3.08273	3.52197	6.00892	-2.96418	5.08365	-3.78739	-2.95281	2.94136	-1.91636	-2.44401	-1.73384	-4.47072	3.61023	-4.37702	-1.25403	1.26084	1.24454	1.86729	3.2883	2.10047	4.67323	4.1975	-4.0405	-3.20838	-2.71613	-1.37907	3.44036	5.36101	5.731	-1.33467	-3.70309	1.86211	-1.60725	5.62611	-2.4872	4.10401	-4.24711	2.55997	-2.64313	-3.50609	-4.25244	-1.91501
SIRT3	NA	NA	NA	NA	NA	NA	NA	NA	NA	NA	NA	NA	NA	NA	NA	NA	NA	NA	NA	NA	NA	NA	NA	NA	NA	NA	NA	NA	NA	NA	NA	NA	NA	NA	NA	NA	NA	NA	NA	NA	NA	NA	NA	NA	NA	NA	NA	NA	NA
SIRT6	-3.44288	-3.00015	1.48255	-2.93925	-2.58477	-2.78029	-2.6422	-3.77337	-2.59731	-3.30314	-3.42656	-2.89841	-3.16039	-2.64059	-2.35117	-3.19506	-2.83207	-2.57058	-2.72304	-3.76468	-3.78708	-2.7352	-3.72839	-3.7913	-2.47841	-3.00401	-4.99987	-4.003	-2.46887	-3.19235	-3.38234	-2.65529	-2.83533	-3.17156	2.12177	-3.29297	-4.04905	-2.66437	-2.10194	-2.62705	2.1722	-3.69322	-4.07081	-3.4708	-4.04179	-3.38892	-3.39199	-3.59085	-3.06246
SIX1	0.881732	1.35409	1.46844	-1.06517	-1.5974	-0.84555	-1.38624	-0.967666	-1.22575	1.92891	-1.71553	1.18614	-1.69661	0.949109	1.20018	-0.716978	-1.48056	-1.02444	-1.80589	-1.17217	1.58923	1.36105	1.77397	-1.05853	0.408276	1.06746	-0.977492	1.09207	1.17058	-1.20605	1.26287	-1.18566	-0.526209	1.14519	-1.45909	1.38688	0.908783	-1.32554	-0.693449	1.95416	-1.76775	-1.09543	-1.18841	-1.48122	0.732179	-1.02064	-0.802073	-1.18571	0.454771
SIX2	-3.34512	1.85637	2.83124	-4.97705	-5.34607	2.01552	-5.05289	-3.48898	3.87415	6.08176	-3.8937	4.99326	-4.41947	-2.98213	3.86366	-2.47127	-4.1406	-3.49268	-5.14139	3.45873	-5.1601	1.38418	1.71216	-2.27601	-2.05799	3.44351	2.69118	4.79218	-4.4184	-4.35302	-2.93105	-3.68947	-2.06836	1.34029	5.36005	-1.16448	-2.11411	-3.903	-2.91075	-3.14926	6.09658	-3.48799	-3.11393	-5.99923	-2.69369	-4.21779	-3.6053	-5.94064	-1.73829
SIX5	-22.9792	-21.3233	-17.9107	-20.1248	-13.3599	-22.1336	-15.1985	-22.3739	-17.7768	-16.6638	-23.1035	-18.0194	-20.7725	-22.709	-14.3658	-22.2995	-18.5776	-17.6505	-20.6358	-22.9638	-23.3814	-23.3826	-23.7206	-24.9809	-14.192	-18.5022	-25.8641	-26.175	-16.9796	-19.9418	-21.6225	-21.118	-23.2597	-21.2096	-17.4648	-17.7938	-25.5691	-15.9476	-19.0819	-19.8561	-13.1655	-23.7533	-20.1244	-18.8975	-25.6524	-25.3917	-21.385	-21.741	-21.2539
SKI	-14.7199	-13.4838	-12.8367	-15.6251	-10.4093	-14.7122	-12.5779	-15.438	-12.127	12.6912	-16.0371	-11.0246	-15.6825	-15.6689	-8.07121	-16.3224	-13.4362	-14.429	-14.3433	-16.7991	-18.1874	-15.2869	-14.3582	-14.2111	-10.0944	-13.0957	-17.0356	-14.9223	-13.7889	-14.3093	-15.8417	-14.8969	-14.9214	-10.533	-13.1064	-11.311	-15.5005	-11.963	-10.7451	-15.4021	-11.9858	-13.9473	-12.3284	-15.3626	-17.9212	-18.4904	-14.9068	-17.7988	-15.269
SKIL	-5.6043	-4.90365	-4.03481	-4.28538	-2.424	-5.57556	-4.42401	-4.69846	-4.35288	-3.81226	-5.45205	-3.95799	-4.90423	-4.99317	-3.81224	-5.59436	-3.86032	-4.35239	-5.19744	-5.53108	-5.72029	-5.44227	-5.78641	-5.72879	-3.26251	-4.17614	-6.71884	-6.39606	-4.60043	-5.12344	-5.95329	-4.72481	-5.83872	-4.88996	-3.90883	-3.68295	-5.96593	-3.59925	-3.9115	-4.74751	-3.19925	-5.22916	-4.27501	-4.77743	-6.21475	-5.13366	-4.74904	-4.77889	-4.96764
SKP2	NA	NA	NA	NA	NA	NA	NA	NA	NA	NA	NA	NA	NA	NA	NA	NA	NA	NA	NA	NA	NA	NA	NA	NA	NA	NA	NA	NA	NA	NA	NA	NA	NA	NA	NA	NA	NA	NA	NA	NA	NA	NA	NA	NA	NA	NA	NA	NA	NA
SMAD1	-16.3217	-14.945	-11.5361	-18.4206	-11.7631	-14.6147	-14.5766	-16.3039	-13.1705	14.5444	-16.9086	-12.4532	-18.5499	-16.1754	-9.19912	-16.198	-14.9717	-15.3685	-15.9549	-17.3767	-20.0233	-16.1671	-15.5235	-17.4732	-10.9611	-15.0928	-18.7482	-16.3533	-14.9568	-17.4686	-16.8124	-16.2718	-15.3563	-10.867	-14.0472	-11.7154	-17.2402	-12.7783	-12.3635	-15.3794	-14.9851	-16.1177	-15.2122	-17.6203	-18.7232	-20.449	-17.1139	-19.735	-14.8688
SMAD2	-16.9265	-16.7856	-11.5072	-21.0865	-15.3081	-15.6547	-18.2301	-17.835	-16.1768	22.2804	-22.7916	17.6302	-20.5084	-17.2279	-11.2912	-19.4841	-17.2175	-18.2972	-20.4514	-16.8395	-23.9059	-17.299	-14.0372	-18.5565	-10.46	-13.0872	-18.7452	16.8387	-17.918	-20.0394	-20.6059	-21.5286	-17.6272	-11.5505	20.1817	-12.2341	-22.1711	-17.4883	-16.0312	-18.6095	20.3892	-20.6546	-16.7207	-21.3894	-19.6756	-21.1814	-18.7842	-23.8812	-15.9939
SMAD3	-18.7067	-17.9205	-14.5783	-22.2632	-13.8017	-18.1993	-16.8211	-19.6581	-16.4833	18.9685	-22.2979	-15.5598	-21.5216	-19.8473	-12.6837	-20.9259	-17.4794	-18.1684	-20.1441	-20.6924	-23.7239	-19.3645	-18.7041	-21.4784	-12.3044	-16.9136	-22.0282	-19.8844	-17.8721	-19.8939	-21.5537	-20.4707	-19.422	-15.0041	17.2576	-13.4646	-21.744	-16.3433	-16.1552	-19.9383	18.2228	-20.1324	-16.7333	-20.663	-22.5808	-24.655	-20.6554	-23.7398	-17.9814
SMAD4	-16.8598	-15.8985	-11.4991	-19.3403	-12.5793	-16.8919	-15.1705	-16.5439	-14.4233	16.5852	-20.1742	-14.2753	-19.2558	-16.3117	-11.3565	-18.3101	-16.1033	-16.4075	-17.4369	-17.579	-21.6624	-16.5472	-14.739	-17.5998	-10.7754	-13.7562	-18.9717	-16.832	-15.6924	-17.9264	-18.8854	-17.7649	-16.0814	-12.0693	14.9231	-12.2144	-19.0894	-15.8711	-13.8761	-17.5294	15.8974	-17.9841	-15.2081	-18.051	-18.959	-20.3391	-17.4076	-21.0704	-16.0915
SMAD5	-22.2981	-21.3287	-16.4282	-20.9482	-14.5097	-20.598	-15.7978	-22.1555	-17.071	-16.9615	-22.6662	-16.3531	-21.416	-22.3412	-15.0762	-21.7079	-18.0803	-18.6584	-19.7753	-23.5618	-24.4709	-23.1765	-22.2925	-24.7937	-15.025	-18.4991	-24.6281	-25.3645	-18.0045	-19.9468	-21.3134	-20.5538	-20.8351	-20.4217	-16.6651	-19.7999	-24.2593	-15.8069	-18.0742	-20.2669	-15.063	-22.0558	-21.3766	-20.4783	-26.405	-25.1831	-21.2262	-21.3824	-20.4648
SMARCA2	-17.7362	-17.0407	-12.5738	-18.3248	-11.4169	-17.3073	-15.3936	-17.5705	-13.3017	-14.8323	-20.1231	-14.2526	-18.981	-16.6449	-11.2493	-18.7016	-15.7495	-15.2481	-17.1866	-19.082	-21.2677	-18.3898	-16.0832	-18.4407	-10.7315	-15.6688	-19.5359	-17.9497	-15.4488	-16.7821	-17.7693	-17.2534	-17.2314	-13.094	-13.6411	-12.3033	-19.072	-15.3777	-13.548	-16.442	-14.7478	-19.2461	-15.5871	-16.4783	-20.7049	-20.0084	-17.778	-19.729	-15.9578
SMARCA4	-12.0384	-7.05829	10.6682	-16.774	-10.5483	-8.40232	14.7244	-11.5882	12.6967	20.063	-14.8819	15.7569	-15.6699	-13.1582	9.51035	-14.0207	-10.7034	-13.1422	-14.634	11.9419	-16.611	-10.4963	-8.79101	-11.1568	-7.16499	10.6902	-12.8499	15.7931	14.4617	-15.4286	-14.2611	-15.8516	-11.5605	-4.9724	19.0729	-6.23162	-14.3104	-12.4801	-10.6728	-13.5905	18.8666	-13.5171	-8.97721	-16.8813	-11.2387	-14.2179	-13.6	-18.4952	-10.6786
SMARCA5	-7.57077	-7.18461	-5.97234	-7.3858	-4.24932	-7.42371	-5.93448	-7.80966	-6.64238	-7.16976	-8.45402	-5.71122	-8.06456	-7.82504	-4.46213	-7.64292	-6.71007	-7.16023	-7.51061	-8.62574	-9.51197	-7.50216	-6.69969	-8.13564	-4.83742	-6.51972	-7.77782	-7.45068	-6.63756	-7.3222	-7.91397	-6.54688	-7.44283	-5.31699	-6.84365	-4.58537	-7.16996	-7.06755	-4.64771	-7.6151	6.04902	-7.44604	-5.03367	-6.81435	-9.10723	-9.35835	-7.61749	-8.58147	-7.06795
SMARCB1	-4.75732	-4.58044	-3.29257	-4.39221	-3.42486	-3.92986	-3.57914	-4.62449	-3.89564	-4.64881	-5.14569	-4.10567	-4.78506	-4.70861	-2.66422	-4.9212	-3.60818	-3.20561	-4.2793	-4.35967	-6.37951	-4.61805	-4.08102	-4.46513	-2.59324	-3.74479	-4.86889	-4.64759	-3.10282	-4.67716	-5.39093	-4.64112	-4.77779	-3.29884	-3.94819	-2.76149	-4.95831	-3.00201	-3.19116	-4.05176	3.41092	-4.13366	-4.6262	-4.23064	-4.88921	-5.15139	-3.75768	-5.00318	-4.54974
SMARCC1	-14.8594	-12.0041	-10.4329	-20.3581	-12.6538	-12.6614	-16.3517	-15.8839	-13.7827	21.2766	-19.3346	17.2043	-19.1205	-14.7248	10.4447	-17.4922	-14.6006	-16.4028	-17.3584	-14.5989	-20.5656	-14.4606	-12.2751	-15.9887	-9.23286	-11.2015	-16.6411	16.1761	-15.3982	-18.5381	-18.3675	-17.8746	-14.9865	-8.69146	19.6559	-9.80174	-18.0366	-14.9513	-13.9861	-16.3907	19.9323	-16.8643	-13.2145	-18.4831	-15.8658	-18.6555	-16.8574	-22.0416	-13.52
SMARCC2	-9.11362	-8.58045	-6.58121	-7.9059	-6.46245	-7.94822	-7.34595	-9.22731	-7.80411	-7.74334	-9.37023	-6.82294	-8.6444	-8.84299	-5.86459	-9.01929	-7.70402	-7.34918	-8.26568	-8.91345	-10.5971	-8.74087	-8.34491	-8.68795	-5.80007	-6.86351	-9.76416	-8.63766	-6.81874	-7.82706	-9.24357	-8.16865	-8.09738	-6.30944	-7.12647	-6.57869	-9.37573	-6.73024	-6.25899	-8.63272	-6.58051	-8.94641	-8.39011	-8.06555	-9.62591	-11.368	-9.13464	-9.97868	-8.3177
SMARCE1	-7.23932	-6.80653	-5.11759	-7.23403	-4.79688	-6.88836	-6.56841	-7.22127	-6.21423	6.05685	-6.56086	-5.92478	-7.94171	-6.55966	-4.1912	-7.40834	-6.69006	-6.88016	-6.76258	-8.1469	-8.29251	-6.74014	-6.64275	-7.23416	-5.01274	-5.73684	-7.52257	-7.34313	-6.4193	-7.20299	-7.51134	-7.11952	-6.70931	-4.63889	-5.51239	-5.28261	-7.51381	-5.70262	-5.16511	-6.28734	-5.7573	-7.15287	-6.00412	-7.16224	-7.95004	-8.43388	-7.64626	-8.23753	-6.53106
SMC1A	-12.6642	-11.0779	-9.1197	-15.3405	-10.7037	-11.4573	-12.762	-14.1354	-11.8913	15.1434	-15.4855	13.2375	-16.5693	-13.255	-8.25266	-14.624	-12.9797	-13.9566	-15.0936	-13.5003	-17.8025	-12.4008	-10.4673	-12.5153	-8.58061	-10.3859	-13.1456	11.9291	-14.0968	-14.6482	-14.1584	-13.8871	-12.7151	-7.82377	14.0675	-7.73809	-13.8471	-12.5008	-10.286	-14.1909	15.303	-13.8805	-11.5767	-15.8322	-14.7037	-16.7584	-14.0354	-17.9683	-11.2369
SMC3	-16.1069	-13.1291	-11.3959	-20.0893	-12.7331	-14.3404	-15.6283	-16.0689	-14.5864	20.0127	-19.1436	15.9132	-18.9935	-17.0085	9.95503	-17.5964	-15.7697	-17.0471	-18.7939	-16.4751	-20.5519	-16.1379	-13.3423	-16.3106	-10.0289	-12.8547	-17.5743	15.5199	-17.0956	-18.2312	-18.3296	-18.9843	-16.3595	-10.1828	18.9017	-10.567	-19.3416	-14.8749	-13.8582	-17.8605	19.3033	-17.6821	-14.2368	-19.2511	-17.911	-19.8211	-17.4449	-22.2884	-14.2545
SMN1	1.16035	-1.49809	1.00324	-0.574548	1.52084	0.867364	0.879759	-1.65367	0.955199	-1.18456	-0.678427	-1.48713	-1.52288	-1.45803	-1.77111	-1.65479	-0.821133	0.919253	-1.08165	-1.18979	-2.28469	-0.748699	-1.92481	-1.25435	-0.781092	-1.44698	-2.0555	-1.69109	-1.13057	-1.0433	-0.967779	-0.899811	-1.46594	-0.681436	1.25319	-1.43041	-1.26857	0.693104	-1.01839	-0.933371	-2.27599	-1.42305	-1.90347	-1.46447	-1.21983	-1.38911	0.749904	-0.887415	-0.783058
SNAI1	-0.955017	-1.43394	1.40357	-0.813668	1.45268	-1.1257	1.41078	-1.09737	-1.52902	-1.59987	0.881204	-1.78334	-1.94108	-0.978951	-0.927683	-0.858609	-0.863655	-1.55613	-0.667728	0.813248	-1.89607	-1.16803	-1.19318	0.932051	-1.64989	-1.47768	-1.83829	-1.55395	-1.56666	0.657287	-1.24867	0.59224	-0.945823	-0.746004	1.14472	0.772081	-0.842257	-0.943016	1.08597	-0.874516	0.837468	0.616171	-2.04678	-0.76597	-1.01319	-1.58	0.867761	0.715862	-0.705028
SNAI2	-11.1909	-9.67485	-7.53246	-13.5161	-8.30498	-10.2995	-11.6978	-12.231	-10.1753	14.1748	-13.9287	11.7662	-14.0574	-11.5689	-7.91104	-11.997	-11.7113	-11.4231	-13.3371	-11.6768	-15.2736	-10.7571	-8.79116	-12.4324	-6.71903	-8.76341	-12.3801	11.4877	-11.875	-13.3397	-13.4789	-13.2807	-11.6368	-6.69577	13.6417	-6.92086	-12.7064	-12.3211	-10.2064	-12.0314	13.6499	-13.0561	-8.33722	-14.0341	-12.8908	-14.3048	-12.1944	-15.8233	-10.0706
SNAPC4	-1.16213	-0.961984	-0.588031	0.731004	-0.719719	-1.14573	0.66377	-1.06253	-0.997135	1.42823	-0.923609	0.688022	-0.705988	-1.04889	1.32354	-1.19779	-1.49512	-1.2832	-0.680318	0.556497	1.30027	-0.871684	1.0761	-1.41457	1.87811	-0.879072	-1.15156	1.11893	-1.6686	-1.13209	0.727412	-2.16199	-1.93766	-0.935007	-1.13625	-0.704123	1.16916	-0.968605	-1.69081	-1.8374	-0.795808	-0.948695	-0.719925	-0.769174	-0.563765	-1.10936	-1.50176	-0.787779	-0.785624
SNIP1	-5.38409	-5.34442	-4.12914	-4.28709	-3.14568	-5.19821	-3.26497	-5.65137	-4.26747	-3.8423	-6.22225	-3.53352	-5.63036	-6.22525	-3.34788	-5.58672	-3.49622	-3.47739	-4.53047	-5.48156	-5.47386	-4.79056	-4.97073	-5.16691	-3.12064	-4.09414	-6.01757	-5.47234	-4.18	-5.57339	-4.06086	-3.96626	-4.82725	-4.82666	-3.91708	-3.79709	-5.70632	-3.25031	-4.35582	-4.80246	-3.47328	-5.82832	-3.99945	-4.91884	-5.74442	-6.57784	-5.20578	-5.10058	-3.99127
SNRNP70	NA	NA	NA	NA	NA	NA	NA	NA	NA	NA	NA	NA	NA	NA	NA	NA	NA	NA	NA	NA	NA	NA	NA	NA	NA	NA	NA	NA	NA	NA	NA	NA	NA	NA	NA	NA	NA	NA	NA	NA	NA	NA	NA	NA	NA	NA	NA	NA	NA
SON	-4.57358	-4.02408	-2.67596	-4.2781	-2.02923	-3.89225	-3.97085	-4.60001	-4.14567	4.07471	-5.11018	-3.94217	-5.19969	-4.79186	-2.18912	-4.31648	-4.1369	-4.80558	-4.52605	-4.61031	-5.78359	-4.49358	-3.49583	-4.67043	-2.65295	-3.04088	-4.23604	-3.91291	-3.06839	-4.56753	-4.72959	-4.53378	-4.9945	-3.16196	-4.58303	-2.34571	-4.52179	-4.28628	-2.41423	-4.58983	-3.80146	-3.95382	-2.95003	-4.0198	-4.5076	-4.50275	-4.38346	-5.47273	-5.13477
SOX13	-6.66921	-7.29106	-5.57393	-8.15637	-5.87062	-7.40167	-6.58711	-7.00479	-5.08831	-6.22329	-8.70598	5.09419	-8.21537	-6.39574	-4.68684	-7.43296	-8.03403	-6.37098	-7.28519	-7.66711	-8.95647	-7.35719	-6.07533	-6.66894	-4.95282	-6.65903	-8.26842	-7.05377	-6.69714	-7.09946	-7.98605	-7.58164	-7.07194	-5.257	-5.61037	-6.10993	-7.18821	-6.47676	-6.19336	-6.55758	-6.37545	-7.17286	-6.17997	-8.07982	-9.43172	-9.36727	-6.95639	-8.97056	-6.37703
SOX17	-8.48684	-7.9059	-6.53336	-7.69002	-4.87201	-8.93654	-6.34612	-8.82352	-6.78658	-7.22924	-9.29822	-8.10314	-8.62502	-8.99721	-6.60508	-9.34522	-7.96026	-7.72352	-8.53609	-9.33346	-10.3516	-8.93409	-8.91355	-10.4998	-5.90892	-7.74107	-10.2685	-10.5881	-7.21641	-8.02335	-8.66452	-7.51274	-8.66303	-9.06031	-6.9472	-7.9038	-10.6805	-6.5003	-7.84091	-7.72388	-6.33468	-9.58129	-9.02189	-7.87331	-9.98682	-10.0723	-8.69808	-8.76206	-8.44069
SOX2	-14.9097	-14.7841	-9.97057	-17.7767	-12.2466	-13.9793	-14.6301	-15.5351	-12.8352	13.5457	-17.2002	-13.4928	-17.5155	-13.7562	-10.3034	-16.3371	-14.0125	-14.3386	-15.9574	-14.7956	-18.4264	-14.3808	-12.7754	-16.0712	-9.12608	-12.2144	-17.4623	-15.3534	-13.9962	-14.788	-15.5118	-16.6552	-13.784	-11.8781	12.1808	-11.7012	-18.0205	-13.0326	-11.7855	-14.9882	-13.8702	-15.9148	-15.4095	-16.5584	-16.7715	-17.8068	-15.1594	-18.8204	-13.7624
SOX4	-16.6966	-15.7206	-12.4404	-16.4514	-11.8606	-16.7433	-13.7002	-16.69	-13.8585	-14.8695	-17.7842	-13.4907	-17.2049	-15.4786	-10.5609	-17.241	-14.5014	-14.2505	-16.0367	-17.6193	-18.3457	-17.3524	-16.1143	-16.4475	-10.4412	-14.362	-18.0788	-18.1594	-14.6159	-15.9572	-16.8979	-14.6823	-16.3987	-14.4345	-13.1711	-13.1791	-18.3807	-13.0447	-12.4748	-15.7228	-12.7842	-17.5932	-15.995	-15.5165	-19.737	-19.2457	-15.642	-17.6346	-15.3012
SOX6	NA	NA	NA	NA	NA	NA	NA	NA	NA	NA	NA	NA	NA	NA	NA	NA	NA	NA	NA	NA	NA	NA	NA	NA	NA	NA	NA	NA	NA	NA	NA	NA	NA	NA	NA	NA	NA	NA	NA	NA	NA	NA	NA	NA	NA	NA	NA	NA	NA
SOX9	-10.2963	-10.758	-7.93117	-10.5589	-6.79171	-10.9975	-8.56804	-11.9209	-9.58392	-9.61718	-12.5035	-9.03783	-10.5611	-11.4119	-7.67112	-11.7015	-10.4749	-9.97066	-10.5861	-12.0629	-13.4805	-11.9299	-11.6538	-12.6877	-6.9947	-9.74311	-13.2656	-14.1413	-8.33662	-9.99904	-11.7169	-10.978	-10.4282	-9.92864	-8.92502	-9.28105	-12.4938	-8.78104	-8.50325	-11.2416	-7.67923	-11.9607	-10.5903	-10.3337	-13.922	-14.0213	-11.4925	-12.0985	-10.1703
SP140	-5.67264	-4.67197	4.85435	-7.88419	-5.74234	-4.67346	-7.38764	-6.78388	-6.4869	9.84744	-7.7504	7.83408	-7.73347	-5.73319	5.14381	-5.86039	-5.85027	-6.51936	-7.83942	-5.89131	-9.23053	-4.92161	-4.17974	-6.50238	-4.48656	4.87356	-5.66277	7.68073	-7.03253	-7.77561	-8.00826	-7.36633	-5.39816	-2.31562	9.11003	-4.20763	-6.53713	-6.92605	-4.77106	-6.65764	9.99361	-7.11759	-4.33945	-9.20965	-5.69052	-8.2848	-6.86536	-9.73933	-5.53054
SP1	-14.0138	-10.6413	11.6626	-18.1012	-10.8375	-10.6107	-14.9427	-13.451	13.006	21.0959	-17.4361	17.4017	-16.6604	-13.9246	-8.9954	-15.4606	-12.0712	-14.9444	-16.3905	-12.6764	-19.4827	-12.9058	-10.9491	-14.2666	-7.58811	10.4442	-14.2366	17.2496	-15.1557	-17.0759	-16.7582	-17.9833	-13.9203	-6.6936	20.3012	-7.95498	-17.3609	-14.2714	-11.9249	-15.2117	20.0906	-15.3412	-10.1156	-18.9623	-13.6108	-16.7084	-15.9858	-21.1591	-13.2723
SP2	-20.4398	-20.9199	-14.7805	-22.0656	-15.382	-20.2745	-17.9554	-21.532	-17.6256	-19.0194	-24.3716	-19.0886	-22.1959	-21.4185	-14.7397	-22.9093	-19.3016	-19.8677	-21.6759	-21.8818	-27.1295	-20.831	-19.3293	-21.2077	-13.5086	-16.6203	-22.8492	-21.3467	-19.0442	-20.8318	-21.9811	-22.6913	-20.6075	-16.1496	-17.582	-15.3599	-24.5027	-18.8431	-16.9294	-22.0907	17.9327	-23.0685	-19.101	-20.9988	-24.0991	-25.5773	-21.696	-25.205	-20.5684
SP3	-3.44346	-4.17941	-3.19972	-3.31122	-2.21553	-4.08359	-2.84897	-4.02076	-3.48715	-3.70089	-4.01985	-3.7383	-3.15985	-3.96065	-3.38576	-3.82345	-3.36388	-3.71598	-3.64988	-4.51326	-4.09819	-3.2498	-3.94366	-4.23839	-3.07089	-3.68157	-4.62999	-4.8332	-3.28441	-4.23161	-3.84459	-3.55298	-4.35754	-3.53677	-3.06545	-3.29069	-4.65149	-2.8197	-3.04212	-4.56342	2.15377	-4.34262	-3.26082	-3.16067	-3.82526	-5.20035	-4.01297	-4.16463	-3.73468
SP4	-14.7617	-14.529	-10.4129	-14.4033	-8.66437	-14.4725	-12.2177	-15.2919	-11.6236	-13.0405	-17.2311	-12.5868	-14.5956	-14.3967	-8.80563	-15.0058	-13.8143	-13.5273	-14.5336	-16.2465	-18.0802	-14.2001	-14.0972	-15.0483	-9.29833	-12.2363	-15.534	-16.2077	-12.1809	-13.9233	-15.2001	-14.5095	-14.266	-10.9013	-12.7455	-9.22231	-16.4924	-12.6871	-10.445	-13.8522	-11.2248	-15.4991	-11.828	-14.4888	-16.7883	-17.9641	-15.4585	-16.3573	-12.4626
SP5	-16.4577	-14.9704	-11.421	-19.2562	-11.8285	-15.8306	-16.3187	-17.2538	-14.8953	19.0411	-20.533	15.5809	-19.6853	-16.3856	-11.0102	-17.7846	-16.3906	-16.6456	-18.2998	-16.9547	-23.1745	-15.6332	-13.3846	-17.0502	-10.2018	-12.7185	-17.3725	-15.3389	-16.7012	-18.7499	-19.2287	-19.0989	-15.9222	-11.0602	17.8413	-10.8099	-18.9611	-15.464	-13.9507	-17.5817	18.2672	-19.2647	-13.9491	-19.4319	-18.4603	-21.0207	-18.5672	-20.9921	-15.7833
SPDEF	-7.33079	-6.64437	-5.57461	-5.95155	-4.41631	-6.66788	-5.18069	-7.32156	-6.52142	-5.36956	-6.82766	-5.3024	-6.84715	-6.96351	-4.36438	-6.68347	-6.00439	-5.97504	-5.81323	-7.9358	-6.97747	-7.31107	-7.82228	-7.55347	-5.17643	-6.51673	-7.62738	-8.30475	-4.94374	-6.54152	-6.86076	-6.121	-6.44805	-6.01625	-5.89013	-5.34305	-7.6832	-5.32657	-5.61661	-6.86206	-4.25506	-7.85534	-6.50475	-5.89243	-8.32926	-8.45114	-6.06747	-5.90849	-7.29017
SPI1	-13.9085	-10.4089	-10.0471	-16.9266	-10.8179	-11.4391	-13.9508	-13.3555	-11.3411	17.4785	-14.9221	14.022	-16.6526	-14.9073	10.2469	-15.194	-13.1155	-14.397	-14.9266	-13.5896	-17.6549	-12.7025	-11.9774	-14.1198	-9.00035	-9.87448	-15.802	14.2135	-13.9207	-15.4488	-15.9802	-15.9363	-13.9502	-7.97319	16.5491	-8.66587	-15.4038	-12.2455	-11.8894	-14.8702	17.5641	-14.2654	-11.2963	-16.3661	-14.2186	-17.5898	-15.0794	-19.2208	-13.1217
SPIB	-5.89513	-3.70121	-5.3161	-6.64412	-5.08593	-4.75125	-5.47382	-6.93124	-5.12388	5.79687	-3.98641	4.88791	-6.52111	-6.2246	3.06119	-5.16867	-5.8958	-6.08286	-5.44829	-7.849	-7.92639	-6.00375	-5.73241	-4.07097	-4.63351	-5.46039	-6.2424	4.78083	-6.76155	-6.7921	-5.82779	-6.17948	-5.56555	-2.71887	-5.45347	-4.7941	-4.18541	-4.01428	-3.58328	-5.63021	-6.05291	-4.36277	-5.18079	-7.0595	-6.38927	-8.35421	-6.10283	-7.6999	-6.55172
SQSTM1	NA	NA	NA	NA	NA	NA	NA	NA	NA	NA	NA	NA	NA	NA	NA	NA	NA	NA	NA	NA	NA	NA	NA	NA	NA	NA	NA	NA	NA	NA	NA	NA	NA	NA	NA	NA	NA	NA	NA	NA	NA	NA	NA	NA	NA	NA	NA	NA	NA
SRC	-15.9365	-15.2412	-11.6131	-14.3245	-9.33855	-15.0062	-11.3688	-15.7939	-13.0035	-12.3835	-15.9639	-12.1073	-15.1942	-15.7641	-9.50438	-15.6899	-13.1838	-12.8413	-15.3288	-16.0902	-17.2484	-15.2918	-17.0006	-17.2849	-10.0998	-12.8525	-17.5664	-17.1027	-11.7296	-13.9833	-14.4819	-14.5077	-15.2328	-13.6835	-12.2134	-11.4458	-17.62	-11.5142	-12.4148	-14.166	-10.4438	-16.7027	-13.7806	-13.8803	-18.9552	-17.9438	-14.5976	-16.3066	-14.1623
SREBF1	-8.12711	-7.84075	-5.66882	-7.17462	-5.24439	-8.39965	-5.7805	-8.06511	-6.5793	-6.51284	-8.74386	-7.04022	-7.85984	-8.69274	-5.69827	-8.39427	-7.23657	-6.96336	-7.92885	-8.30741	-8.84044	-8.78823	-8.92388	-8.97831	-5.36072	-6.78138	-10.3212	-8.6059	-6.42752	-7.0521	-8.1248	-7.00212	-8.47277	-7.03183	-6.89534	-5.06685	-9.43249	-6.16912	-7.28852	-8.27718	-6.00878	-8.35231	-7.2871	-7.11384	-9.37291	-10.5754	-8.54139	-8.71779	-7.58565
SREBF2	-20.783	-18.074	-16.5194	-20.838	-14.2656	-18.9501	-16.0504	-21.0869	-17.4201	-17.6901	-20.4808	-15.8572	-22.3035	-21.4859	-11.7855	-22.1175	-18.9969	-19.4078	-19.5403	-24.2308	-24.0678	-21.6303	-20.6242	-20.9828	-14.845	-18.2105	-24.8029	-21.1549	-18.3283	-19.776	-21.1791	-20.8386	-20.8967	-15.2744	-16.7539	-15.072	-22.2902	-14.9818	-16.0288	-19.902	-15.7386	-19.6824	-17.4147	-20.2514	-24.212	-25.3574	-20.2419	-23.4025	-19.9585
SRF	-15.4436	-14.3156	-11.4338	-18.0985	-11.7191	-14.9996	-15.3267	-16.7156	-14.4102	17.7997	-19.593	13.8866	-18.067	-15.5194	-10.1226	-17.1677	-16.2261	-15.4668	-16.9116	-15.7287	-19.6684	-15.0118	-14.6091	-16.669	-10.0352	-12.1766	-17.5324	-15.1212	-14.853	-16.6118	-18.0662	-17.5653	-15.5268	-11.4524	15.6246	-10.4179	-18.6093	-14.9757	-13.1678	-16.5362	16.5641	-18.0958	-14.4528	-17.4625	-18.8521	-18.947	-16.9157	-20.896	-14.2242
SRSF9	NA	NA	NA	NA	NA	NA	NA	NA	NA	NA	NA	NA	NA	NA	NA	NA	NA	NA	NA	NA	NA	NA	NA	NA	NA	NA	NA	NA	NA	NA	NA	NA	NA	NA	NA	NA	NA	NA	NA	NA	NA	NA	NA	NA	NA	NA	NA	NA	NA
SS18	-14.9643	-13.8856	-10.3702	-19.5949	-12.861	-13.7102	-15.9286	-15.3473	-13.8499	18.7559	-19.0415	15.3062	-18.2214	-14.7844	-10.6142	-17.7718	-15.1129	-14.6747	-18.4959	-15.2722	-20.9404	-14.6212	-12.1064	-16.428	-9.48869	-12.3619	-16.7378	-15.6744	-15.2763	-17.8092	-17.4773	-17.2558	-15.5469	-10.1567	16.912	-9.75796	-17.927	-14.8754	-12.6835	-16.2496	17.0631	-18.0994	-13.6242	-17.6716	-17.5861	-19.4923	-17.5775	-21.409	-13.4615
SS18/SSX1	2.17508	2.11548	1.61801	1.00292	-0.689279	1.84574	1.69599	1.42932	1.84646	2.20716	-1.41924	2.19901	-1.42205	2.34598	0.837034	1.6227	0.798493	1.39261	2.04177	2.42221	1.60222	1.6164	1.60181	2.71642	1.88827	3.05211	2.06726	2.41053	2.00802	-1.34778	1.81703	0.948889	0.920495	2.22971	2.74743	2.73719	2.27427	1.36323	1.54578	1.60475	2.20283	1.2326	-0.897189	-1.54384	1.81077	1.97699	-0.931809	-1.54332	2.07344
SSRP1	-19.1482	-18.9928	-14.1011	-20.6199	-12.9133	-17.2718	-15.7706	-18.9384	-16.1933	-16.3312	-21.1315	-15.9445	-20.1352	-18.5561	-13.6397	-21.0343	-16.55	-17.1445	-18.5606	-21.2881	-22.4008	-19.1201	-18.3877	-21.3574	-13.6715	-16.8654	-21.5038	-21.1945	-16.4726	-17.5875	-18.287	-18.3965	-19.0207	-16.5663	-13.2889	-14.9993	-20.9296	-14.5905	-14.8677	-17.8016	-15.7955	-19.8238	-17.5281	-17.7416	-22.5412	-22.8216	-19.4075	-21.0119	-16.8016
STAG1	-12.9065	-11.587	-10.563	-15.8241	-10.7266	-12.6451	-12.8217	-14.0315	-12.7701	14.6899	-15.5622	12.3953	-15.5775	-12.9437	7.7101	-14.5495	-13.3915	-13.4286	-14.0352	-14.1227	-17.6979	-14.4036	-11.5408	-13.3857	-8.58518	-10.4226	-14.7976	-12.3816	-13.2499	-15.0218	-15.077	-14.0307	-14.0381	-8.85072	13.3445	-9.52155	-15.0174	-11.5165	-10.7178	-14.2101	14.0389	-14.2687	-11.2081	-15.136	-14.907	-16.7123	-14.9123	-17.4932	-11.8887
STAG2	-5.46858	-4.80672	3.84726	-7.02209	-4.93626	-5.02154	-6.37713	-6.07034	-5.80795	7.83953	-6.45565	6.61173	-7.57421	-4.89261	3.74596	-5.78633	-7.19374	-6.44121	-7.10628	-6.19096	-8.6528	-4.73041	-3.60599	-4.68357	-3.09826	-4.79435	-5.21795	-6.01181	-5.79838	-5.54249	-5.70395	-5.53202	-4.4889	-2.70857	7.02803	-2.21643	-5.63729	-6.28957	-2.88481	-6.07877	7.69213	-6.1459	-3.69267	-7.11795	-6.00824	-8.02532	-6.46475	-8.91241	-4.40806
STAT1	-19.2131	-15.8334	-15.359	-22.6288	-13.9278	-16.9023	-17.0713	-19.2371	-16.9594	20.5367	-20.2173	16.7829	-21.8086	-20.3116	-11.3612	-20.8482	-17.7903	-19.21	-19.2403	-20.6914	-25.1449	-20.0334	-18.0541	-19.5155	-13.2518	-16.0876	-21.5775	-18.8463	-18.8595	-20.4742	-21.9951	-21.5095	-19.6708	-12.009	18.9295	-13.9438	-20.9093	-15.9567	-14.7882	-19.7634	19.6607	-19.1913	-17.251	-21.2964	-22.151	-24.6778	-20.4318	-23.8802	-18.4538
STAT2	-5.62536	-6.67275	-4.95424	-6.91603	-5.207	-7.01512	-6.2509	-6.96347	-6.70542	-5.99136	-7.96439	3.94237	-7.00829	-7.39195	-4.82866	-7.76224	-6.73085	-7.13816	-6.23769	-8.37861	-7.25596	-7.45264	-6.26367	-7.33916	-5.08865	-5.78187	-8.46536	-6.65897	-5.75797	-7.04197	-6.61571	-7.39883	-7.39419	-6.62105	-5.76377	-5.73619	-7.61629	-5.04298	-5.56292	-7.69351	-5.60027	-7.15453	-6.5839	-6.90557	-7.48454	-8.17015	-7.66488	-8.36646	-5.35627
STAT3	-18.473	-15.6198	-14.0378	-21.6382	-13.9619	-17.4015	-16.2866	-18.1346	-15.4794	18.1545	-20.2256	15.5073	-21.8222	-18.7687	-11.3767	-20.8682	-17.1948	-18.5921	-19.6042	-19.5484	-23.2287	-18.5529	-17.5108	-19.3834	-12.17	-15.6035	-21.7482	-18.6933	-17.6773	-18.7754	-19.9218	-20.1911	-19.3859	-13.2919	16.9432	-13.1757	-20.3923	-15.2309	-14.2617	-19.3339	18.1772	-18.1543	-16.526	-20.2277	-22.1417	-23.5625	-19.3563	-23.5312	-17.8703
STAT4	-7.61173	-5.97758	-5.69705	-7.39104	-4.82632	-7.01259	-6.04119	-7.49398	-5.53489	-6.97738	-7.19004	-5.77554	-7.5259	-7.89156	-4.58961	-8.18545	-6.69624	-7.73613	-7.34191	-8.80218	-8.73001	-7.93073	-7.12071	-7.80022	-5.74484	-6.5861	-8.53266	-8.02365	-6.50632	-7.00056	-8.01459	-6.63416	-7.87542	-6.59455	-6.24772	-5.59166	-7.7212	-5.77956	-5.04986	-8.11711	-6.14822	-7.19015	-7.07318	-7.14325	-8.29623	-9.36995	-7.59207	-8.58523	-7.25619
STAT5A	-20.0961	-18.2416	-15.9798	-19.7358	-12.8243	-19.182	-16.1411	-20.702	-17.1961	-17.7749	-20.1497	-14.8204	-21.0357	-20.9395	-10.686	-21.1837	-17.6273	-18.287	-18.58	-22.2414	-23.4086	-20.6003	-19.2276	-19.934	-13.3512	-16.537	-22.3482	-19.6753	-17.2713	-18.3362	-19.9195	-20.0795	-20.6827	-15.0485	-16.1969	-14.7246	-21.5795	-14.4364	-14.3607	-18.5576	-15.0125	-19.3085	-16.0015	-18.5893	-23.663	-24.7328	-20.0568	-22.4507	-18.6525
STAT5B	-21.4656	-19.4312	-15.6306	-24.0286	-14.6717	-19.4399	-17.5398	-21.1937	-18.1062	19.836	-22.8577	-15.8931	-22.0837	-21.7692	-12.3353	-23.0377	-19.3496	-20.0633	-20.4362	-22.1121	-26.0899	-21.9348	-19.5749	-20.9725	-14.3754	-17.7838	-23.3417	-19.7077	-19.608	-20.996	-22.0407	-22.3083	-21.7899	-14.9174	-17.6567	-15.9049	-22.7377	-17.3938	-16.1789	-21.5252	18.2239	-20.929	-18.4556	-22.1144	-23.5008	-25.7205	-20.6708	-25.053	-19.866
STAT6	-6.39921	-6.02277	-5.21602	-6.00423	-4.72141	-5.9235	-4.25993	-6.43128	-6.60157	-5.15791	-6.01204	-4.60921	-6.83943	-6.3095	-3.7516	-6.19585	-4.73968	-5.27782	-6.56925	-7.22454	-7.58215	-6.76419	-6.77945	-5.69231	-5.10253	-5.62747	-7.08965	-6.36115	-6.28854	-6.27314	-5.41514	-6.33818	-6.23175	-4.53129	-4.63399	-5.18437	-6.04501	-4.513	-4.1626	-5.64746	-5.35471	-5.25731	-6.12989	-6.80642	-7.10495	-7.32824	-5.11608	-7.69571	-5.18836
SUMO1	-4.42402	-3.90729	-2.99369	-3.54825	-1.77425	-4.28661	-2.92358	-4.15643	-3.40437	3.45951	-4.89149	-3.76334	-4.25745	-4.61078	-2.35868	-4.1443	-2.65979	-3.34208	-4.88005	-5.4054	-5.02867	-3.74906	-4.13691	-4.34364	-2.2794	-3.43499	-4.41495	-4.23921	-3.69339	-4.1407	-4.27894	-3.93596	-4.57667	-2.93158	-4.19158	-2.05875	-4.54358	-3.70233	-3.28553	-4.20539	-3.10433	-4.02766	-2.26704	-3.51175	-5.55228	-5.61342	-4.10995	-4.65093	-3.4397
SUMO2	-18.4431	-16.6359	-12.9931	-22.263	-15.0164	-16.0814	-16.9727	-19.406	-16.1742	19.3815	-22.3024	16.4125	-20.7147	-18.9434	-12.1841	-20.44	-17.5661	-18.2728	-19.3602	-19.0033	-23.6592	-17.2405	-15.5742	-19.8611	-12.6009	-14.49	-20.2825	-17.6934	-17.6728	-20.2127	-20.848	-21.4867	-17.7946	-13.4173	18.1497	-13.7127	-21.7676	-17.0199	-15.6646	-18.7637	18.3331	-20.6573	-17.0636	-20.6469	-21.0725	-21.1219	-19.8084	-23.0506	-17.7774
SUPT16H	0.937952	0.84671	1.74773	0.673269	0.670461	1.05297	-0.934546	1.12189	1.13665	-1.20932	-0.852258	2.4089	-1.6402	1.85013	1.20949	-0.681433	1.25886	0.900572	-0.827199	1.02262	1.27256	-1.20397	0.907471	1.3654	0.94515	-1.56598	1.10939	-0.629315	-0.873197	-1.20468	1.80887	-0.917306	1.2621	1.15041	2.12818	-0.717468	-1.08822	1.5058	1.05281	-1.20438	-1.24091	0.696088	1.2046	-1.98569	0.923312	-0.825417	-0.901487	-1.51208	-0.692584
SUPT20H	-6.56178	-6.41626	-5.7107	-5.36264	-3.07836	-6.87472	-4.167	-7.48077	-5.49046	-4.98606	-7.79597	-6.40904	-6.01472	-7.24487	-3.61421	-6.73981	-5.25221	-4.93698	-6.54495	-7.60065	-8.1082	-7.49165	-8.30832	-8.4523	-3.75854	-6.23067	-7.95404	-8.69848	-4.25715	-5.46608	-7.32094	-6.15596	-7.60973	-6.68571	-6.09964	-5.03086	-7.9885	-4.51775	-6.06714	-6.92434	-3.77271	-7.08448	-5.39077	-5.1046	-8.04975	-8.46338	-6.2432	-6.11988	-6.39615
SUPT5H	-21.2995	-20.4338	-15.6409	-23.7933	-15.0874	-20.8917	-17.7922	-22.4491	-19.6965	-19.7975	-23.7795	-18.2369	-23.8697	-21.9938	-14.3883	-23.988	-19.6195	-21.8061	-21.9385	-24.0903	-27.2286	-23.3855	-20.7612	-23.2399	-14.8871	-19.0212	-24.0789	-22.1096	-19.0348	-22.0045	-23.1269	-23.1155	-22.2747	-15.9691	18.3285	-16.4773	-24.2452	-18.6964	-16.5896	-21.7982	17.8601	-23.253	-19.9397	-21.8659	-25.2404	-26.8261	-22.9186	-26.6669	-20.4874
SUZ12	-9.27914	-6.15884	8.7409	-13.2482	-8.3634	5.67138	12.4184	-10.0498	10.9896	17.7354	-13.0957	14.6297	-12.4768	-9.36394	7.03247	-9.54584	-9.1336	-9.71706	-12.8694	10.4502	-14.3556	-6.57161	-4.66076	-8.40809	-3.47631	9.64975	-8.22504	14.4721	12.5643	-12.8473	-11.7288	-12.6668	-8.00884	-2.39424	16.8912	-2.88354	-10.2721	-11.068	-8.22598	-10.4555	17.3715	-10.6612	-6.51841	-14.7868	-7.60101	-10.4006	-10.6899	-15.7719	-7.4217
TAF15	-5.55821	-5.28709	-4.54633	-6.85927	-3.87682	-6.74572	-6.28438	-6.46002	-5.30622	5.79606	-7.15887	4.76736	-6.51466	-5.87899	-4.186	-6.58379	-5.31875	-5.77703	-6.54687	-6.43211	-8.21172	-4.68701	-4.04543	-7.0636	-3.4084	-5.02797	-6.46213	-5.16235	-5.38974	-5.92624	-6.57758	-5.82069	-5.8645	-3.73775	-5.27537	-4.61126	-6.72273	-5.55683	-5.06598	-6.45156	6.281	-5.94738	-5.4233	-7.48493	-7.25662	-7.78845	-5.63356	-7.98268	-5.06436
TAF1	-20.877	-20.471	-16.0303	-24.2284	-17.5504	-19.8256	-19.8638	-22.3274	-19.3971	22.8889	-25.2253	-18.4117	-24.4533	-20.3897	-13.148	-23.5829	-21.292	-21.3942	-22.3722	-22.3461	-28.1928	-21.2301	-18.0185	-22.3127	-13.9765	-18.663	-23.6789	-20.0445	-20.5714	-22.9191	-23.2863	-24.1396	-21.6596	-14.8555	20.1809	-15.7597	-24.6307	-19.0721	-17.4875	-22.4598	21.1555	-22.7542	-20.7556	-24.2927	-24.7381	-25.9771	-23.2278	-28.4983	-20.688
TAF7	-12.0135	-11.9525	-8.31839	-10.6778	-8.17849	-10.8447	-8.95661	-11.7526	-8.75118	-9.21854	-12.0185	-7.8224	-10.9853	-11.8982	-6.70181	-10.9986	-9.1596	-8.6262	-10.6738	-13.3126	-13.6221	-11.837	-12.3937	-13.7694	-6.83068	-9.31344	-13.1647	-14.3176	-8.84888	-10.8796	-11.4318	-11.6367	-11.7922	-11.8258	-9.74868	-9.95789	-13.8316	-8.14312	-9.18914	-10.5449	-8.78741	-11.9491	-11.3646	-10.8244	-14.8934	-12.2072	-11.8791	-10.9083	-9.8342
TAL1	-15.5806	-10.8969	-10.5364	-17.8903	-11.0918	-12.9505	-14.2829	-14.4876	-13.6325	19.0804	-16.4997	15.1279	-17.2989	-15.303	10.3464	-16.0116	-13.2892	-14.6057	-15.9238	-14.814	-19.0393	-13.838	-12.6111	-14.5444	-8.8334	-11.2954	-16.2393	14.6977	-14.866	-16.9544	-17.2987	-16.9227	-14.2205	-7.91822	17.8195	-10.2284	-16.3515	-13.3634	-12.0871	-15.3396	18.2893	-14.8518	-11.6612	-18.0159	-16.1598	-17.9883	-16.7404	-20.6199	-13.7556
TARDBP	-19.3688	-18.5927	-15.4921	-19.0133	-11.8451	-18.8382	-15.0512	-20.5853	-15.9998	-16.2271	-21.3161	-15.5576	-20.0153	-19.5944	-12.558	-20.7781	-17.6688	-17.3172	-18.1679	-21.6125	-22.6446	-21.1858	-19.5389	-22.2224	-12.5017	-17.2612	-21.6717	-20.9575	-16.6214	-18.8368	-20.0554	-18.8558	-20.2252	-16.4197	-16.3483	-14.5761	-23.4506	-15.7931	-15.1802	-18.6391	-14.365	-20.4119	-16.6881	-17.4105	-23.7286	-23.0314	-19.445	-20.5074	-18.7883
TAZ	-1.58189	-1.48477	1.21059	-1.4724	-0.928371	-1.93053	-2.04284	-1.38101	1.29006	1.9331	-1.76267	1.86674	-1.64259	-1.20043	0.764374	-1.2889	-0.815493	1.02753	-1.4182	1.34681	-1.7052	-1.72944	-1.34137	-1.4797	-0.746331	-1.33438	-1.36254	-1.29911	1.42377	1.01564	-1.20815	-1.19401	-1.53821	-1.54044	1.58649	0.816322	-2.47732	-1.12527	-1.05127	-1.71276	1.77446	-1.28601	1.28525	-1.56046	-1.47127	-1.85878	-1.23477	-2.36087	-1.08515
TBL1XR1	-18.146	-15.8879	-14.1498	-16.3156	-10.4426	-17.3277	-13.302	-16.8409	-13.1787	-13.633	-17.6245	-13.3235	-17.9139	-18.0774	-10.6169	-17.8584	-14.5266	-14.171	-15.9269	-18.9371	-18.6316	-17.7093	-18.0776	-19.3277	-10.3267	-14.8975	-20.7971	-18.6558	-14.1352	-15.8341	-16.8519	-16.0787	-17.5134	-15.7625	-13.9209	-12.5547	-20.7471	-12.4422	-13.8848	-15.7258	-11.6178	-18.7453	-14.2771	-15.6608	-20.4338	-20.1892	-18.3529	-18.0835	-17.0092
TBP	-23.6067	-21.9072	-17.0715	-24.991	-16.9364	-21.9271	-19.5197	-24.1078	-20.3273	-20.6257	-26.1139	-19.1124	-25.2283	-22.5817	-14.9605	-25.1918	-21.7434	-22.3048	-22.8718	-25.3069	-28.4933	-24.6234	-22.5243	-24.5664	-15.9986	-19.4863	-26.5427	-23.5492	-20.6717	-23.1006	-25.2228	-23.2328	-23.5091	-17.9085	-19.041	-17.3707	-26.8257	-19.2699	-18.4743	-22.8614	18.7552	-24.5233	-21.5612	-23.8596	-27.5675	-29.4956	-23.7928	-27.8095	-22.1128
TBPL1	-0.89255	-1.35436	0.638535	-1.21232	1.19476	-1.58567	-1.42441	-0.945733	0.711169	-0.765556	-1.76002	0.682406	-0.929806	-1.39201	-1.85648	-1.05568	-1.66657	-0.681171	-1.0197	-1.16121	-0.954353	-1.22606	-0.867052	-1.66598	1.61674	-0.510362	-2.2918	-1.29168	-1.02463	-1.36778	0.607678	-1.53936	-2.27073	-0.997774	-0.996584	-0.965796	-1.63816	-0.995093	0.883429	-0.780863	-0.919158	-1.58542	-0.988283	-1.18523	-1.299	-1.38089	-0.967425	-1.40896	0.77363
TBX1	0.863523	-0.71628	1.02146	-1.10623	1.24059	-0.908336	-0.845934	0.696825	-1.17046	-1.49995	1.26833	1.30814	-0.986471	-0.950072	0.47571	1.20893	-1.66935	1.12982	-1.1769	-1.27889	0.768817	0.592146	0.969043	-1.14249	0.701678	-1.07264	-1.84877	-1.3857	1.09336	-1.13218	-0.574548	-0.990728	-0.838036	1.02616	1.03725	0.849469	1.12692	-1.12146	1.17349	-0.706298	1.03747	0.899484	-1.24462	-0.655097	-1.09611	-1.40048	-0.761791	-0.72663	1.31092
TBX21	-20.1997	-17.5726	-15.3605	-20.9438	-13.4733	-18.8097	-14.9777	-20.5394	-16.4468	-16.8052	-21.0751	-13.9244	-20.0163	-19.1287	-10.9046	-20.6662	-18.0369	-18.1312	-17.981	-21.4953	-23.0216	-19.3406	-18.7622	-19.8848	-13.8698	-17.1872	-22.1461	-19.1194	-17.1617	-18.7871	-19.6575	-20.0047	-20.3501	-14.9193	-15.8176	-14.667	-20.7616	-14.5881	-15.5887	-18.8942	-15.4576	-19.357	-17.2501	-18.6731	-22.5449	-23.534	-19.4723	-21.8505	-18.1549
TBX2	-5.28959	-5.71026	-3.88887	-6.5358	-3.39971	-5.73956	-5.51763	-6.27538	-5.24875	5.29759	-7.28958	-5.26412	-6.40708	-5.67088	-3.24761	-5.43098	-5.43723	-4.84642	-6.4048	-5.85179	-7.25699	-5.29314	-5.14674	-5.30692	-3.5964	-4.76065	-6.25573	-5.71884	-5.50603	-5.49352	-5.14285	-5.15337	-5.74606	-3.83243	5.00505	-3.50193	-6.38117	-5.50209	-3.7799	-5.5617	-5.06972	-7.06676	-4.46852	-6.05781	-6.53398	-6.96531	-5.16884	-7.30872	-5.20503
TBX3	-3.53499	-3.24836	-2.57805	-2.58969	-2.51769	-2.92077	-3.66653	-4.40152	-3.12978	2.98565	-3.71697	-2.60594	-3.68548	-3.1838	-2.592	-3.3885	-3.69372	-3.20367	-4.0986	-3.00573	-3.97482	-3.75448	-3.41349	-3.51294	-2.68171	-2.93576	-4.32756	-3.6218	-3.81287	-3.3478	-3.68446	-4.16863	-3.79366	-3.23639	-3.13088	-3.01323	-4.26582	-2.97745	-3.02869	-3.3051	-3.29114	-3.44598	-2.90887	-3.64188	-4.4907	-3.6543	-3.44714	-4.06225	-3.13342
TBX5	-9.7966	-9.28649	-7.128	-10.6157	-7.22319	-9.09169	-9.39066	-9.19961	-8.64229	8.63269	-10.969	-8.664	-10.8069	-9.30124	-6.61467	-9.58153	-9.44939	-9.12802	-10.2711	-9.39243	-10.9649	-7.83021	-7.70584	-9.91635	-6.54344	-9.29671	-10.3465	-9.17922	-8.39215	-9.34941	-8.8794	-9.13469	-9.18953	-7.51157	-7.84706	-6.79875	-9.50972	-8.59116	-7.10547	-8.279	-9.35197	-10.7185	-9.10369	-10.2002	-11.0212	-10.7984	-9.29678	-10.8715	-8.40755
TCF12	-17.6494	-13.9982	-12.4478	-21.536	-13.4698	-15.6304	-16.5211	-17.4748	-15.4777	20.8304	-19.7947	16.7078	-20.6049	-18.4726	9.78478	-19.1147	-17.0226	-18.4334	-18.5844	-18.0661	-23.5023	-16.9775	-15.4099	-17.2124	-11.6793	-13.7388	-18.6887	-16.1268	-17.3733	-19.5002	-19.4254	-19.3627	-17.8734	-10.0744	18.8948	-12.024	-20.0432	-15.1909	-14.3318	-18.6982	19.6487	-18.2539	-14.5616	-20.5354	-19.3842	-22.0091	-19.4158	-23.2796	-16.4074
TCF3	-19.8698	-17.6855	-15.6999	-21.7356	-13.4486	-19.6133	-16.616	-20.4929	-16.6601	-17.2694	-20.4799	-14.7915	-21.521	-20.9179	-11.5431	-21.2625	-18.6474	-18.7113	-18.7947	-21.7574	-24.0788	-21.4415	-19.1591	-20.5769	-13.8227	-15.9249	-22.6526	-19.1733	-16.9996	-20.3047	-20.6925	-20.833	-20.6755	-14.764	-17.2844	-14.8378	-21.4275	-15.5059	-15.3862	-20.28	16.0811	-19.3428	-16.8251	-20.0255	-23.4237	-25.432	-20.1249	-23.7199	-19.7543
TCF4	-12.0588	-10.3483	-10.1971	-13.6817	-6.66795	-12.5477	-11.6653	-12.8139	-10.0911	12.4956	-12.5954	10.356	-14.3892	-13.8799	-6.5494	-13.7656	-11.2053	-11.2398	-12.8625	-13.4031	-15.9773	-12.6932	-11.3602	-13.2875	-8.5761	-9.09781	-15.1014	-11.4129	-12.0775	-13.6667	-13.9804	-13.0959	-12.741	-7.99912	11.8015	-7.64993	-12.5307	-10.3482	-9.01741	-12.7742	12.3375	-12.8877	-8.21972	-13.8159	-14.2511	-15.7643	-13.7867	-15.8101	-12.0036
TCF7	-3.53716	-3.19889	-3.09277	-3.26855	-2.83588	-3.50516	-3.19779	-4.05098	-3.36498	2.72135	-3.32131	-2.44677	-3.82529	-2.74527	-2.321	-3.97791	-3.01797	-2.77348	-3.8799	-3.37119	-4.34237	-3.4291	-3.23002	-3.44732	-2.01884	-3.33651	-3.80173	-3.58299	-3.09222	-3.24456	-3.60916	-4.00945	-3.90776	-2.80845	-2.35184	-2.7998	-3.81359	-2.29195	-3.09278	-3.14761	-3.75542	-4.08175	-3.31786	-3.11892	-4.60978	-4.56728	-4.12331	-4.07285	-2.93838
TCF7L1	-11.1373	-11.4731	-8.74254	-12.8167	-8.09538	-11.0867	-10.8388	-12.2939	-9.92659	11.8282	-14.4996	-10.4063	-13.3241	-11.4522	-8.17872	-12.5153	-11.6265	-10.5565	-12.4764	-12.1261	-15.9971	-11.6007	-8.75489	-11.793	-6.76608	-10.2957	-13.2253	-11.1826	-11.2796	-11.8734	-11.8677	-11.9141	-11.0753	-7.70147	-10.6649	-7.09502	-12.6472	-11.1259	-7.93	-12.014	-11.0752	-12.6835	-10.4495	-12.6639	-13.5427	-14.0378	-12.9234	-14.3169	-10.2599
TCF7L2	-14.3024	-13.1947	-10.2457	-15.6397	-11.0701	-13.6585	-13.0102	-14.0307	-12.3454	-12.7761	-16.2658	-11.4093	-15.8063	-14.5168	-9.45865	-15.0842	-13.2002	-13.4355	-14.706	-15.0874	-17.1227	-15.2543	-13.7354	-15.3532	-9.37501	-12.5636	-16.3837	-14.9174	-13.0384	-14.0502	-14.3089	-14.4167	-14.3975	-10.5005	-11.988	-10.7609	-16.1684	-11.897	-11.4408	-14.5264	-12.6464	-14.8718	-13.4542	-14.6573	-16.8125	-17.7269	-14.3966	-16.1482	-13.5384
TEAD1	-19.3938	-17.7341	-14.8396	-21.4179	-13.4536	-17.9416	-17.4005	-18.9452	-15.4533	-17.3895	-20.8014	-14.8879	-21.0686	-19.0003	-12.1685	-20.4083	-17.1487	-17.5736	-18.9259	-21.0235	-22.8879	-19.028	-18.4495	-20.9009	-13.2033	-16.4535	-20.4898	-20.8571	-17.9908	-19.1157	-19.6981	-20.1084	-18.4568	-14.8044	15.9771	-13.5412	-21.9877	-15.9344	-15.3558	-18.6096	-16.6143	-20.7716	-16.4924	-19.8118	-22.2886	-23.2992	-20.2075	-22.5908	-17.8733
TEAD2	NA	-1.05007	NA	NA	-1.1309	-0.601791	NA	-0.788778	-1.18131	0.80953	-1.19112	-1.25592	NA	NA	0.550634	NA	-1.38728	-1.29702	NA	1.42465	-0.816298	-1.34664	NA	NA	NA	-1.68249	NA	-0.826347	NA	NA	NA	NA	NA	NA	0.755554	NA	NA	-0.952576	NA	-0.829919	NA	NA	0.72188	NA	-0.949624	-1.62758	NA	NA	NA
TEAD4	-14.0021	-13.45	-10.3181	-16.9484	-11.5823	-13.4416	-13.8247	-13.955	-12.8358	14.6389	-17.2711	-12.7515	-17.1305	-13.9961	-9.51454	-16.261	-14.3107	-13.8259	-15.7889	-14.5336	-17.9567	-14.2607	-12.7499	-14.8594	-8.97438	-11.7847	-14.9717	-14.4428	-14.0821	-15.7303	-14.8917	-15.9768	-13.8469	-10.324	14.521	-9.81948	-16.8239	-12.9459	-11.1844	-15.4171	14.9146	-15.9967	-13.0989	-16.5506	-16.7533	-17.3587	-15.2432	-19.2248	-12.7992
T	-5.32267	-5.52621	-3.42087	-6.93352	-4.49244	-5.39889	-6.1765	-5.7463	-5.2018	-5.46837	-7.06472	-5.18286	-6.27533	-5.05381	-3.84648	-5.86173	-5.80574	-5.25855	-6.14456	-5.127	-6.39149	-4.62066	-4.20653	-5.99188	-3.44972	-4.64254	-6.01583	-5.89048	-6.06693	-5.33591	-5.46049	-5.52824	-4.38041	-4.00798	4.6802	-3.55079	-5.63061	-5.65975	-4.79148	-5.33471	-6.10869	-6.63292	-5.86151	-6.2981	-5.69882	-6.50252	-5.87803	-6.57348	-5.01884
TERT	-0.963663	-1.30635	-0.866652	0.736596	1.15093	-1.17801	1.17162	-0.690164	-1.05915	-1.42076	-1.28021	0.88662	-1.07615	0.773825	0.997361	0.79048	-1.21831	-0.692728	-0.637724	-1.43703	1.14343	-0.921572	-1.02473	-1.49098	2.08959	-1.03426	-1.31114	1.05687	-0.780834	-0.830939	-0.488293	0.71002	-1.33537	-1.02529	-0.844104	0.930797	-1.33719	1.21816	0.84706	0.887401	1.0082	1.25293	0.782317	1.60297	-1.43481	-1.35318	1.15006	0.963228	-1.20622
TET2	-20.3701	-20.4347	-15.0848	-19.6732	-12.3718	-19.3676	-15.8708	-20.554	-15.9381	-16.9675	-22.18	-16.2938	-20.5075	-20.5134	-12.6389	-21.5911	-17.8287	-17.7152	-19.5184	-21.75	-23.0682	-20.9351	-19.9969	-21.7867	-12.2995	-15.5004	-22.565	-22.3138	-16.269	-18.3302	-20.5712	-19.8109	-20.01	-16.3866	-16.2839	-14.3425	-23.4804	-17.0704	-15.2822	-19.2961	-14.6675	-21.077	-17.0886	-18.6628	-23.1723	-22.9423	-19.7636	-21.3733	-18.5836
TET3	-1.45137	-1.52416	-1.19556	-1.24609	-1.47808	-1.17116	1.05291	-1.56586	-0.865908	-1.6765	-0.881489	-1.22161	-1.7989	-1.50627	-1.89502	-1.55637	-2.24361	-1.72589	-1.66715	0.774286	-1.44143	-1.27539	-1.41624	-1.01628	-1.63161	-1.02148	-1.19056	-1.59144	-1.75648	-1.65716	-0.850723	-0.683179	-0.831018	-1.90011	1.18451	-0.904536	-1.76684	0.886186	1.23814	-0.549001	-1.38515	-1.5045	-1.25303	-1.31301	-1.02774	-1.6445	-1.20405	-1.43462	0.682381
TFAM	NA	-1.33606	NA	NA	3.26623	1.86541	NA	-1.10961	0.665495	-0.614338	3.34112	1.15699	NA	NA	-1.22266	NA	-0.952627	-0.621578	NA	2.29076	-1.25766	0.903321	NA	NA	NA	-1.78397	NA	-0.956155	NA	NA	NA	NA	NA	NA	2.55257	NA	NA	-1.89289	NA	3.33685	NA	NA	-1.74849	NA	1.81861	-1.20648	NA	NA	NA
TFAP2A	-13.4925	-12.4129	-9.30399	-16.7002	-11.3106	-12.3534	-15.2932	-13.8184	-12.6424	18.3598	-17.4879	14.281	-16.0982	-13.3933	-8.3576	-14.863	-13.6945	-14.3272	-15.6526	-13.899	-19.0715	-12.3578	-9.8387	-14.7692	-8.91999	-9.93833	-14.4528	14.0384	-13.9279	-15.1791	-16.3044	-15.5638	-12.6475	-7.86619	17.0852	-8.79561	-16.0344	-13.8736	-11.5365	-14.9602	17.1622	-16.0712	-11.513	-16.7961	-14.5861	-17.7923	-15.9572	-19.6001	-12.2333
TFAP2C	-15.9308	-13.7874	-10.8054	-20.6116	-12.5784	-13.0554	-16.5401	-15.5221	-14.064	21.3769	-20.0587	17.3241	-18.6356	-15.8912	-10.3026	-17.2953	-15.0577	-16.2315	-18.5799	-15.4112	-21.0991	-14.5347	-12.9911	-16.6549	-10.195	11.0782	-16.9223	16.5728	-15.8538	-18.3705	-19.2636	-18.594	-15.2179	-10.1217	20.2217	-9.54217	-19.1021	-15.9036	-13.3804	-16.9835	20.3828	-18.0157	-13.3692	-19.584	-16.5953	-19.8198	-17.6082	-22.3122	-14.5026
TFAP4	-19.8423	-19.0309	-14.6752	-22.9811	-14.6685	-18.883	-18.0458	-20.7131	-16.6737	19.3194	-24.3659	-17.3912	-22.6341	-19.9443	-12.9391	-22.0156	-18.8005	-19.7975	-21.9379	-20.9716	-25.407	-19.7107	-18.2748	-21.7763	-13.3728	-16.0188	-22.4638	-19.8834	-18.3184	-20.5851	-21.1995	-21.536	-19.8209	-14.9424	18.0652	-14.487	-23.1595	-17.3572	-16.8355	-21.0629	19.0537	-21.6887	-18.2155	-21.2394	-23.0846	-24.2851	-21.1757	-24.5497	-19.2038
TFCP2	-1.4237	1.52564	-1.01716	-2.06585	-0.680762	-0.915951	-1.29033	-0.911591	-0.680849	-1.21094	1.06115	1.07687	-1.20804	-1.8736	-1.51367	-0.928229	-1.27772	-1.0733	-1.53222	-1.66781	-1.15574	-1.26317	-1.48241	-1.85107	-1.17479	0.600594	-1.28899	-1.73278	-1.07512	-1.5152	-1.23288	-1.63358	-1.37088	-1.68322	0.576464	-1.53133	-1.44265	-1.33407	-1.08201	-1.22373	-1.2932	-1.27656	1.00333	-1.53649	-1.42704	-1.32145	-1.22877	-1.27419	0.823357
TFDP1	-14.2248	-16.1281	-9.5743	-16.1754	-11.3509	-13.7546	-12.7114	-15.6736	-12.4412	-12.9616	-17.2997	-13.0037	-14.163	-16.0269	-12.1034	-16.9543	-13.1226	-14.4247	-13.6928	-17.222	-19.341	-16.5394	-17.0104	-19.4244	-11.288	-10.7465	-18.2752	-18.5668	-12.3253	-14.2201	-16.6965	-16.9747	-14.5276	-12.8884	-12.7741	-12.83	-18.4334	-12.0336	-12.5722	-16.834	-10.7482	-14.1628	-15.4313	-14.5321	-18.1126	-18.2467	-14.8998	-16.6957	-15.0531
TFE3	-2.42669	-1.6721	-2.21285	-2.27971	-1.55512	-2.88075	-1.49868	-2.57805	-2.33703	-2.43083	-2.07765	-1.69766	-2.47387	-2.58476	-1.3698	-1.74214	-2.45675	-2.36337	-2.34708	-1.90791	-2.51595	-2.28339	-2.11781	-2.8079	-1.27017	-2.5237	-2.58484	-2.43518	-2.18811	-2.09911	-2.07012	-2.25029	-2.58785	-1.98915	-1.88031	-2.1313	-2.23933	-1.65575	-2.20883	-2.85154	-2.18896	-2.03028	-2.9503	-3.05022	-2.82328	-3.30704	-1.66131	-2.778	-2.06027
TFEB	NA	NA	NA	NA	NA	NA	NA	NA	NA	NA	NA	NA	NA	NA	NA	NA	NA	NA	NA	NA	NA	NA	NA	NA	NA	NA	NA	NA	NA	NA	NA	NA	NA	NA	NA	NA	NA	NA	NA	NA	NA	NA	NA	NA	NA	NA	NA	NA	NA
tfTitle	NA	NA	NA	NA	NA	NA	NA	NA	NA	NA	NA	NA	NA	NA	NA	NA	NA	NA	NA	NA	NA	NA	NA	NA	NA	NA	NA	NA	NA	NA	NA	NA	NA	NA	NA	NA	NA	NA	NA	NA	NA	NA	NA	NA	NA	NA	NA	NA	NA
THAP11	-19.4562	-18.556	-14.3678	-16.7548	-10.4892	-18.4853	-13.2873	-19.3532	-14.6452	-15.3652	-19.4609	-15.8843	-17.3595	-19.9578	-12.3915	-19.094	-15.6298	-15.5597	-17.3375	-19.5401	-20.2534	-18.5717	-19.7932	-20.7822	-12.1974	-16.0552	-20.7861	-22.1733	-14.4278	-17.3902	-18.5062	-17.2909	-19.2264	-18.2805	-14.834	-14.3413	-21.5817	-14.2174	-15.5337	-16.4088	-11.6867	-20.7928	-17.0692	-15.8815	-21.6996	-21.2634	-17.2395	-18.3533	-18.0547
TLE3	-3.12881	-1.85338	1.48608	-4.42409	-3.56538	-1.69624	-3.36181	-2.49856	-3.34501	3.5714	-2.47599	-3.09367	-3.85158	-2.86706	-2.78631	-2.11367	-3.399	-3.34273	-3.38673	-2.79419	-4.11438	-2.1035	-1.32244	-2.68073	-2.85048	-2.58142	-1.92857	-2.9926	-4.10614	-3.24908	-2.83173	-3.1669	-2.15947	-1.8171	3.08549	-2.56158	-2.7903	-3.4766	-3.05402	-1.65799	-5.14018	-2.69757	-3.96912	-4.05882	-3.25753	-3.35714	-3.11837	-4.14162	-1.7632
TLX1	NA	NA	NA	NA	NA	NA	NA	NA	NA	NA	NA	NA	NA	NA	NA	NA	NA	NA	NA	NA	NA	NA	NA	NA	NA	NA	NA	NA	NA	NA	NA	NA	NA	NA	NA	NA	NA	NA	NA	NA	NA	NA	NA	NA	NA	NA	NA	NA	NA
TOP1	-9.87548	-9.85849	-7.09561	-11.3518	-8.07479	-8.9151	-8.06566	-10.0171	-9.48449	-8.94425	-11.4094	-8.19406	-10.6895	-9.72291	-7.53797	-10.4516	-8.78155	-10.2305	-10.2849	-10.5693	-12.4946	-9.67642	-9.49456	-11.1679	-7.50095	-8.28822	-11.2503	-10.4672	-9.41157	-9.97535	-9.9733	-9.31992	-9.11439	-7.53003	-8.32619	-8.99629	-10.8573	-7.32099	-7.2639	-10.0299	8.2627	-10.7306	-10.7987	-10.574	-10.5987	-12.4008	-9.31594	-11.4328	-9.59687
TP53BP1	-22.0358	-23.4448	-16.3993	-25.6112	-17.5448	-22.3926	-21.088	-24.3961	-18.756	20.2697	-26.6752	-21.5707	-25.947	-22.6439	-16.0901	-25.3309	-22.0293	-22.6548	-23.4302	-24.25	-28.4837	-22.3085	-19.6233	-24.701	-15.2771	-19.3407	-25.5609	-22.4813	-20.5497	-23.0135	-24.6684	-25.1797	-22.0444	-18.287	-20.1725	-17.3492	-26.7243	-21.4325	-19.3253	-23.7668	20.7201	-25.2019	-22.3879	-24.8068	-26.5869	-27.5161	-23.7608	-27.3262	-20.6337
TP53	-14.1848	-11.8845	-10.0452	-17.7743	-11.0683	-12.0895	-14.6979	-13.8914	-13.1918	17.9981	-17.2918	16.0054	-16.4297	-14.5028	8.91791	-16.1169	-13.3912	-14.7864	-15.6305	-15.199	-17.8858	-14.2098	-12.2364	-14.9704	-8.67417	-11.2866	-14.9461	14.0365	-14.4741	-15.7675	-15.9019	-16.2369	-13.7708	-8.48102	17.0366	-8.96905	-16.0753	-13.7483	-11.7252	-16.1851	17.0138	-15.054	-11.1368	-17.0927	-14.8562	-17.6773	-15.3786	-20.0012	-12.9938
TP63	-14.2962	-11.1387	-9.68605	-17.1694	-10.327	-11.6376	-13.6069	-14.718	-12.6861	18.842	-17.0247	14.4233	-17.1513	-13.8345	-8.84148	-15.2703	-12.7409	-14.025	-16.5625	-13.7601	-18.3459	-12.5067	-10.6964	-14.2573	-7.52304	-10.0777	-14.691	14.126	-14.6891	-15.7966	-15.7207	-16.2344	-13.7649	-7.97088	17.8548	-8.00624	-15.9635	-13.7431	-11.2124	-15.0819	17.2031	-15.866	-10.5235	-16.8925	-15.0547	-17.4361	-15.1974	-19.038	-11.9781
TP73	-3.4303	-2.51092	-1.99706	-4.08422	-2.54258	-3.03597	-2.77432	-3.12016	-3.65378	3.60282	-3.60695	2.97464	-3.71101	-2.84798	-2.076	-2.85205	-3.22549	-3.84097	-4.0718	-3.42096	-3.52831	-3.28288	-1.96647	-2.59482	-2.44376	-2.92867	-3.08188	-2.95505	-3.24624	-3.27813	-3.06845	-3.29356	-3.14495	-2.81688	2.99952	-2.18075	-3.00022	-2.70395	-2.40015	-3.15716	-3.73059	-2.77159	-2.23685	-3.49741	-3.95672	-4.40741	-3.37944	-4.31759	-2.69328
TRIM22	-8.06536	-6.74519	-5.80302	-7.59151	-4.71689	-7.66345	-7.13432	-8.62795	-7.0975	7.60949	-8.15544	-6.42449	-8.81015	-7.80699	-3.77829	-7.86413	-7.60528	-7.45514	-8.24017	-8.48824	-9.60055	-7.59072	-6.62674	-7.9755	-4.95146	-6.60901	-8.21183	-7.81809	-6.67337	-7.82677	-8.59297	-7.04118	-7.26371	-5.32053	-6.92962	-4.82248	-8.39806	-5.92727	-4.96409	-8.17502	7.0367	-8.63595	-5.19092	-8.12726	-8.35426	-10.5378	-8.30295	-9.22713	-6.73729
TRIM24	-20.0231	-18.5573	-15.081	-22.8736	-15.4549	-18.4256	-18.7137	-21.0466	-17.5918	19.9791	-23.507	-17.3861	-22.5289	-20.5233	-12.2316	-22.0239	-19.0137	-20.3283	-20.7954	-20.8805	-26.1528	-20.3681	-18.4996	-20.6509	-13.638	-17.0003	-21.6719	-19.0355	-18.6908	-21.9581	-22.0139	-22.1229	-20.0968	-13.1273	18.6734	-14.5785	-22.7594	-17.3242	-15.9753	-20.6384	19.203	-21.7088	-18.1347	-21.5139	-22.5186	-24.0854	-21.0141	-24.6033	-19.6403
TRIM25	NA	NA	NA	NA	NA	NA	NA	NA	NA	NA	NA	NA	NA	NA	NA	NA	NA	NA	NA	NA	NA	NA	NA	NA	NA	NA	NA	NA	NA	NA	NA	NA	NA	NA	NA	NA	NA	NA	NA	NA	NA	NA	NA	NA	NA	NA	NA	NA	NA
TRIM28	-16.2231	-14.7586	-11.4048	-19.8887	-14.5966	-14.5375	-15.3318	-17.9468	-14.8203	19.7217	-19.5624	15.8151	-18.955	-16.4806	-10.0398	-17.0314	-16.6125	-17.1868	-17.9097	-16.5682	-21.6513	-16.3317	-13.9272	-16.2942	-10.8297	-13.3199	-17.6873	-15.5568	-17.0135	-17.8949	-18.4285	-19.0476	-15.9143	-10.2123	17.7321	-12.1448	-19.4458	-15.9468	-13.7158	-17.4327	18.1491	-17.5603	-15.4524	-19.026	-18.7982	-19.8818	-17.4788	-22.2724	-16.192
TRPS1	-11.0462	-7.43163	8.98994	-14.2841	-7.93952	-8.50655	12.8046	-11.2034	-10.2348	15.2307	-12.8964	12.5169	-12.5605	-11.0499	-7.24357	-13.0423	-9.50417	-10.6269	-12.9566	-10.0848	-14.8417	-8.99215	-9.61908	-12.2095	-6.90397	7.49352	-10.8619	12.6201	11.6161	-13.3716	-12.8314	-13.2471	-11.3269	-6.78372	16.2795	-6.15558	-13.8373	-10.8241	-9.18984	-11.0222	14.7563	-12.8884	-7.73661	-14.4429	-10.7776	-13.15	-11.6282	-15.8101	-9.87035
TSC22D4	-1.86025	-1.20929	1.5222	-1.97262	-1.35767	-2.23046	-2.18924	-2.34728	-2.01918	1.66522	-1.28159	-1.53106	-2.37559	-2.14578	1.05169	-2.83298	-2.51758	-1.72198	-1.78622	-2.17179	-2.21972	-2.50923	-1.95521	-2.29389	-1.48833	-1.60515	-3.63264	1.52563	-1.82131	-2.21778	-2.42038	-3.30118	-2.05199	-1.21017	-1.78913	-2.00959	-2.2288	1.38985	-0.726	-1.38456	2.03555	-1.32904	-0.962964	-2.52218	-2.0618	-2.06362	-2.65425	-2.92678	-1.59986
TSHZ1	NA	NA	NA	NA	NA	NA	NA	NA	NA	NA	NA	NA	NA	NA	NA	NA	NA	NA	NA	NA	NA	NA	NA	NA	NA	NA	NA	NA	NA	NA	NA	NA	NA	NA	NA	NA	NA	NA	NA	NA	NA	NA	NA	NA	NA	NA	NA	NA	NA
TUBG1	NA	NA	NA	NA	NA	NA	NA	NA	NA	NA	NA	NA	NA	NA	NA	NA	NA	NA	NA	NA	NA	NA	NA	NA	NA	NA	NA	NA	NA	NA	NA	NA	NA	NA	NA	NA	NA	NA	NA	NA	NA	NA	NA	NA	NA	NA	NA	NA	NA
TWIST1	-6.54485	-6.86292	-4.85369	-9.20623	-5.52322	-7.37606	-7.41874	-7.75387	-7.50598	7.77047	-8.32353	-6.10946	-9.0521	-6.37802	-5.0155	-7.8864	-8.17994	-6.89579	-9.3238	-7.90024	-9.26582	-6.04629	-4.84099	-7.85724	-4.84166	-6.60394	-7.38838	-7.28501	-7.15503	-7.71685	-7.08897	-7.27717	-7.12091	-5.23821	6.70947	-3.78331	-7.12818	-6.68781	-4.64366	-7.06861	-7.90579	-8.14356	-5.82158	-8.98824	-9.00362	-8.35529	-8.13133	-9.25759	-5.94076
U2AF1	-5.47347	-6.34188	-4.56643	-5.38804	-3.16633	-7.47631	-5.10718	-6.80204	-4.67342	-5.47283	-7.18527	-4.78297	-6.53925	-6.25978	-3.21329	-6.21394	-5.61736	-5.34962	-5.64844	-7.82029	-7.79412	-6.0293	-4.82602	-6.31947	-3.57067	-6.07487	-7.20722	-6.86044	-4.47126	-5.52153	-5.82541	-6.17492	-6.04765	-4.70928	-5.45104	-3.36046	-6.46094	-5.33867	-3.77386	-6.17278	-4.73286	-6.09691	-4.86138	-5.66324	-7.19801	-7.17352	-6.3257	-6.60045	-5.63028
U2AF2	NA	NA	NA	NA	NA	NA	NA	NA	NA	NA	NA	NA	NA	NA	NA	NA	NA	NA	NA	NA	NA	NA	NA	NA	NA	NA	NA	NA	NA	NA	NA	NA	NA	NA	NA	NA	NA	NA	NA	NA	NA	NA	NA	NA	NA	NA	NA	NA	NA
UBE2I	NA	NA	NA	NA	NA	NA	NA	NA	NA	NA	NA	NA	NA	NA	NA	NA	NA	NA	NA	NA	NA	NA	NA	NA	NA	NA	NA	NA	NA	NA	NA	NA	NA	NA	NA	NA	NA	NA	NA	NA	NA	NA	NA	NA	NA	NA	NA	NA	NA
UBTF	-11.0498	-12.0265	-8.30367	-13.6071	-10.0255	-11.077	-10.3206	-12.9664	-9.29602	-11.0692	-13.342	-10.3403	-13.3855	-11.11	-9.16091	-13.2343	-11.0063	-11.2703	-12.1825	-12.6403	-14.9599	-11.3889	-9.9056	-12.5344	-8.15139	-10.8999	-12.3581	-11.8256	-10.9816	-12.0408	-11.9697	-12.2727	-10.9362	-9.17475	-10.4286	-9.35527	-12.0956	-10.5154	-8.9021	-11.6	-11.5064	-12.2247	-12.5991	-12.7647	-14.2476	-13.9024	-11.4456	-14.8708	-10.0565
USF1	-19.7641	-19.3301	-14.1564	-21.6865	-13.4375	-18.4392	-16.2547	-20.6041	-17.134	18.0007	-22.3065	-17.2741	-21.1672	-19.8784	-12.5103	-21.9869	-18.2036	-18.4784	-20.2817	-20.6903	-24.4303	-20.5669	-18.2002	-20.9439	-12.9735	-15.9451	-21.9019	-20.0158	-17.9171	-20.4777	-22.1057	-22.0778	-20.3728	-14.8075	17.3843	-14.169	-23.4589	-17.0359	-16.9815	-20.4878	17.2249	-21.6838	-17.3546	-19.9135	-22.5986	-24.1416	-19.7888	-23.6629	-19.3163
USF2	-19.1299	-18.276	-14.2788	-19.2149	-12.0032	-17.8093	-16.5806	-19.7958	-16.1669	-17.4383	-21.9352	-15.6046	-20.4888	-19.4395	-11.8788	-21.2499	-18.6131	-17.6664	-18.7926	-21.2755	-23.7617	-20.1009	-18.5901	-20.8133	-12.7447	-16.4818	-22.9036	-20.7069	-16.7677	-19.2417	-21.3794	-20.9332	-20.329	-15.3394	-15.4092	-13.9428	-22.0084	-15.538	-15.4791	-19.4673	15.3169	-20.6549	-16.3874	-19.2697	-22.4657	-23.3809	-19.4321	-22.225	-18.172
USP7	-14.4291	-14.1742	-11.4674	-15.4725	-9.93772	-13.7107	-12.7284	-15.304	-12.3953	-12.9747	-16.4295	-11.0989	-15.5314	-15.2386	-8.22702	-15.7344	-14.3183	-13.2163	-14.2057	-15.3054	-18.6043	-15.4798	-13.4858	-14.6331	-8.81549	-11.2207	-15.8916	-13.9752	-12.5234	-15.0137	-15.7821	-14.7391	-14.8535	-11.0827	-12.7144	-10.3786	-16.7765	-11.6235	-11.2312	-14.2724	12.3386	-15.4688	-12.4295	-15.5526	-16.6588	-17.827	-15.4032	-17.3886	-13.9774
VDR	-18.445	-15.7778	-14.1124	-18.3502	-12.7559	-17.4483	-15.0491	-18.2302	-15.6792	-16.252	-18.9244	-13.7991	-20.4643	-18.5041	-10.3458	-18.8764	-16.4433	-17.0743	-17.7257	-19.698	-21.7619	-18.4311	-18.2894	-19.2903	-12.5314	-15.6785	-20.0508	-18.6065	-16.5197	-17.9555	-18.9011	-18.4061	-17.782	-13.6865	-14.5575	-13.1759	-19.1589	-14.4268	-13.8121	-18.9426	14.8074	-18.212	-14.9789	-18.0567	-20.817	-23.2854	-18.5615	-21.1936	-17.2315
VEZF1	-11.4242	-10.8825	-9.18274	-10.7954	-7.30593	-11.2938	-8.3864	-12.3169	-9.86488	-10.0117	-12.2324	-8.91254	-12.0825	-11.2787	-7.4013	-11.7864	-10.414	-10.0199	-10.6585	-12.4977	-13.926	-11.4839	-11.427	-12.1891	-6.75316	-10.2836	-13.6587	-12.8103	-10.0386	-10.1613	-11.8539	-10.9181	-11.5975	-10.8092	-9.74197	-8.23178	-13.5949	-8.52919	-8.98259	-11.4788	-8.18844	-12.5464	-10.692	-10.7448	-13.6313	-13.5825	-11.5987	-11.5753	-10.9059
WDHD1	-2.37522	-1.93706	-0.804045	-1.1594	-1.07384	-2.0375	-0.805256	-2.64931	-1.80538	-1.80444	-1.25172	-1.62677	-2.51759	-2.33107	-1.16196	-2.16241	-1.9749	-2.39363	-2.74999	-1.84016	-2.93107	-1.50909	-2.29139	-1.72755	-0.837256	-1.86575	-2.23222	-2.77799	-1.57249	-2.08804	-1.98775	-1.00699	-1.8375	-1.5495	1.00537	-1.43215	-2.42979	-2.03684	-1.09657	-1.30592	-2.21284	-1.53842	-1.79981	-1.41769	-1.94554	-1.98986	-0.877482	-2.04955	-1.10363
WDR5	-20.5461	-19.7217	-15.9827	-19.7791	-12.5261	-20.3259	-15.1946	-21.3391	-17.2911	-16.7763	-22.056	-16.4702	-19.6171	-20.366	-12.8634	-20.8821	-17.4107	-18.0364	-18.9166	-21.9483	-23.48	-21.0094	-20.7672	-22.464	-13.4113	-16.8152	-23.4542	-23.7614	-16.1411	-19.1682	-20.5306	-19.5109	-20.4579	-17.8435	-16.5196	-14.6963	-22.9906	-15.4036	-16.2277	-19.3872	-13.4958	-21.4068	-19.0229	-17.8155	-24.1512	-23.1552	-20.3352	-20.8164	-19.1742
WT1	-7.03297	-6.08329	-4.41513	-8.54539	-8.35747	-6.35845	-7.69048	-8.13208	-7.56507	7.10726	-7.28608	-6.39212	-8.37605	-6.85535	-6.12975	-8.1135	-8.48151	-6.99159	-8.51014	-6.95676	-9.61846	-6.72996	-5.9009	-8.21779	-6.23717	-4.4804	-7.74275	-7.90577	-7.20716	-7.90099	-9.04213	-7.83357	-6.4585	-6.25627	-6.77288	-6.6931	-8.46528	-6.77619	-5.782	-6.48696	7.7582	-7.71685	-9.05701	-9.67683	-8.51928	-9.04627	-8.99839	-9.98617	-6.76785
XBP1	-14.2962	-12.6056	-11.2078	-13.8915	-10.4935	-14.1195	-10.8221	-14.9361	-12.0547	-11.2768	-16.745	-11.0773	-14.9378	-14.6656	-10.3495	-15.3582	-12.6193	-11.787	-13.7531	-15.5891	-16.2203	-15.5421	-15.4554	-15.9836	-10.5265	-13.161	-16.189	-17.0411	-11.9071	-13.3598	-14.2067	-13.6991	-13.9895	-15.1437	-11.6648	-11.6039	-17.3624	-11.6057	-13.4321	-13.5142	-10.8698	-15.5862	-14.8971	-13.3632	-18.5339	-16.9561	-13.7429	-14.8273	-14.4755
XRCC4	-12.9156	-12.4232	-10.6635	-12.164	-8.15624	-12.8213	-9.32695	-12.5289	-10.3278	-9.89719	-12.9224	-10.5819	-12.0498	-13.9654	-8.62603	-12.577	-9.70292	-10.0827	-12.6069	-14.2822	-14.8364	-13.5117	-13.8784	-14.546	-8.74913	-10.5122	-15.8894	-16.0961	-10.5651	-11.9698	-12.599	-12.1319	-12.9484	-12.763	-10.617	-10.9063	-14.7013	-9.34329	-10.9223	-12.1318	-8.57147	-13.0407	-11.383	-10.6239	-15.8671	-15.426	-12.423	-12.598	-12.4718
XRCC5	-12.4162	-12.0053	-8.7391	-12.0223	-8.04284	-11.4302	-9.80716	-12.5388	-10.0808	-10.4201	-13.3991	-9.82926	-12.981	-11.8872	-7.14447	-12.6425	-11.2206	-9.97134	-11.722	-13.0994	-14.2121	-12.3159	-11.1182	-13.0385	-8.58101	-9.1885	-13.442	-12.141	-10.1392	-12.0881	-13.2866	-10.9522	-11.0185	-10.0274	-10.6522	-8.54868	-13.3348	-9.66396	-9.6165	-11.3941	9.35746	-13.54	-9.98606	-11.2408	-13.6326	-14.4074	-12.4676	-13.7997	-11.6496
XRN2	-3.02939	-3.18475	-1.73654	-2.04151	-2.31191	-3.08906	-3.00706	-2.40042	-1.4656	-2.66082	-3.61539	-1.5416	-3.27499	-2.65317	1.37068	-2.77359	-2.787	-2.443	-2.46104	-2.66284	-3.27509	-3.15162	-2.94837	-3.62784	-1.54745	-1.94896	-3.38039	-3.30831	-1.95495	-2.08767	-2.2778	-2.44564	-2.96082	-2.19709	-2.17705	-2.27075	-3.14473	-2.83514	-2.82465	-3.22147	-2.63965	-2.57501	-2.74625	-3.18158	-3.68498	-3.66061	-2.76809	-3.60494	-2.2403
YAP1	-7.4217	-7.44037	-5.40351	-7.05388	-5.06522	-7.26621	-6.00017	-7.653	-5.97994	-6.04309	-7.77336	-6.50538	-7.08333	-7.32702	-3.96491	-8.22947	-6.76238	-7.3976	-7.72791	-8.71678	-9.13808	-7.54673	-6.91478	-7.50076	-4.35954	-6.67941	-7.96317	-8.13155	-5.88316	-6.95902	-7.43387	-6.47439	-6.74215	-5.48708	-5.53213	-4.75749	-8.26448	-6.15039	-6.53134	-7.10936	-5.62966	-7.15723	-6.96559	-7.44078	-8.45871	-8.63893	-7.29564	-8.99231	-7.27321
YBX1	0.687836	1.2679	1.32755	1.29615	1.53259	0.841933	1.13211	0.829039	0.781745	1.28048	0.96756	-0.503804	0.646794	1.06312	0.588787	-0.596459	0.912202	-0.799636	1.46775	-0.71671	0.887914	0.516441	-0.764135	1.14513	0.775005	1.29575	0.94949	0.797486	0.911253	1.56691	-1.11612	1.20073	1.26531	1.94489	-1.0301	1.74406	-0.583947	0.98308	1.2701	1.75698	-1.69832	1.06416	1.53419	1.44541	1.56519	1.21643	1.2675	1.00937	-0.928386
YBX3	NA	NA	NA	NA	NA	NA	NA	NA	NA	NA	NA	NA	NA	NA	NA	NA	NA	NA	NA	NA	NA	NA	NA	NA	NA	NA	NA	NA	NA	NA	NA	NA	NA	NA	NA	NA	NA	NA	NA	NA	NA	NA	NA	NA	NA	NA	NA	NA	NA
YY1	-14.5803	-11.4263	10.9894	-19.2785	-12.3294	-11.7242	-15.584	-14.5999	-13.5423	20.7826	-18.0006	17.2939	-18.6972	-15.026	9.53706	-16.5166	-13.9517	-15.6163	-16.9563	-13.5558	-19.5508	-14.0135	-11.4877	-14.5085	-8.98089	11.4272	-15.6216	16.5105	-15.6751	-17.8949	-17.6063	-17.8882	-15.2503	-7.54603	19.5363	-9.07469	-17.1798	-14.9916	-13.1926	-15.954	20.2273	-16.222	-11.7522	-18.7301	-14.7376	-17.3459	-16.5995	-21.7553	-13.4587
YY2	-14.9055	-13.4858	-10.3862	-12.2382	-8.48716	-13.1547	-9.49097	-15.1609	-10.7957	-11.1627	-14.8946	-11.3684	-13.2506	-15.2326	-8.87017	-13.7504	-11.6458	-11.373	-12.9066	-14.6221	-15.4496	-14.7195	-15.1256	-15.9823	-8.08029	-12.1984	-16.0035	-17.1223	-11.2765	-12.923	-13.8526	-12.2797	-15.0198	-13.4476	-12.3774	-10.4624	-16.3749	-10.0601	-11.2858	-12.76	-9.03	-14.9239	-13.7798	-12.0548	-16.4985	-15.876	-14.1384	-13.724	-12.9792
ZBED1	-5.12401	-5.58081	-4.51924	-5.19571	-3.33847	-5.36787	-4.9347	-4.94402	-3.1938	-3.47687	-4.08794	-2.75929	-5.29553	-5.10009	-2.38338	-5.49395	-4.11669	-4.0986	-3.69625	-6.12645	-5.60607	-5.50757	-5.5287	-6.63168	-3.55055	-4.26112	-7.06745	-6.00546	-4.09105	-5.33389	-4.96731	-4.80415	-5.04891	-3.85362	-4.76884	-5.00448	-5.79565	-3.63542	-3.67828	-5.41164	-4.06908	-4.15075	-4.80326	-6.01099	-5.97826	-6.40815	-5.42368	-6.31506	-4.74977
ZBTB11	-18.255	-16.7323	-13.6154	-16.3876	-10.9562	-17.4479	-12.1967	-17.9617	-13.9974	-14.4483	-18.9057	-13.7561	-16.952	-17.4497	-11.2	-18.0799	-14.9793	-14.9111	-16.186	-18.3196	-20.2533	-17.9868	-19.1914	-18.9923	-12.4908	-15.276	-19.2351	-19.8496	-13.5211	-16.4176	-17.5245	-16.9645	-17.5553	-15.9548	-13.7514	-15.2342	-20.45	-13.3452	-15.1145	-15.8191	-11.0272	-18.3494	-16.4554	-14.6629	-21.4127	-20.2707	-17.2444	-16.5489	-17.3791
ZBTB12	-2.45691	-2.99429	-2.42499	-2.6421	-1.9971	-2.7868	-2.60552	-3.46426	-2.60318	-2.66183	-2.58429	-2.72434	-3.31658	-2.72301	-1.53218	-3.28683	-2.51069	-2.6799	-2.89097	-3.19189	-4.22094	-3.04038	-3.00374	-3.50751	-2.22439	-2.56203	-3.64692	-2.77569	-2.26012	-2.69743	-3.60826	-2.71457	-3.39366	-2.5683	-2.46167	-2.75052	-3.33918	-2.71711	-1.956	-3.96913	-1.98754	-2.9874	-2.68183	-2.73534	-4.14595	-3.59936	-2.47041	-2.88685	-3.95521
ZBTB16	-3.5115	-2.23218	-2.31831	-3.90067	-3.39926	-3.15751	-3.30258	-3.8204	-3.33033	3.54369	-2.23991	3.15095	-4.12669	-3.44192	1.90813	-3.2635	-3.53494	-4.08828	-3.01959	-4.05512	-3.83435	-3.78482	-3.42151	-2.5463	-2.56726	-3.54584	-4.73286	-3.06598	-3.92044	-3.79698	-4.1903	-3.42048	-3.4139	-1.36555	2.98862	-2.17737	-2.88258	-2.28208	-1.93739	-4.26673	3.55983	-1.8345	-2.25714	-3.73203	-3.1579	-5.32472	-3.4918	-4.44799	-3.01963
ZBTB17	-15.0574	-15.7196	-12.2178	-15.9316	-10.8494	-15.0937	-13.0502	-15.7433	-13.4412	-14.0672	-18.038	-12.2674	-16.4712	-15.4214	-10.0764	-16.3433	-13.7948	-14.5251	-15.8073	-16.7093	-19.0606	-15.9157	-14.2015	-16.1355	-10.1028	-13.496	-17.9983	-16.2201	-13.9048	-15.7819	-16.6901	-16.0968	-15.7347	-12.8297	-12.8475	-11.55	-17.3624	-13.4484	-12.3102	-15.0853	12.833	-16.823	-14.2032	-15.4914	-18.0147	-19.0126	-16.4558	-17.8812	-14.6513
ZBTB1	-1.70167	-1.38624	-1.259	-1.08357	-1.15634	-1.44807	-1.46821	-0.954589	-1.04806	-1.27934	-1.88926	-1.29449	-1.18763	-1.27776	-1.11422	-1.37086	-2.60879	-1.62885	-1.75134	-1.1948	-2.12252	-1.48172	-1.63358	-1.20905	-1.58406	-1.33062	-1.5005	-1.51471	1.24577	-1.3074	-0.800454	-0.908514	-1.37332	-1.57365	-1.012	-1.01621	-1.82498	-1.2543	-1.3036	-1.24762	-1.45504	-1.25404	-1.4884	-1.15565	-2.06362	-1.67632	-1.76338	-0.879648	-1.60978
ZBTB24	-3.85148	-3.06093	-2.57756	-4.52881	-3.56202	-2.52358	-3.37968	-3.47565	-3.52856	4.18997	-4.12659	3.40639	-3.68967	-3.30095	-2.51849	-3.53452	-3.78779	-3.98113	-4.33299	-3.55426	-4.67754	-3.87533	-2.92095	-2.72652	-2.12033	-3.06738	-3.99572	-3.05028	-3.51184	-4.43412	-4.34137	-4.71821	-3.15643	-2.07571	3.65674	-3.31168	-3.71921	-3.03017	-2.69947	-3.50957	4.42818	-3.68606	-3.1677	-3.8435	-4.05611	-4.17546	-2.87243	-4.664	-2.63383
ZBTB26	-16.14	-16.9457	-12.0199	-20.0569	-13.1128	-15.7227	-15.2631	-17.622	-14.4543	17.4402	-20.8554	-15.2774	-19.1794	-15.746	-11.6964	-18.1183	-17.6244	-17.0455	-17.7577	-17.062	-22.0363	-15.5532	-14.1765	-17.0559	-10.4465	-13.7404	-17.767	-17.2436	-15.8579	-18.4269	-17.8216	-18.5597	-16.2237	-11.7713	15.7985	-11.174	-18.7051	-15.9956	-13.2768	-18.0924	-16.2776	-18.9291	-15.9344	-18.3002	-18.7655	-20.3672	-17.6715	-20.8308	-14.4246
ZBTB2	-7.30484	-6.93528	-4.7422	-7.58589	-5.35569	-6.71732	-6.83056	-7.83726	-7.27408	8.51329	-8.08218	7.14628	-8.85134	-6.91636	4.25197	-7.6763	-7.39519	-7.51595	-8.9089	-7.04216	-9.53427	-7.05394	-5.95683	-7.33976	-4.3935	-5.7979	-7.0554	-7.30433	-7.40305	-7.10724	-8.08263	-7.02625	-6.86265	-4.39167	7.66099	-3.93259	-8.08909	-6.49623	-4.86512	-8.11702	8.36628	-8.63699	-5.35978	-8.70423	-7.69757	-9.31493	-8.19407	-10.0104	-6.28046
ZBTB33	-20.1428	-20.1491	-16.2398	-20.5565	-12.9135	-20.7344	-16.8037	-21.0945	-17.7996	-17.0577	-21.514	-15.6067	-20.9935	-20.8049	-12.3149	-21.782	-18.0947	-18.0398	-19.8846	-22.2728	-24.0718	-21.8893	-20.8908	-22.7815	-13.926	-17.0343	-23.5728	-21.6379	-16.7849	-19.4798	-21.7486	-20.7965	-20.9373	-17.0404	-16.7975	-15.8458	-22.6534	-16.4063	-16.1833	-19.0982	15.0067	-21.776	-18.0972	-19.6014	-23.6139	-24.767	-20.1157	-22.8428	-19.4695
ZBTB40	-17.7298	-16.077	-13.5864	-15.3244	-10.4854	-16.7741	-11.8529	-17.6292	-13.9278	-14.0268	-17.7674	-14.166	-16.0404	-18.4105	-9.94062	-17.4261	-14.1069	-13.9482	-15.7619	-18.6574	-18.5884	-18.279	-18.6579	-19.2786	-11.6269	-14.3793	-19.0742	-19.9875	-13.3166	-15.8878	-16.3851	-16.098	-17.7962	-15.9466	-14.4029	-14.6166	-19.9945	-12.1306	-14.5603	-15.1654	-10.2732	-18.2642	-16.1133	-14.3439	-20.2329	-19.377	-16.4125	-16.219	-17.5643
ZBTB44	NA	NA	NA	NA	NA	NA	NA	NA	NA	NA	NA	NA	NA	NA	NA	NA	NA	NA	NA	NA	NA	NA	NA	NA	NA	NA	NA	NA	NA	NA	NA	NA	NA	NA	NA	NA	NA	NA	NA	NA	NA	NA	NA	NA	NA	NA	NA	NA	NA
ZBTB48	-14.5353	-15.0137	-10.4703	-19.2541	-13.8289	-13.7832	-15.4118	-16.4713	-13.6859	17.9128	-19.2348	-14.693	-17.6346	-14.3537	-10.5314	-17.2633	-15.0011	-15.2289	-17.1098	-15.4274	-20.216	-14.1041	-12.4222	-15.6471	-10.0752	-11.3687	-15.8508	-14.55	-15.1923	-17.7725	-17.7978	-17.5013	-14.5229	-10.8877	15.9978	-10.8328	-17.5845	-14.7721	-13.2773	-16.4038	17.803	-17.1952	-14.0073	-18.4471	-17.5171	-18.6792	-17.2898	-20.9192	-13.7396
ZBTB5	-2.4289	-2.69242	-1.47635	-2.85938	-1.77181	-2.60615	-2.53116	-2.43228	-2.07727	2.50838	-2.18711	-2.63262	-2.57678	-2.80019	-1.88574	-3.33664	-2.81182	-2.70919	-3.0605	-3.51338	-3.79304	-3.06306	-2.92153	-3.49522	-1.45583	-1.74364	-3.65983	-3.23267	-2.55229	-3.2852	-2.47439	-3.62197	-2.45626	-1.59953	-3.04695	-1.94908	-3.6153	-1.67901	-1.96554	-2.77723	2.26632	-2.66596	-2.03563	-3.34819	-3.30358	-3.82486	-3.25483	-3.09509	-3.23334
ZBTB6	-6.39534	-6.36562	-4.50192	-7.4277	-4.68609	-5.98997	-6.05715	-7.59543	-5.80988	7.0337	-8.25526	-5.96327	-8.04039	-5.803	-4.29521	-7.63728	-7.41827	-6.23291	-7.24249	-7.46674	-9.44229	-6.86617	-5.67819	-7.16112	-4.04335	-5.34861	-7.37199	-7.4197	-6.24469	-6.84779	-6.50333	-7.60262	-5.83222	-4.55826	-6.42562	-4.56626	-7.07688	-6.63983	-4.75145	-7.25685	-6.41226	-6.69601	-5.37753	-6.82846	-7.87394	-8.46792	-6.23447	-8.3559	-6.06499
ZBTB7A	-20.0165	-18.9606	-14.974	-21.5812	-13.3097	-17.8371	-17.8654	-19.9236	-16.8613	19.4978	-22.9428	-16.6608	-20.8396	-20.16	-13.3354	-21.8926	-18.6724	-19.4836	-20.4801	-21.001	-25.2198	-19.9962	-17.9849	-20.6944	-13.0859	-15.7687	-21.5744	-19.2985	-17.7724	-20.0403	-22.3427	-20.8708	-20.7404	-13.5857	-17.337	-14.0092	-22.455	-17.1282	-15.8194	-20.0573	17.7093	-21.2171	-17.0768	-21.1552	-21.9841	-25.215	-22.0585	-23.8607	-18.4672
ZBTB7B	-4.65102	-3.74757	-3.03455	-4.4314	-2.71215	-4.3084	-3.27731	-4.26077	-4.08818	-3.2231	-4.40939	-3.64825	-4.24196	-4.42292	-3.23169	-3.96013	-4.55562	-3.91808	-3.6451	-5.02371	-4.48576	-4.59457	-4.0915	-3.06916	-2.52606	-3.7038	-4.47213	-5.17335	-3.15164	-3.57104	-3.99257	-3.636	-3.58873	-3.21084	-3.98019	-3.51379	-4.54986	-3.16835	-3.59414	-3.48867	-3.50323	-4.4237	-2.89657	-3.38654	-5.28308	-4.13622	-4.05998	-3.91446	-3.89653
ZBTB8A	NA	NA	NA	NA	NA	NA	NA	NA	NA	NA	NA	NA	NA	NA	NA	NA	NA	NA	NA	NA	NA	NA	NA	NA	NA	NA	NA	NA	NA	NA	NA	NA	NA	NA	NA	NA	NA	NA	NA	NA	NA	NA	NA	NA	NA	NA	NA	NA	NA
ZC3H11A	-2.1614	-1.43132	-1.74268	-0.96475	-1.17833	-1.29988	-1.21698	-2.0766	-1.89007	1.63107	-1.57683	-1.76636	-1.69871	-1.64125	1.29912	-1.78202	-1.96573	-1.97165	-1.95063	-2.14103	-1.9302	-1.85338	-1.17776	-0.806414	-1.38452	-1.24746	-2.46377	-2.23488	-1.88677	-1.27343	-1.61629	-2.14319	-2.48914	-1.78628	-1.43946	-1.50986	-1.98778	-1.60599	-2.0533	-1.73252	1.08651	-1.61416	-1.29634	-1.52428	-2.13633	-2.2005	-2.71401	-1.78903	-1.57561
ZEB1	-15.7606	-15.297	-11.6358	-19.2127	-12.2809	-15.8412	-15.0074	-17.4566	-14.9213	16.2866	-19.3991	-13.3593	-18.7452	-16.5244	-11.531	-17.5165	-15.8728	-16.0905	-17.585	-18.1212	-21.1747	-16.9214	-15.1678	-17.493	-11.1742	-14.3123	-17.865	-16.815	-14.4635	-17.0733	-18.4295	-17.9871	-16.8571	-11.0423	15.6537	-11.9107	-18.3154	-14.9296	-13.763	-16.9568	16.0538	-16.5212	-14.6111	-17.596	-19.2459	-20.5939	-17.5338	-20.9396	-15.5558
ZEB2	-9.49428	-8.90942	-7.94996	-9.48253	-6.25481	-10.3351	-7.89547	-10.3355	-8.40091	-8.63169	-10.9837	-8.24331	-10.7464	-10.1943	-6.3416	-9.95853	-9.43909	-9.5631	-10.3234	-10.8808	-12.164	-10.4112	-9.01136	-10.3069	-6.98871	-8.84391	-11.5215	-10.5314	-8.71042	-10.3929	-10.4423	-9.53539	-10.1921	-7.84582	-8.74795	-6.70457	-10.8213	-8.15645	-8.03476	-9.6377	-7.85622	-10.1502	-8.47202	-9.6415	-12.446	-13.2418	-10.796	-10.6307	-9.22168
ZFHX3	-2.54355	-3.50312	-1.38711	-1.52576	-1.00261	-2.43158	-1.86454	-2.48969	-3.00706	-2.66825	-1.98972	3.94076	-2.65635	-3.21965	1.68042	-1.46147	2.24449	1.45852	-2.38479	-2.83123	-2.14473	-2.34598	-3.27811	-1.99991	-1.25965	-2.48381	-3.67063	-3.22996	-1.43029	-2.73582	-2.05432	-0.65062	-3.29187	-2.24546	0.907046	-1.98782	-2.48442	2.1776	-0.879321	-2.14097	-2.46589	-1.39417	-1.88593	-2.16538	-1.74967	-3.00273	-1.71976	-2.12875	-1.339
ZFP36	-7.33716	-5.99611	-5.47976	-6.08739	-3.47593	-6.34163	-6.3467	-8.08562	-6.21682	7.84753	-8.14202	6.21381	-8.12765	-6.72548	-3.05068	-6.52981	-7.10553	-7.44129	-7.71817	-8.37488	-9.5995	-6.84798	-6.11572	-7.60617	-4.24312	-5.71579	-7.49561	-7.25891	-6.9467	-7.01365	-8.3418	-6.38067	-7.21906	-4.11825	-7.00155	-3.95741	-6.73779	-6.67945	-5.04801	-7.33819	6.93495	-6.89282	-4.20994	-6.97251	-8.64855	-8.95559	-8.09367	-9.69312	-6.42847
ZFP36L1	-0.760971	-1.32839	-0.86577	-0.478774	0.802202	-1.01179	1.29816	-0.782801	-0.858715	-1.67114	-1.31415	1.04256	-0.947083	0.685921	0.905362	-0.710767	-1.38279	-0.821427	-0.95738	-1.57856	-1.32625	-0.795582	-0.870003	-1.4528	0.959656	-1.55863	-0.829225	-0.991003	-0.821408	0.929484	-1.60108	1.09969	0.907622	-0.967094	-0.679103	-1.27655	-1.82765	0.759653	0.933034	-0.603131	0.945994	-0.801218	-0.985326	1.53933	-1.32171	-1.41226	0.664551	0.811435	-1.71593
ZFP42	-12.9623	-13.5378	-9.14642	-12.1431	-8.67694	-11.8355	-10.9167	-12.7981	-10.5796	-10.4455	-14.6852	-12.3397	-12.1657	-12.481	-8.66916	-13.2983	-11.7577	-10.8785	-11.6792	-13.0617	-14.8846	-12.821	-12.3611	-14.0082	-8.27708	-10.3963	-15.4453	-13.6391	-10.5678	-12.7729	-12.4112	-13.2619	-12.6271	-11.224	-10.6677	-10.1285	-14.8716	-10.3529	-10.3586	-11.9501	-9.89599	-13.7582	-12.6006	-11.8133	-14.9478	-14.0858	-13.2015	-13.2421	-11.6999
ZFP64	-21.625	-20.9169	-15.9513	-22.3921	-14.9756	-21.2203	-16.9478	-21.6399	-17.6319	-17.9575	-23.6077	-17.2234	-22.9877	-21.2305	-13.2948	-22.6013	-20.3762	-20.1019	-20.8924	-23.8275	-25.4349	-22.7643	-20.7115	-22.1758	-14.9187	-18.0584	-25.6435	-22.1899	-19.0769	-20.8575	-21.8616	-21.3144	-21.9019	-16.9736	-17.2979	-16.9838	-24.051	-17.875	-17.1415	-20.7816	-16.6969	-22.0975	-19.6042	-21.2502	-25.31	-26.3342	-21.5856	-24.2243	-20.5943
ZFX	-20.0409	-19.1013	-15.3843	-22.9034	-14.9608	-19.7497	-18.2249	-21.618	-17.9125	19.5667	-24.8896	-18.1508	-22.7669	-19.6083	-13.5572	-22.0525	-19.9522	-19.7009	-21.2273	-22.227	-25.8984	-21.3517	-18.6226	-21.7941	-14.2431	-16.9927	-23.0248	-20.1443	-19.0931	-22.4865	-22.9361	-22.2885	-21.3514	-15.085	-17.4424	-14.8167	-23.5069	-18.29	-17.6481	-21.9393	18.8065	-22.1901	-19.7967	-21.874	-24.1089	-25.2945	-22.5076	-24.9602	-19.4238
ZHX1	-10.9211	-10.5987	-8.60482	-9.49142	-6.36372	-10.7252	-7.54986	-10.6404	-8.5748	-8.07573	-11.615	-8.5352	-11.0905	-11.4951	-7.24453	-11.092	-9.38012	-8.6707	-10.6318	-11.8276	-11.7813	-11.9216	-11.5824	-12.9009	-7.75901	-8.33878	-13.3733	-12.8996	-8.60883	-10.1746	-10.882	-10.4535	-10.6344	-10.1294	-9.54053	-8.28239	-11.9841	-8.28359	-8.48623	-10.2102	-7.11047	-12.1008	-8.70994	-9.32402	-13.0036	-13.0044	-11.3965	-10.2804	-10.1474
ZHX2	-19.0154	-17.5212	-14.1073	-18.9445	-12.2038	-17.0325	-15.0963	-19.171	-15.6639	15.8053	-20.6225	-15.3201	-18.5842	-19.1997	-11.9751	-20.3601	-16.8757	-16.6093	-18.3977	-19.8798	-21.6074	-19.2886	-17.8365	-20.5017	-11.2123	-14.9797	-20.295	-20.3409	-15.5999	-18.0404	-19.7028	-17.7928	-19.2743	-15.1477	-15.3397	-14.2252	-21.5767	-15.5038	-15.0045	-18.2645	14.1658	-20.5546	-15.7318	-18.5509	-22.0854	-20.8056	-18.7801	-20.3074	-18.2362
ZIC2	-8.99	-8.44833	-6.69336	-8.82017	-6.31759	-8.3843	-6.96204	-8.77994	-7.41168	-6.88723	-9.75765	-6.87513	-8.84341	-9.11313	-5.12163	-9.3862	-7.38019	-7.37988	-8.47167	-10.0804	-10.4996	-8.73246	-10.0615	-10.5969	-5.92244	-7.34888	-11.2717	-10.3071	-7.0548	-8.01799	-9.61265	-8.42384	-8.52424	-8.36172	-7.26024	-7.0168	-9.54902	-6.97111	-7.07665	-7.87006	-5.67886	-10.0255	-8.13961	-7.41522	-10.7624	-9.16176	-9.02726	-8.8641	-7.73024
ZKSCAN1	-11.8062	-10.8338	-9.23649	-10.7791	-5.30101	-11.2884	-8.35234	-12.1272	-9.27768	-9.83806	-13.0382	-9.41149	-11.9189	-11.9277	-7.09322	-11.4425	-10.4541	-10.1744	-10.933	-12.8979	-13.8369	-12.1284	-11.8867	-12.4681	-7.51716	-9.13005	-13.1359	-13.969	-9.12504	-10.0968	-11.8872	-11.2557	-11.4842	-10.0435	-9.53891	-7.99602	-12.3868	-9.38325	-8.69714	-10.7194	7.79525	-12.8553	-9.5034	-10.1465	-14.31	-14.2065	-11.6375	-12.5455	-10.7129
ZKSCAN8	-2.20594	-2.08349	-2.01599	-1.24176	-1.06133	-1.35302	-2.46397	-2.66374	-2.31515	-2.12367	-2.49759	-1.31042	1.22975	-2.27767	-2.07899	-2.66505	-1.53947	-2.29348	-2.57301	-2.99487	-2.28295	-2.22244	-1.17439	-1.88959	0.706573	-2.25427	-2.02773	-1.90684	-2.26054	-1.69969	-2.11067	-1.93594	-2.48849	-2.40288	-1.64095	-1.22894	-1.2073	-2.11525	-1.78804	-2.17039	-1.84653	-2.10658	-0.724738	-2.51531	-2.07321	-2.40427	-2.34075	-2.92166	-1.34725
ZMIZ1	-3.92653	-3.42732	-4.21704	-2.78358	-1.33074	-4.19158	-3.17645	-3.9433	-2.59767	-2.71622	-4.20952	-3.07221	-3.84292	-4.13782	-1.65063	-4.08897	-3.68111	-3.06922	-4.0922	-3.8851	-4.67825	-3.75684	-3.91123	-4.44976	-1.83493	-3.20728	-4.72989	-4.64085	-3.13308	-4.4008	-4.33086	-3.172	-4.33689	-3.1149	-3.61009	-2.23794	-4.43036	-3.15592	-3.09606	-3.047	-3.09461	-3.80172	-1.63199	-3.50807	-5.24824	-4.6697	-4.27688	-4.62176	-3.84249
ZMYM3	-5.18058	-4.70413	-4.16621	-5.10018	-2.09282	-4.88325	-4.68167	-4.87543	-5.12714	5.11282	-5.75791	-4.57175	-5.86337	-5.22394	2.20829	-5.56114	-4.3104	-4.9471	-5.39434	-5.78685	-7.47445	-5.21318	-4.40858	-4.92085	-3.7088	-3.76274	-5.1038	-4.68193	-5.2956	-5.36138	-5.81525	-4.87669	-5.89952	-2.23784	4.94601	-2.56564	-5.25981	-4.94722	-3.18291	-4.8228	4.76789	-5.11821	-2.56155	-5.23667	-6.50014	-7.28073	-6.07048	-6.77807	-5.65514
ZMYND8	-4.1491	-4.78322	-3.26517	-3.89454	-4.17328	-3.96278	-2.73973	-3.56584	-4.32301	3.01962	-4.50946	-2.82634	-3.75893	-3.44663	-2.42217	-3.77046	-3.67095	-4.05768	-3.45442	-4.4607	-4.89258	-4.43647	-4.25553	-4.76181	-2.8845	-3.4791	-4.77446	-4.65878	-3.67878	-3.7426	-3.36378	-4.25514	-4.67532	-3.87427	-3.69871	-4.14051	-4.74263	-2.9461	-3.2739	-4.46161	-3.90553	-3.92037	-4.61287	-4.15254	-4.93184	-5.67476	-3.22424	-4.7143	-3.17643
ZNF121	-3.82211	-3.50029	-2.30859	-3.55708	-1.97834	-3.54011	-3.36914	-3.55147	-3.42707	-3.66544	-4.1908	-3.56325	-4.574	-4.00943	-2.37329	-4.65245	-3.4284	-3.69403	-4.43739	-4.6575	-5.64904	-3.76261	-4.11835	-4.2653	-2.84339	-2.91105	-4.21553	-3.87014	-3.04598	-4.5066	-4.00797	-3.48898	-3.8835	-2.43403	-3.2485	-2.72297	-3.70515	-2.54802	-1.62029	-3.44345	-3.27106	-3.82123	-1.96448	-3.22398	-4.34907	-5.19524	-3.81523	-4.69789	-3.78891
ZNF140	-1.07374	-1.59034	0.74623	-1.4363	-1.23896	0.797826	1.08793	-1.27664	-1.73352	1.67434	-1.45096	1.07518	-1.67578	-0.654204	0.672644	0.754926	-1.88349	-1.11063	-1.69599	0.794997	-1.42965	-1.20629	-0.620205	-1.19886	-0.715029	1.10376	-0.7632	1.12107	0.729586	-1.07698	-1.39771	-0.957844	0.966115	-1.26354	1.11982	-1.57116	-1.92781	-1.02016	-0.962362	0.777639	1.41144	-0.934781	-1.57379	-1.27876	-1.22547	-1.20865	-1.33379	-1.64489	-0.912483
ZNF143	-17.8219	-16.2075	-12.8001	-19.9852	-13.2732	-15.7956	-16.2575	-17.9246	-16.0095	19.4313	-21.3864	16.1791	-20.3761	-18.0228	-11.7097	-19.7576	-17.0843	-18.0867	-19.4141	-18.2109	-22.7705	-17.8906	-15.6911	-19.1245	-12.0315	-13.8755	-19.3764	-17.3725	-16.5748	-19.6245	-20.3303	-19.5276	-17.4613	-12.6231	18.6193	-12.5345	-20.6109	-16.6362	-14.6851	-18.6533	18.8309	-19.8961	-15.2882	-20.0459	-19.6884	-21.857	-19.1054	-23.7025	-16.545
ZNF146	-3.03239	-3.76294	-2.84963	-3.72676	-2.09018	-3.06265	-2.48589	-4.42405	-3.21336	-3.11402	-3.4784	-2.79321	-3.49765	-3.48456	-2.26022	-2.98579	-3.48936	-3.37982	-3.18813	-2.92774	-4.43125	-4.39368	-3.84472	-3.79823	-2.89923	-2.94043	-3.81485	-3.42856	-2.67609	-3.12659	-3.17765	-3.02254	-3.54087	-3.0894	-2.72504	-2.80123	-3.69808	-3.02997	-2.52322	-3.00078	-3.73462	-3.34344	-3.77007	-2.68207	-3.99446	-4.44678	-4.07558	-3.61156	-3.15956
ZNF148	-1.01011	-1.29674	-1.56488	-1.52821	-1.28949	-1.37048	-1.83714	-1.29113	-1.16008	-1.27093	-1.76688	-1.37625	-2.81888	-1.29467	-0.840757	-2.55015	-0.62278	-1.18952	-1.51995	-2.07543	-1.69285	-1.2074	-1.37814	-1.48531	-1.29656	-1.17261	-1.85496	-1.57636	-1.72165	-1.1817	-1.98242	-1.26339	-1.60873	-1.75587	-0.930453	-1.9652	-2.12897	-0.718166	-2.13308	-1.53415	-1.5514	-1.47581	-0.660504	-1.46544	-1.71729	0.635928	-1.70824	-1.28831	-1.63876
ZNF175	NA	NA	NA	NA	NA	NA	NA	NA	NA	NA	NA	NA	NA	NA	NA	NA	NA	NA	NA	NA	NA	NA	NA	NA	NA	NA	NA	NA	NA	NA	NA	NA	NA	NA	NA	NA	NA	NA	NA	NA	NA	NA	NA	NA	NA	NA	NA	NA	NA
ZNF184	-3.30287	-2.65264	-2.45853	-2.76951	-2.0077	-2.93226	-2.51066	-2.76529	-2.77966	-3.35907	-3.08782	-2.63115	-3.63056	-3.04012	-1.83058	-3.43023	-3.67534	-2.33308	-3.85501	-3.06741	-3.9348	-2.78907	-3.33737	-2.48779	-1.74696	-2.3869	-3.37338	-3.14952	-2.80789	-3.84223	-3.93003	-2.17743	-2.41442	-1.86417	2.64897	-2.36232	-3.11036	-2.90149	-0.887515	-2.87328	-3.28915	-2.96685	-2.11879	-3.1201	-3.41553	-4.20752	-3.73385	-3.0729	-3.25592
ZNF18	-11.2511	-10.5269	-8.47929	-10.9366	-7.62765	-11.1105	-9.49891	-11.0116	-9.69047	-9.68737	-12.592	-8.79042	-11.0695	-10.5296	-7.44105	-11.02	-9.14869	-9.22122	-10.0538	-12.0555	-12.9672	-11.6217	-11.0435	-11.8677	-7.93851	-9.95766	-12.9314	-12.9981	-9.59984	-10.2087	-10.9711	-10.5287	-11.5184	-9.83529	-8.78325	-9.50174	-12.7073	-8.8902	-8.97169	-10.0267	-8.81363	-11.6377	-10.8643	-9.96537	-13.6711	-13.3074	-11.1207	-12.1162	-10.2517
ZNF207	-6.7135	-5.94666	-5.0999	-5.83175	-4.63783	-6.28364	-5.47567	-7.22581	-4.71523	-5.44343	-6.75782	-5.41501	-6.65815	-7.65147	-3.55099	-6.4022	-5.03329	-4.98009	-5.4882	-8.08295	-7.40752	-6.82383	-6.44968	-7.32099	-5.2326	-5.28551	-8.04945	-7.54645	-5.315	-5.76931	-7.22666	-5.87579	-6.40181	-5.56068	-5.72061	-5.2095	-7.39539	-5.41749	-5.05818	-6.14019	3.94582	-6.43813	-5.93899	-6.09459	-7.85655	-7.24786	-6.78681	-7.24257	-6.22275
ZNF214	NA	-0.593028	NA	NA	-0.575685	-0.872261	NA	1.04586	-0.662412	0.586734	0.859182	-1.47792	NA	NA	1.00393	NA	-1.27327	-1.16028	NA	0.5782	0.622025	1.27743	NA	NA	NA	-0.771188	NA	1.10003	NA	NA	NA	NA	NA	NA	-0.452794	NA	NA	-1.0295	NA	-1.50759	NA	NA	1.11025	NA	-0.689929	-0.904475	NA	NA	NA
ZNF217	-9.28343	-8.52326	-6.8361	-8.88067	-5.62598	-9.25713	-6.86727	-9.27525	-7.50027	-7.62733	-9.42957	-6.90424	-8.77483	-9.06225	-7.38024	-9.49068	-7.70234	-7.92812	-9.22214	-9.51442	-10.4026	-9.53752	-8.8574	-10.1315	-6.01682	-7.63301	-10.1413	-9.91316	-8.0155	-8.02867	-9.5605	-8.85724	-9.19718	-8.27495	-7.45308	-6.99789	-10.6923	-7.39567	-6.88689	-8.65991	-6.07249	-9.17051	-8.53518	-7.72309	-10.8324	-10.1882	-8.93243	-9.30923	-9.47296
ZNF224	NA	-1.04769	NA	NA	1.92568	1.24587	NA	-1.51544	-1.40779	-0.620202	1.31733	-1.9361	NA	NA	-1.26288	NA	-1.42537	-0.765266	NA	-1.04597	-1.65993	-0.632843	NA	NA	NA	-1.81565	NA	-1.50747	NA	NA	NA	NA	NA	NA	1.89237	NA	NA	-1.64247	NA	1.32494	NA	NA	-2.1043	NA	-0.752652	0.494436	NA	NA	NA
ZNF24	-9.39875	-9.15173	-7.88638	-9.72775	-5.54568	-9.52552	-7.66833	-10.005	-8.33249	-8.81269	-10.3011	-7.5526	-10.9236	-9.6256	-5.71363	-9.59487	-9.21391	-8.82074	-8.99719	-10.3493	-11.8345	-10.5955	-8.18132	-9.6261	-5.4351	-7.3527	-9.93663	-9.87442	-8.18315	-9.87226	-9.99562	-8.74408	-10.1388	-7.0762	-8.42477	-5.96384	-10.4904	-8.07788	-7.37788	-9.05069	-8.36827	-9.72181	-7.27471	-8.88622	-10.9413	-11.4569	-9.9374	-10.3341	-9.35444
ZNF250	-2.56127	-2.38731	-2.48631	-1.79191	-1.67218	-2.08449	-1.95237	-2.50577	-2.20985	-1.39062	-1.94618	-1.55089	-3.00271	-2.47003	-1.0072	-1.91715	-2.20762	-1.87725	-1.99731	-1.77182	-2.37595	-2.3897	-2.72077	-2.89366	-2.10514	-2.20748	-2.6707	-2.15254	-2.43626	-2.25622	-1.381	-1.52059	-2.39341	-1.93813	1.1212	-2.34691	-2.22396	-1.93354	-2.399	-2.10774	-1.68582	-1.79654	-2.47501	-1.54549	-2.17106	-2.67629	-1.94601	-1.88856	-1.91341
ZNF263	-15.2129	-13.7851	-11.857	-17.6249	-11.2853	-14.229	-13.6799	-15.7314	-13.874	15.2214	-18.6129	-13.7	-17.7923	-15.6987	-10.4815	-16.2161	-14.702	-14.8258	-16.3663	-15.7515	-20.3736	-15.4351	-13.786	-15.8863	-10.4519	-11.2376	-16.5861	-14.1632	-13.5577	-16.1116	-17.3664	-16.0778	-15.9651	-10.8303	15.0333	-11.092	-17.299	-13.927	-12.1571	-15.744	15.2422	-17.5892	-13.5683	-16.5497	-17.0409	-19.0073	-17.3019	-19.1444	-14.6477
ZNF266	0.421419	-1.11934	-1.40384	-1.06952	-1.15173	-1.28026	-0.776789	-1.40554	-1.15232	1.09712	-1.27958	0.775829	-0.794365	-1.28719	-1.16506	-0.994599	-1.0243	-1.25393	-1.2216	-1.19818	-1.42981	-0.76115	-1.73072	-1.00009	0.770112	-1.31857	-1.20666	-0.919299	-2.10278	-1.20524	-1.33046	-0.873636	-1.8369	-1.65837	-0.809042	-0.817099	-1.51703	-0.837021	0.773384	-1.09003	-0.997067	-1.12211	-0.73341	-1.04283	-1.22616	-1.28391	-1.31313	-0.99899	-1.73344
ZNF274	-2.89071	-2.25347	-1.89634	-2.10195	-2.35713	-2.71686	-2.48396	-3.45386	-2.83014	2.12356	-2.42212	-2.73234	-2.99184	-2.11918	-2.45831	-2.73377	-2.81201	-3.11683	-2.38965	-2.67099	-3.33035	-3.09578	-2.34006	-2.54657	-2.28542	-2.63248	-2.78556	-3.29953	-2.20852	-2.52747	-2.76238	-2.11231	-2.45815	-1.89558	1.61224	-3.04253	-3.07122	-2.15035	-1.65258	-1.72172	1.95229	-1.97582	-3.26372	-2.99124	-2.66159	-2.59677	-2.09197	-2.7791	-2.89711
ZNF280A	-2.2841	-2.09403	-1.57176	-1.38574	-1.8936	-1.67665	-0.91009	-1.47248	-1.33572	1.4784	-1.46806	-1.93557	-1.54884	-1.21827	-1.64241	-1.07693	-2.27808	-1.05767	-1.16628	-1.84065	-1.9355	-1.94461	-1.37878	-1.59119	-1.49236	-1.82366	-1.21687	-1.44971	-1.54193	-1.60528	-2.28869	-1.79794	-1.76639	-1.42738	-2.07346	-2.0679	-1.90637	-0.83786	-1.72641	0.95688	1.42752	-1.60757	-1.35691	-1.82928	-1.64562	-1.95908	-2.11837	-1.57934	-0.911462
ZNF280D	-3.03869	-3.14131	-1.99509	-3.10596	-1.94196	-3.1147	-2.02298	-3.39055	-2.73963	-2.52088	-3.51976	-2.03172	-2.9693	-2.92662	-2.0156	-2.86384	-2.47469	-2.72438	-2.67973	-2.69422	-4.00332	-3.06416	-3.75159	-3.48445	-3.27556	-2.37165	-3.12831	-3.82301	-2.46196	-3.28526	-3.27297	-3.15681	-3.69539	-3.29417	-2.9314	-2.34726	-3.34547	-2.58437	-2.89036	-3.64476	-2.01834	-3.58175	-2.72509	-2.67445	-3.48715	-3.70798	-3.35047	-3.24977	-2.99328
ZNF281	-4.69991	-4.76359	-3.27323	-4.25372	-3.12513	-4.28666	-3.44013	-4.40265	-4.21234	-3.47998	-4.26259	-3.45926	-4.54642	-4.22006	-2.59504	-4.34051	-4.45588	-3.7239	-4.08391	-4.88801	-5.56075	-4.24099	-4.45726	-4.49025	-3.42934	-3.76329	-5.53897	-5.17454	-4.54164	-4.1584	-4.88329	-3.71876	-4.6112	-4.33948	-4.21971	-3.18944	-5.11887	-3.66133	-2.86011	-3.87084	-3.2587	-4.52001	-4.89392	-4.3766	-4.18682	-4.57318	-4.39437	-5.58421	-4.40533
ZNF282	-1.07712	-1.53652	-1.07667	-1.7277	-1.67993	-1.40371	-1.42168	-1.32133	-1.27033	1.05094	-1.24575	-0.848711	-2.16888	-1.55317	0.85938	-1.40391	-1.57342	-0.890582	-0.79558	-1.48552	-1.87727	-1.5956	-1.33752	-2.20878	-1.17216	-1.33047	-1.54068	-1.90528	0.703211	-1.54088	-1.0162	-0.972261	-1.21701	-0.855388	-1.36715	-1.52924	-1.62598	-1.53775	-0.759032	-1.00589	-0.955597	-0.919166	-0.670886	-0.783083	-1.84226	-1.28909	-1.5498	-1.7466	-1.14509
ZNF316	-4.91672	-4.05828	-2.55316	-4.53594	-3.18174	-3.42841	-4.32812	-5.57166	-4.64357	-4.44969	-4.52938	-3.81614	-5.25779	-4.49425	-3.14571	-5.15735	-4.48963	-3.72024	-4.58896	-4.66354	-5.96512	-4.18131	-4.20683	-4.76096	-2.99417	-3.05573	-4.78634	-4.9518	-3.35732	-4.48232	-4.64913	-3.42511	-4.52058	-3.36009	-4.0515	-3.08934	-5.098	-3.38829	-2.89542	-4.34236	-4.31828	-4.53688	-4.47424	-4.7153	-4.85678	-5.94425	-5.18162	-4.97762	-4.37273
ZNF318	NA	NA	NA	NA	NA	NA	NA	NA	NA	NA	NA	NA	NA	NA	NA	NA	NA	NA	NA	NA	NA	NA	NA	NA	NA	NA	NA	NA	NA	NA	NA	NA	NA	NA	NA	NA	NA	NA	NA	NA	NA	NA	NA	NA	NA	NA	NA	NA	NA
ZNF324	-7.49558	-7.15395	-4.96329	-5.25169	-4.21889	-6.61648	-4.92392	-7.21426	-5.25285	-5.1474	-7.14848	-5.2487	-6.53794	-7.37851	-4.79592	-6.27778	-6.22709	-5.98962	-6.37045	-6.49618	-7.9798	-6.83376	-7.2319	-6.71991	-5.01542	-5.92228	-7.74409	-7.56278	-5.37223	-6.7408	-6.57948	-6.44406	-7.50337	-6.67245	-6.3415	-5.11415	-7.78501	-4.84988	-6.65635	-6.73317	-4.89172	-6.83914	-6.17982	-5.93042	-8.29445	-8.8702	-6.80743	-6.92287	-6.81407
ZNF331	NA	NA	NA	NA	NA	NA	NA	NA	NA	NA	NA	NA	NA	NA	NA	NA	NA	NA	NA	NA	NA	NA	NA	NA	NA	NA	NA	NA	NA	NA	NA	NA	NA	NA	NA	NA	NA	NA	NA	NA	NA	NA	NA	NA	NA	NA	NA	NA	NA
ZNF335	-5.52364	-5.84727	-5.11483	-4.9134	-2.98365	-5.62776	-4.31951	-6.26958	-5.09294	-4.73617	-6.23042	-4.14415	-4.64085	-6.13201	-4.36104	-5.71282	-4.79775	-5.16166	-4.61537	-6.66638	-5.92001	-5.98876	-6.23478	-6.39008	-4.06481	-4.82604	-6.26456	-6.56317	-3.71571	-4.25469	-5.93627	-5.66098	-5.5996	-6.32116	-4.43661	-4.47109	-7.19754	-4.32556	-4.93476	-4.98321	-3.62661	-5.38994	-4.69305	-4.95466	-6.86843	-5.99983	-5.73953	-5.94831	-4.77855
ZNF341	-12.4552	-11.698	-9.1067	-15.9011	-10.4204	-12.1946	-13.0371	-13.9317	-12.1462	13.4189	-15.4397	-12.363	-15.8331	-12.1483	-9.33536	-14.4627	-12.9376	-13.3615	-14.4189	-13.4442	-17.2125	-12.2294	-10.697	-12.2199	-8.83132	-10.6183	-14.4094	-12.7991	-12.3833	-13.2997	-13.4291	-14.0186	-11.8268	-9.25025	12.0367	-9.10112	-13.1	-11.9638	-9.51392	-13.7788	13.1742	-13.3952	-11.9196	-14.6492	-14.6868	-16.0006	-13.8449	-16.4001	-11.6356
ZNF34	NA	NA	NA	NA	NA	NA	NA	NA	NA	NA	NA	NA	NA	NA	NA	NA	NA	NA	NA	NA	NA	NA	NA	NA	NA	NA	NA	NA	NA	NA	NA	NA	NA	NA	NA	NA	NA	NA	NA	NA	NA	NA	NA	NA	NA	NA	NA	NA	NA
ZNF350	-1.91424	-2.30883	-2.90288	-2.75439	-2.01521	-2.10743	-1.70024	-2.53356	-2.37213	-1.92829	-1.90084	-1.59841	-1.84643	-2.22827	-2.37408	-2.1607	-2.01608	-2.05892	-2.37141	-2.24031	-1.83895	-2.53654	-1.81005	-2.4964	-1.99517	-1.65676	-2.97956	-1.9122	-2.35481	-1.72109	-2.52993	-1.88681	-2.63625	-1.86414	1.88696	-2.2748	-2.85791	-2.28864	-1.90917	-2.76816	-1.91188	-2.61148	-2.39933	-2.5787	-2.38193	-2.66625	-1.85279	-2.51405	-2.48294
ZNF366	-7.71295	-4.6738	-6.63009	-9.06793	-7.61382	-7.05783	-6.83145	-7.74907	-6.79603	7.9136	-6.38101	6.56336	-9.80633	-7.52989	4.58531	-7.30406	-6.6308	-7.77095	-7.15479	-8.58557	-9.35638	-6.54988	-6.94526	-5.06847	-5.66038	-6.89998	-7.82654	6.41147	-8.54267	-7.89225	-7.71013	-7.98105	-7.11952	-3.12951	6.8526	-5.83018	-6.05296	-5.70768	-4.40716	-7.84232	7.93582	-5.39177	-6.12659	-8.50594	-8.18222	-10.3729	-7.81363	-10.3713	-6.6121
ZNF37A	-0.892916	-1.12609	0.851218	-1.00515	-1.34342	-1.42732	-0.932777	-1.20272	-1.12852	-1.18612	-1.63483	-1.17789	-1.29057	-1.55844	0.907951	-1.32129	-0.970508	-1.00903	1.23801	-1.2551	-1.63392	-0.989246	-0.907138	-0.733587	-0.835733	-0.749605	-1.02433	-1.79166	-1.44285	-1.42782	-1.43488	-1.12523	-1.41583	-0.876423	-1.30615	-1.10114	1.16086	-1.29763	-1.36418	-1.28792	-1.76562	-1.16271	0.56832	-1.75552	-1.34487	-0.949703	-1.21429	-1.38262	1.21884
ZNF384	-7.88902	-6.45315	-5.64647	-8.44841	-5.97519	-8.42864	-7.35202	-8.34846	-6.74151	-7.92419	-7.94133	-6.45069	-8.96344	-7.56123	-5.54716	-7.87409	-7.9321	-7.68329	-7.71876	-8.86475	-9.76328	-8.24407	-7.10126	-8.06185	-6.13017	-5.91155	-8.89331	-8.42305	-7.10817	-6.93015	-7.64456	-7.60856	-7.54999	-5.85174	-6.43696	-6.27679	-7.91728	-5.53631	-6.28864	-7.56247	-7.25993	-7.11293	-8.30591	-9.16854	-9.63844	-8.94917	-8.24717	-9.42835	-6.36587
ZNF394	-2.07128	-1.59469	-0.937414	-0.931938	0.63336	-1.44257	-1.62095	-1.15444	-1.63106	1.13354	-1.51019	1.20442	-1.53504	-1.8174	-0.901431	-1.38312	-1.46698	-1.94868	0.981036	-0.815674	-1.7935	-1.27518	-0.994825	-0.923021	-0.63135	-0.67617	-1.20622	1.13976	-1.3613	-1.01346	0.754548	-1.91126	-1.78218	0.660834	1.51804	-1.70964	0.911797	-2.07825	-1.05867	-1.60585	0.707469	-1.21223	-0.846711	-1.61802	-0.814909	-1.15762	-1.19459	-0.81064	-1.05175
ZNF3	-7.0352	-6.89243	-6.18966	-6.4679	-4.42593	-7.59294	-5.12632	-7.51281	-5.41927	-6.13797	-7.9665	-5.91359	-7.84124	-6.50579	-4.44835	-6.76344	-6.70258	-6.75369	-6.71829	-7.94549	-8.22083	-8.16967	-6.87619	-7.44739	-4.48246	-6.13757	-7.24345	-7.74174	-6.42895	-6.98148	-7.97234	-6.71486	-8.03207	-6.67506	-6.05582	-5.55242	-7.77148	-6.04362	-4.68102	-6.70989	-5.674	-8.07608	-5.76816	-6.43201	-7.82413	-9.6834	-7.20096	-7.57909	-6.73459
ZNF407	-8.64845	-7.94277	-6.4406	-7.76368	-5.47987	-8.72808	-5.5041	-7.98886	-6.47025	-7.19007	-7.98019	-7.26127	-7.64791	-8.87175	-5.67848	-7.88599	-7.26024	-6.95827	-7.51081	-8.69587	-8.31197	-9.13195	-8.38983	-9.69218	-5.28318	-6.92274	-9.68536	-8.85606	-6.58941	-7.24995	-7.81796	-7.14788	-8.21411	-7.98668	-7.13658	-6.98601	-10.4521	-7.00645	-7.15328	-7.95075	-4.62741	-8.38279	-8.44321	-6.49561	-10.0612	-8.91057	-7.19334	-7.71165	-7.9554
ZNF410	-2.68355	-2.96202	-3.14317	-2.27252	-1.60404	-2.90857	-2.3282	-4.63191	-2.60151	-2.94161	-3.22553	-2.52749	-3.51218	-4.1166	-2.20911	-3.31043	-2.9407	-2.39635	-2.92862	-3.15082	-3.61932	-2.93691	-2.49367	-2.7403	-1.61828	-3.05424	-3.00568	-2.19651	-2.93617	-2.58201	-3.2553	-2.78188	-3.50453	-2.65308	-2.88672	-1.16386	-3.49621	-2.60241	-1.88819	-2.5438	-3.14049	-3.03719	-1.59974	-2.81903	-3.55797	-3.58231	-3.32456	-3.91379	-3.85586
ZNF449	-3.56579	-3.43993	-2.20587	-4.14989	-3.04975	-3.19683	-4.15432	-4.10766	-3.07269	4.03775	-4.40963	-3.31057	-4.57248	-3.64046	-2.72196	-4.29906	-3.47818	-3.4287	-4.21102	-4.138	-4.76042	-3.95457	-3.17504	-3.77459	-2.43027	-3.38207	-4.04119	-3.59081	-4.26034	-3.60713	-3.9629	-4.26318	-3.61519	-3.65848	-3.80987	-2.32387	-3.96584	-3.90178	-2.57064	-4.15532	-3.67211	-3.81338	-3.70297	-4.93148	-4.69668	-4.80825	-4.47736	-5.34138	-3.29281
ZNF486	-0.81483	-1.22939	0.791602	-2.07584	-1.5384	-1.00519	-1.49015	-1.96129	-1.73544	1.19066	-1.29693	1.32984	-1.86887	-1.55355	1.15527	-1.00069	-0.893903	-1.29602	-1.12681	-1.12424	-1.27073	-1.04967	-0.980471	-1.20708	-1.23851	-1.21709	-1.42128	-1.13665	-1.16502	0.722614	0.915342	-1.05809	-1.17995	-1.08062	-1.01481	-1.03961	-1.49498	-1.08309	-1.12825	-1.22413	-1.36082	-1.15696	0.743681	-1.05833	-1.01173	-0.954788	-1.24088	-1.61693	1.03317
ZNF48	NA	NA	NA	NA	NA	NA	NA	NA	NA	NA	NA	NA	NA	NA	NA	NA	NA	NA	NA	NA	NA	NA	NA	NA	NA	NA	NA	NA	NA	NA	NA	NA	NA	NA	NA	NA	NA	NA	NA	NA	NA	NA	NA	NA	NA	NA	NA	NA	NA
ZNF512B	1.23313	0.857835	1.0213	-0.984972	-1.57954	-1.06368	1.48216	-1.03906	0.951101	1.80768	-1.69605	1.99084	1.25541	0.818423	1.02925	-1.23646	-0.786239	-1.09533	-1.48813	1.17313	1.43986	-0.847196	1.14259	0.690838	0.782695	1.32208	1.46296	1.52356	1.51979	-1.26652	1.49351	-1.19146	0.673105	1.11115	1.49006	1.1266	-1.26036	1.32006	-0.783606	0.70326	-1.95853	1.19209	-1.42385	-1.69778	1.31156	0.884476	-1.77651	-2.04688	-0.712901
ZNF513	-0.723657	1.25272	0.886383	-0.940441	-0.906276	0.879158	-0.745157	-1.03958	1.06375	1.07802	-1.22154	0.925361	0.653775	-0.630001	-1.77437	1.01231	0.96697	0.755712	-1.07914	-1.07942	-1.53723	-1.5065	-1.07092	-0.734849	-1.1136	-0.963659	-1.0314	0.908716	-1.38518	-1.49866	-1.21526	-1.45757	-0.635745	-1.70437	0.877145	-0.973022	-0.792962	-1.16654	0.927749	-1.28945	0.944912	-1.32904	-1.04382	-1.16727	-1.51069	0.555943	-1.11148	-1.33138	1.0735
ZNF547	-1.11257	-1.42285	-0.898272	-1.47919	-1.40534	-0.951743	-1.92844	-0.894986	1.09216	-1.66912	-1.24563	-1.55574	-1.05445	-1.29392	1.13985	-0.933095	-1.53784	-1.08833	-1.16657	-1.20006	-1.40098	-1.95829	-1.23544	-1.23398	-0.803202	1.43968	-0.883846	1.34723	-1.31906	-1.5021	-1.65427	-1.3748	-1.0341	-1.36789	1.26308	-1.05821	-1.8433	-1.08826	-1.36771	-0.976934	-1.43004	-1.17773	-1.05662	-1.71197	-1.59569	-1.18935	-1.45899	-1.58336	-0.853984
ZNF549	-1.12878	-1.15731	-1.11501	-1.21461	-1.55511	-1.35885	-1.53059	-1.47793	-1.05614	-1.45285	-1.15961	-1.70211	-1.40389	-1.2757	-0.935812	-1.35917	-1.74369	-1.52711	-1.43213	-1.68211	-1.54503	-1.45279	0.541964	-1.35094	-1.47116	0.949583	-1.41331	-2.09447	-1.31475	-2.08058	-1.52796	-1.62941	-1.06787	-1.03861	1.18719	-1.04993	-1.32876	-1.00246	-1.783	-1.11739	1.28562	-1.25841	-2.25532	-1.76941	-1.29785	-1.14838	-1.83335	-1.83532	-1.53725
ZNF574	-10.1237	-8.95077	-8.19652	-8.0038	-5.66003	-9.45063	-5.71724	-9.58312	-7.59908	-7.83044	-11.2375	-6.85757	-8.40786	-10.8321	-6.18563	-9.21831	-6.63528	-7.10279	-8.00273	-10.3299	-9.71877	-10.7246	-10.3527	-10.6293	-6.54723	-8.03456	-10.5052	-11.5864	-7.25688	-9.0124	-9.20047	-8.20031	-9.7605	-9.88424	-8.11798	-7.50731	-10.8089	-6.52793	-9.01021	-8.75987	-4.9538	-10.8504	-8.94369	-7.69304	-11.4839	-11.2302	-9.2525	-8.33166	-9.16106
ZNF580	-12.1062	-11.5094	-8.84667	-10.1184	-6.98099	-11.2105	-7.72916	-11.3616	-9.17088	-8.19749	-12.4222	-9.51515	-10.5626	-11.6722	-7.33262	-11.7464	-9.81125	-9.39386	-10.4117	-11.6826	-12.5499	-12.3895	-12.637	-12.5221	-7.36563	-9.58436	-12.964	-13.5383	-9.46155	-10.3919	-10.9723	-10.7001	-11.7595	-11.3209	-10.0855	-9.28145	-13.5254	-9.02365	-10.0355	-10.7134	-6.72004	-11.8041	-10.1632	-10.3215	-14.1968	-13.8168	-11.2079	-10.7585	-11.2144
ZNF592	-5.48832	-5.45181	-4.65604	-4.71497	-3.40139	-6.52319	-4.05483	-5.86083	-4.50389	-4.76974	-5.54493	-4.36575	-5.53571	-5.81957	-3.75019	-5.39046	-5.17951	-4.15821	-5.23911	-6.62076	-6.95869	-5.93323	-5.31448	-6.45957	-4.6799	-5.89667	-6.28617	-6.33951	-4.41118	-4.81597	-5.31089	-4.81068	-5.94076	-3.97022	-4.59068	-3.09489	-6.35902	-4.85897	-4.34344	-4.62351	-4.31255	-5.75387	-5.15682	-4.67187	-6.64843	-7.51833	-5.15174	-6.26021	-4.52759
ZNF596	1.20462	-0.975864	-0.970921	-1.36074	-1.56431	-1.2273	-1.61041	1.29333	-1.09305	2.05252	-1.36974	1.65455	-1.64799	1.33455	1.63753	-1.3953	-0.830086	1.19074	-1.74262	1.7879	-1.59099	-0.767801	2.24071	-0.824288	0.769239	1.40041	-0.961496	1.98228	-1.65605	-1.57609	-1.50247	-1.15497	0.899857	1.01588	1.53595	-0.994501	0.671059	1.47685	-0.92178	-0.930951	-2.15597	1.33195	-1.05606	-1.68598	0.8723	1.44569	-1.65022	-2.25135	1.23567
ZNF639	-20.9458	-20.7545	-15.5095	-20.9011	-12.9466	-20.1516	-16.7046	-21.1142	-16.6118	-17.1669	-23.4308	-16.0559	-22.1631	-21.0573	-13.4567	-22.0059	-18.996	-17.6943	-20.3097	-22.255	-25.5462	-21.2778	-20.5662	-22.8289	-13.118	-17.2018	-23.3536	-22.5154	-17.0641	-20.0123	-21.4395	-20.8142	-21.0141	-16.7707	-16.8974	-15.0601	-23.074	-16.055	-16.1282	-19.7948	-15.3113	-22.4637	-17.869	-19.5267	-25.0698	-24.0676	-20.9489	-21.9035	-19.0629
ZNF644	-2.98774	-2.59832	-1.58881	-2.54454	-1.55791	-1.11855	-1.71552	-2.45225	-1.84207	-2.10531	-3.29904	1.78627	-1.45776	-2.09377	-1.50857	-1.62811	-2.15599	-1.77738	-2.58548	-3.06842	-2.99466	-2.17799	-1.59069	-1.14037	-1.13101	-1.46262	-1.73143	1.66786	-2.02252	-2.54659	-2.61475	-2.44995	-2.16099	-1.64005	-2.65737	-2.56325	-2.40196	-2.09427	-2.78097	-1.99159	-2.31787	-2.74239	-1.65206	-1.97086	-1.52868	-2.06215	-1.86202	-1.81502	-2.02931
ZNF680	-1.05879	-2.07566	-1.36128	-2.29609	-0.716106	-2.08743	-0.988264	1.62217	1.16661	1.4688	-2.18191	-1.39635	-1.67147	-1.24853	-1.41657	-1.08468	-1.81424	-1.52353	-1.24892	-2.03584	-1.71319	-0.91183	-1.63955	-2.73529	-1.15353	1.29203	-1.65501	-1.84077	1.57098	-1.24994	-1.5139	-1.7013	-1.06093	-1.83552	-1.42618	-0.929346	-1.9349	-1.46686	-0.943319	-2.39315	-1.52989	-1.46593	-1.32859	-1.43266	-1.86375	-2.10499	-1.2876	-2.40764	-1.96934
ZNF687	-8.42546	-8.33856	-6.96757	-8.78055	-5.55314	-9.19369	-6.63351	-9.38938	-7.88445	-6.61402	-9.53714	-6.5296	-8.47819	-8.85758	-6.29983	-8.96829	-7.74688	-7.7668	-8.99887	-10.143	-9.64402	-9.16938	-9.88499	-10.1954	-6.32092	-7.6003	-9.70073	-9.74437	-7.24941	-8.30527	-8.91625	-8.57831	-9.34376	-8.56669	-7.42755	-7.68066	-9.91661	-7.38151	-7.30681	-8.38999	-6.00935	-8.70684	-8.0303	-7.88367	-10.9613	-11.2183	-8.03251	-9.29176	-8.12066
ZNF701	-1.00616	-1.34538	-1.09343	-1.22225	-0.781021	-1.53045	-1.21855	-1.4421	-1.43545	-0.956263	-1.83278	0.680701	-1.40422	-1.09401	-0.682261	-1.10806	-1.83108	-1.6312	-1.37695	-1.0303	-0.945032	-1.13738	-1.76966	-1.24707	-1.19149	-1.05089	-1.38252	-1.20133	-1.58403	-1.26884	-0.950251	-0.754021	-1.60255	-1.41747	0.706459	-1.47519	-2.08499	-1.2306	-0.916412	-1.25747	-1.78103	-0.890067	-1.20374	-0.93848	-1.25959	-0.979087	-1.16877	-1.64059	-1.05545
ZNF711	-9.5322	-9.02726	-8.40199	-8.82948	-6.55293	-9.42194	-6.60364	-9.69927	-7.77709	-7.33235	-9.84775	-7.46797	-9.13468	-9.13449	-6.65439	-8.66537	-8.16578	-7.48928	-8.35179	-9.17673	-10.0905	-9.33367	-9.24023	-10.1748	-6.02679	-8.90994	-10.0659	-10.7107	-7.12829	-9.19554	-8.32292	-7.97506	-9.0368	-9.10839	-6.9432	-8.66433	-10.0083	-7.2015	-7.30592	-7.57766	-6.87773	-10.0936	-9.12042	-8.9218	-10.8722	-10.172	-9.01674	-8.12781	-8.98258
ZNF740	NA	NA	NA	NA	NA	NA	NA	NA	NA	NA	NA	NA	NA	NA	NA	NA	NA	NA	NA	NA	NA	NA	NA	NA	NA	NA	NA	NA	NA	NA	NA	NA	NA	NA	NA	NA	NA	NA	NA	NA	NA	NA	NA	NA	NA	NA	NA	NA	NA
ZNF75A	-14.9107	-13.5149	-11.2964	-11.9746	-8.51791	-14.0928	-9.16655	-14.9972	-11.504	-11.4897	-14.662	-11.48	-12.514	-15.8475	-8.81226	-13.7898	-11.1899	-10.8941	-12.9882	-15.2637	-15.5684	-14.8774	-16.9403	-16.2338	-9.90501	-11.9523	-16.7497	-17.826	-10.7947	-13.1431	-13.5165	-13.1871	-14.4103	-15.0056	-11.4209	-12.7697	-16.7116	-10.2528	-13.3083	-12.8348	-7.3543	-16.1045	-13.9593	-11.0033	-17.4363	-16.3404	-13.7378	-13.7463	-13.7299
ZNF768	-2.36678	-1.06382	-2.01101	-1.88873	1.65256	1.22883	-2.51948	-1.96457	-2.15947	3.00634	-1.97383	2.53453	-2.58103	-2.15895	1.32483	-1.78304	-1.69933	-2.16759	-3.07536	-2.43899	-3.47668	-1.97474	-1.718	-1.41279	-1.35861	1.55782	-1.40681	2.475	2.31901	-2.52177	-2.73012	-1.45568	-2.13779	1.04621	2.76734	1.36343	-1.45654	-2.06825	-1.58484	-1.25652	2.94264	-1.48845	1.11933	-2.62715	-2.51352	-2.22245	-2.90299	-3.21528	-2.12368
ZNF76	-14.5621	-15.2671	-11.4953	-13.7868	-9.26458	-13.6728	-11.4512	-14.7655	-12.3526	-12.5198	-16.4579	-12.2325	-14.1029	-14.0991	-9.68395	-14.6228	-12.3773	-13.1142	-14.4211	-15.6188	-16.5762	-15.2782	-15.0199	-16.3939	-9.44995	-11.8103	-16.4975	-16.834	-11.9604	-14.1452	-14.8602	-14.5341	-14.9533	-13.6298	-12.7324	-11.3242	-16.5575	-11.2783	-12.3219	-13.9728	-9.75575	-15.5882	-13.975	-12.274	-17.4399	-16.997	-14.3405	-14.7869	-13.855
ZNF770	-9.56023	-8.68128	-6.37493	-9.68093	-5.49426	-8.56756	-8.61607	-9.24033	-8.64891	-9.26958	-10.6966	-7.76821	-10.2227	-9.00531	-6.25524	-9.52827	-8.7879	-8.43969	-9.2085	-10.3	-12.2486	-9.39274	-7.51899	-8.77485	-6.55551	-7.99087	-9.30121	-9.10934	-8.01596	-8.96199	-9.72175	-8.65001	-8.71356	-5.86971	-8.35755	-5.91996	-9.77876	-8.22948	-6.31735	-9.62336	-7.79422	-10.2378	-7.3434	-9.53598	-10.3762	-11.9929	-10.1582	-11.1914	-8.11579
ZNF792	-1.48846	-2.01566	-1.48832	-1.19102	-1.72485	-1.60944	-1.23099	-3.02399	-2.07397	1.34835	-2.0321	-1.40881	-1.52815	-1.68819	-1.34903	-1.99758	-2.07108	-2.35879	-2.02022	-1.93102	-1.84596	-1.89804	-1.73285	-2.68363	-1.38064	-1.02142	-1.8158	-2.20415	-1.76163	-1.63943	-1.90154	-1.216	-1.92132	-2.02934	-2.14907	-1.1261	-2.5307	-2.02144	-2.02603	-1.95897	-1.62298	-1.24321	-1.17408	-1.3312	-2.53959	-2.2781	-1.70472	-2.46102	-2.04362
ZNF830	NA	NA	NA	NA	NA	NA	NA	NA	NA	NA	NA	NA	NA	NA	NA	NA	NA	NA	NA	NA	NA	NA	NA	NA	NA	NA	NA	NA	NA	NA	NA	NA	NA	NA	NA	NA	NA	NA	NA	NA	NA	NA	NA	NA	NA	NA	NA	NA	NA
ZNF83	-3.48138	-3.33111	-3.04624	-3.41624	-2.47361	-3.75999	-3.42284	-3.97034	-2.70997	-3.39817	-4.5493	-3.37522	-3.82789	-4.47359	-2.59215	-3.53763	-3.47709	-3.30441	-3.84929	-3.58842	-4.37595	-3.39026	-3.03663	-4.48191	-2.4161	-2.6081	-4.55416	-4.23224	-2.70606	-3.35939	-4.06937	-3.63753	-3.22568	-3.22742	-2.80415	-2.97871	-4.04189	-2.49783	-3.40131	-4.48062	-3.098	-3.71453	-4.04849	-3.65446	-3.34224	-4.51272	-3.41077	-4.24083	-4.22358
ZNF8	-1.31461	-1.21626	0.80353	-1.38218	-0.705549	-1.04987	-1.44589	-1.14449	-1.49691	-1.04412	-0.717519	-1.41428	-1.36465	-1.26054	-1.09589	-1.43672	-1.16533	-0.863302	-1.06395	-1.32132	-1.91494	-1.45889	-1.37284	-1.43581	-1.21326	-0.998246	-1.31498	-1.93066	-1.07724	-1.22427	-1.51756	-1.31062	-1.89523	-0.767011	-0.901922	-1.627	-1.70964	-0.885128	-1.32787	-0.480593	1.52446	-1.0138	-1.03243	-1.14697	-1.41824	-2.0269	-1.87309	-1.26227	-1.42269
ZSCAN16	-2.44468	-2.25338	-1.7697	-3.25389	-2.48265	-2.27284	-2.53484	-2.83784	-2.34906	2.17912	-2.67211	-2.00183	-3.12835	-2.30191	-1.62024	-2.33105	-2.77955	-3.05474	-2.37485	-2.37914	-3.39164	-2.36026	-2.20339	-2.89977	-2.54003	-1.82222	-2.96622	-2.52482	-1.64782	-2.0328	-2.79094	-2.19562	-2.31649	-1.44885	1.88674	-1.58605	-3.1427	-2.1896	-2.26634	-2.89428	-2.10412	-1.7499	-2.91949	-2.49179	-3.4205	-2.6792	-3.179	-3.06554	-2.41859
ZSCAN29	-5.25712	-5.39672	-3.75519	-5.73773	-4.03703	-5.94819	-5.15863	-5.48908	-4.62218	-5.38821	-6.18668	-5.00319	-6.11675	-4.56508	-3.7962	-6.53706	-5.07433	-5.26821	-5.54778	-6.43846	-6.75377	-5.1906	-4.61875	-6.12336	-3.4331	-4.35307	-6.31654	-6.05434	-5.20826	-5.39938	-6.33449	-5.9099	-5.15874	-3.94156	-5.01766	-6.07896	-6.49886	-4.81907	-3.99503	-5.58106	-4.98197	-5.47878	-5.52872	-5.88503	-6.35506	-6.81069	-5.76327	-6.21102	-5.69851
ZSCAN2	-4.69636	-5.08239	-3.9533	-4.96799	-3.55038	-4.35305	-4.10064	-5.64944	-4.08962	-3.94283	-4.57501	-3.45324	-3.91646	-5.86404	-4.58043	-4.60814	-3.77351	-4.25297	-4.36519	-5.24703	-5.06099	-5.37353	-5.55543	-6.58291	-3.58266	-3.7856	-6.16812	-5.73134	-3.73356	-4.54221	-4.64669	-4.78073	-4.33013	-4.62571	-3.46477	-5.23638	-5.58801	-4.03015	-4.01422	-4.88792	-2.90102	-4.17826	-5.2554	-4.75421	-5.44577	-4.76025	-4.28646	-5.03136	-4.42121
ZSCAN5A	-2.2369	-2.59587	-2.05677	-1.84027	-1.65425	-2.54917	-1.57383	-2.44761	-1.98999	-2.20412	-3.17505	-2.68294	-2.25321	-3.26965	-1.59132	-3.01236	-1.78608	-2.32506	-2.78122	-2.21345	-3.33462	-3.39956	-2.47986	-2.31888	-2.50814	-2.66711	-3.11432	-2.59371	-2.21547	-2.44367	-2.13186	-2.58786	-2.54593	-2.47705	-2.5492	-2.02428	-2.32089	-2.14531	-2.31094	-1.95402	-1.65165	-2.35564	-2.58921	-1.75501	-3.20364	-2.49975	-2.13533	-2.58661	-2.43369
ZSCAN5B	-0.887217	-1.15885	-0.748237	-0.485317	0.914499	-0.570738	-0.748282	-1.3052	-0.600837	-1.42424	-0.891886	0.933329	-0.709678	-0.921973	-0.960293	0.710853	-1.26657	-1.16902	-0.743439	-1.85419	0.989667	-0.894649	-1.19983	-1.35841	1.18835	-0.773022	-1.30401	-0.912035	0.94025	0.650683	-1.02687	-1.11069	0.914283	-1.17225	-1.50237	-1.55688	-1.46196	0.729607	0.717165	-0.836328	0.94642	-0.786011	-0.976468	1.71267	-0.688174	-1.33678	-1.03346	-0.674968	-1.73098
[truncated: 35 more columns]

## Sheet: Table S4
Table S4: GSEA FDR; discovery cohort; genes ranked by absolute fold change; promotor defined as +/- 1kb from transcription start site
DNA-binding_factor	Walton64	K26	Walton10	Walton19	K22	K34	Walton82	s357	s181	s259	K21	s326	Walton46	R003	K12	R005	K14	K36	Walton50	s279	s309	K30	H043_63R6	Camb4	H043_LNWEGT	s151	Walton63	s402	Leeds28	Walton59	Preston22	R010	R002	H043_4PGF	R006	H043_D9MRCY	H043_GKS176	s383	H043_ZMHY	K37	Preston27	Camb12	K27	Walton2	s295	HF3162	Camb8	Leeds105	H043_PWC258
ADA2	0	0	0	0	0	0	0	0	0	0	0	0	0	0	0	0	0	0	0	0	0	0	0	0	0	0	0	0	0	0	0	0	0	0	0	0	0	0	0	0	0	0	0	0	0	0	0	0	0
AEBP2	NA	NA	NA	NA	NA	NA	NA	NA	NA	NA	NA	NA	NA	NA	NA	NA	NA	NA	NA	NA	NA	NA	NA	NA	NA	NA	NA	NA	NA	NA	NA	NA	NA	NA	NA	NA	NA	NA	NA	NA	NA	NA	NA	NA	NA	NA	NA	NA	NA
AFF1	0	0	0	0	0	0	0	0	0	0	0	0	0	0	0	0	0	0	0	0	0	0	0	0	0	0	0	0	0	0	0	0	0	0	0	0	0	0	0	0	0	0	0	0	0	0	0	0	0
AFF4	0	0	0	0	0	0	0	0	0	0	0	0	0	0	0	0	0	0	0	0	0	0	0	0	0	0	0	0	0	0	0	0	0	0	0	0	0	0	0	0	0	0	0	0	0	0	0	0	0
AGO1	0	0	0	0	0	0	0	0	0	0	0	0	0	0	0	0	0	0	0	0	0	0	0	0	0	0	0	0	0	0	0	0	0	0	0	0	0	0	0	0	0	0	0	0	0	0	0	0	0
AGO2	0	0	0	0	0.000227217	0	0	0	0	0	0	0	0	0	0	0	0	0	0	0	0	0	0	0	0.000368776	0	0	0	0	0	0	0	0	0	0	0	0	0	0	0	0	0	0	0	0	0	0	0	0
AHR	0	0	0	0	0	0	0	0	0	0	0	0	0	0	0	0	0	0	0	0	0	0	0	0	0	0	0	0	0	0	0	0	0	0	0	0	0	0	0	0	0	0	0	0	0	0	0	0	0
AHRR	2.94041e-05	0	0.00103024	0	0.000582834	0.000207524	0.00295078	0	3.56662e-06	0.000165485	0	0	5.4548e-05	0	0.00545626	0	1.69867e-05	0	0	0	0	0	0	0	0.02854	0	0	0	3.34085e-06	0	0.000642564	0	1.3791e-05	0.000240429	0.00191576	0.00199535	1.67183e-05	2.02236e-05	0.000785642	1.04949e-05	0	2.71468e-05	0.00191862	0	0	0	0	0	1.31448e-05
AMH	NA	NA	NA	NA	NA	NA	NA	NA	NA	NA	NA	NA	NA	NA	NA	NA	NA	NA	NA	NA	NA	NA	NA	NA	NA	NA	NA	NA	NA	NA	NA	NA	NA	NA	NA	NA	NA	NA	NA	NA	NA	NA	NA	NA	NA	NA	NA	NA	NA
APC	0	0	0	0	0	0	0	0	0	0	0	0	0	0	0	0	0	0	0	0	0	0	0	0	0	0	0	0	0	0	0	0	0	0	0	0	0	0	0	0	0	0	0	0	0	0	0	0	0
APOBEC3B	0.19003	0.143782	0.953229	0.688351	0.13247	0.581598	0.426387	0.494319	0.281282	0.17277	0.721785	0.0300392	0.393062	0.0123387	0.245688	0.457488	0.510666	0.320724	0.136453	0.504685	0.248096	0.596399	0.521519	0.947338	0.668588	0.652879	0.0387468	0.0626	0.279088	0.240404	0.303028	0.285536	0.0984728	0.883858	0.285817	0.453183	0.518367	0.570001	0.865336	0.532991	0.178525	0.984875	0.629692	0.344846	0.0656441	0.102393	0.800964	0.352155	0.585007
AR	0	0	0	0	0	0	0	0	0	0	0	0	0	0	0	0	0	0	0	0	0	0	0	0	0	0	0	0	0	0	0	0	0	0	0	0	0	0	0	0	0	0	0	0	0	0	0	0	0
ARID1A	0	0	0	0	0	0	0	0	0	0	0	0	0	0	0	0	0	0	0	0	0	0	0	0	0	0	0	0	0	0	0	0	0	0	0	0	0	0	0	0	0	0	0	0	0	0	0	0	0
ARID1B	0	0	0	0	0	0	0	0	0	0	0	0	0	0	0	0	0	0	0	0	0	0	0	0	0	0	0	0	0	0	0	0	0	0	0	0	0	0	0	0	0	0	0	0	0	0	0	0	0
ARID2	0	0	0	0	0	0	0	0	0	0	0	0	0	0	0	0	0	0	0	0	0	0	0	0	0	0	0	0	0	0	0	0	0	0	0	0	0	0	0	0	0	0	0	0	0	0	0	0	0
ARID3A	0	0	0	0	0	0	0	0	0	0	0	0	0	0	0	0	0	0	0	0	0	0	0	0	0	0	0	0	0	0	0	0	0	0	0	0	0	0	0	0	0	0	0	0	0	0	0	0	0
ARID3B	0.372211	0.447779	0.781482	0.286367	0.816738	0.118895	0.377447	0.246429	0.580744	0.90276	0.372004	0.741607	0.6766	0.916436	0.223489	0.773799	0.71685	0.28729	0.138924	0.140407	0.182856	0.654803	0.958103	0.779999	0.492844	0.433	0.54206	0.924083	0.240899	0.724988	0.44556	0.410543	0.32751	0.250399	0.351338	0.491739	0.906067	0.748364	0.21138	0.370886	0.0791226	0.442097	0.491693	0.249609	0.705447	0.626617	0.108217	0.131649	1
ARNT	0	0	0	0	0	0	0	0	0	0	0	0	0	0	0	0	0	0	0	0	0	0	0	0	0	0	0	0	0	0	0	0	0	0	0	0	0	0	0	0	0	0	0	0	0	0	0	0	0
ARNTL	0	0	0	0	0	0	0	0	0	0	0	0	0	0	0	0	0	0	0	0	0	0	0	0	0	0	0	0	0	0	0	0	0	0	0	0	0	0	0	0	0	0	0	0	0	0	0	0	0
ARRB1	0	0	0	0	0	0	0	0	0	0	0	0	0	0	0	0	0	0	0	0	0	0	0	0	0	0	0	0	0	0	0	0	0	0	0	0	0	0	0	0	0	0	0	0	0	0	0	0	0
ASCL1	0	0	0	0	0	0	0	0	0	0	0	0	0	0	0	0	0	0	0	0	0	0	0	0	0	0	0	0	0	0	0	0	0	0	0	0	0	0	0	0	0	0	0	0	0	0	0	0	0
ASCL2	0	0	0	0	0	0	0	0	0	0	0	0	0	0	0	0	0	0	0	0	0	0	0	0	0	0	0	0	0	0	0	0	0	0	0	0	0	0	0	0	0	0	0	0	0	0	0	0	0
ASH2L	0	0	0	0	0	0	0	0	0	0	0	0	0	0	0	0	0	0	0	0	0	0	0	0	0	0	0	0	0	0	0	0	0	0	0	0	0	0	0	0	0	0	0	0	0	0	0	0	0
ATF1	0	0	0	0	0	0	0	0	0	0	0	0	0	0	0	0	0	0	0	0	0	0	0	0	0	0	0	0	0	0	0	0	0	0	0	0	0	0	0	0	0	0	0	0	0	0	0	0	0
ATF2	0	0	0	0	0	0	0	0	0	0	0	0	0	0	0	0	0	0	0	0	0	0	0	0	0	0	0	0	0	0	0	0	0	0	0	0	0	0	0	0	0	0	0	0	0	0	0	0	0
ATF3	0	0	0	0	0	0	0	0	0	0	0	0	0	0	0	0	0	0	0	0	0	0	0	0	0	0	0	0	0	0	0	0	0	0	0	0	0	0	0	0	0	0	0	0	0	0	0	0	0
ATF4	0	0	0	0	0	0	0	0	0	0	0	0	0	0	0	0	0	0	0	0	0	0	0	0	0	0	0	0	0	0	0	0	0	0	0	0	0	0	0	0	0	0	0	0	0	0	0	0	0
ATF7	0	0	0	0	0	0	0	0	0	0	0	0	0	0	0	0	0	0	0	0	0	0	0	0	0	0	0	0	0	0	0	0	0	0	0	0	0	0	0	0	0	0	0	0	0	0	0	0	0
ATRX	0.00954425	0.047441	0.0960089	0.0530958	0.429153	0.0245109	0.0177801	0.0116736	0.0151384	0.00413376	0.000158441	0.000902507	0.00891748	0.170031	0.0260316	0.00168018	0.0424897	0.0544403	0.0110241	0.000317736	0.00381443	0.0675362	0.0424328	0.00231009	0.352543	0.0542303	7.70683e-05	0.0159504	0.00389696	0.00137668	0.0735938	0.00387241	0.00243572	0.666481	0.0289796	0.183037	0.00455534	0.148568	0.131774	0.0564022	0.0120631	0.0514903	0.119964	0.00591624	0.000308804	0.00317163	0.000622049	9.98967e-05	0.00698111
BACH1	0	0	0	0	0	0	0	0	0	0	0	0	0	0	0	0	0	0	0	0	0	0	0	0	0	0	0	0	0	0	0	0	0	0	0	0	0	0	0	0	0	0	0	0	0	0	0	0	0
BACH2	0	0	0	0	0	0	0	0	0	0	0	0	0	0	3.55423e-05	0	0	0	0	0	0	0	0	0	0	0	0	0	0	0	0	0	0	6.85192e-06	0	0	0	2.33571e-05	0	0	0	3.5445e-06	0	0	0	0	0	0	0
BAHD1	NA	NA	NA	NA	NA	NA	NA	NA	NA	NA	NA	NA	NA	NA	NA	NA	NA	NA	NA	NA	NA	NA	NA	NA	NA	NA	NA	NA	NA	NA	NA	NA	NA	NA	NA	NA	NA	NA	NA	NA	NA	NA	NA	NA	NA	NA	NA	NA	NA
BANP	0	0	0	0	0	0	0	0	0	0	0	0	0	0	0	0	0	0	0	0	0	0	0	0	0	0	0	0	0	0	0	0	0	0	0	0	0	0	0	0	0	0	0	0	0	0	0	0	0
BAP1	0	0	0	0	0	0	0	0	0	0	0	0	0	0	0	0	0	0	0	0	0	0	0	0	0	0	0	0	0	0	0	0	0	0	0	0	0	0	0	0	0	0	0	0	0	0	0	0	0
BATF3	0	0	0	0	0	0	0	0	0	0	0	0	0	0	0	0	0	0	0	0	0	0	0	0	0	0	0	0	0	0	0	0	0	0	0	0	0	0	0	0	0	0	0	0	0	0	0	0	0
BATF	0	0	0	0	0	0	0	0	0	0	0	0	0	0	0	0	0	0	0	0	0	0	0	0	0	0	0	0	0	0	0	0	0	0	0	0	0	0	0	0	0	0	0	0	0	0	0	0	0
BCL11A	0	0	0	0	0	0	0	0	0	0	0	0	0	0	0	0	0	0	0	0	0	0	0	0	0	0	0	0	0	0	0	0	0	0	0	0	0	0	0	0	0	0	0	0	0	0	0	0	0
BCL11B	0	0	0	0	0	0	0	0	0	0	0	0	0	0	0	0	0	0	0	0	0	0	0	0	0	0	0	0	0	0	0	0	0	0	0	0	0	0	0	0	0	0	0	0	0	0	0	0	0
BCL3	0	0	0	0	0	0	0	0	0	0	0	0	0	0	0	0	0	0	0	0	0	0	0	0	0	0	0	0	0	0	0	0	0	0	0	0	0	0	0	0	0	0	0	0	0	0	0	0	0
BCL6	0	0	0	0	0	0	0	0	0	0	0	0	0	0	0	0	0	0	0	0	0	0	0	0	0	0	0	0	0	0	0	0	0	0	0	0	0	0	0	0	0	0	0	0	0	0	0	0	0
BCLAF1	0	0	0	0	0	0	0	0	0	0	0	0	0	0	0	0	0	0	0	0	0	0	0	0	0	0	0	0	0	0	0	0	0	0	0	0	0	0	0	0	0	0	0	0	0	0	0	0	0
BDP1	0.359985	0.0396762	0.260089	0.979871	0.490883	0.0745586	0.341217	0.691129	0.38892	0.118911	0.218395	0.453305	0.324066	0.877125	0.838468	0.316264	0.0623024	0.821161	0.224023	0.0593174	0.063876	0.338654	0.320079	0.00444954	0.0382889	0.0657147	0.0766395	0.441575	0.569237	0.329812	0.810298	0.755963	0.117065	0.166681	0.801254	0.67797	0.10909	0.83611	0.727679	0.95041	0.248464	0.78998	0.996004	0.39154	0.140562	0.0813371	0.949154	0.806083	0.0515053
BHLHE40	0	0	0	0	0	0	0	0	0	0	0	0	0	0	0	0	0	0	0	0	0	0	0	0	0	0	0	0	0	0	0	0	0	0	0	0	0	0	0	0	0	0	0	0	0	0	0	0	0
BICRA	0	0	0	0	0	0	0	0	0	0	0	0	0	0	0	0	0	0	0	0	0	0	0	0	0	0	0	0	0	0	0	0	0	0	0	0	0	0	0	0	0	0	0	0	0	0	0	0	0
BMI1	0	0	0	0	0	0	0	0	0	0	0	0	0	0	0	0	0	0	0	0	0	0	0	0	0	0	0	0	0	0	0	0	0	0	0	0	0	0	0	0	0	0	0	0	0	0	0	0	0
BPTF	0.082308	0.0175812	0.775769	0.1516	0.347596	0.02378	0.162658	0.00135912	0.0122666	0.00351262	0.0264337	0.0387804	0.00187199	0.0161024	0.184804	0.128031	0.0053609	0.423425	0.0002094	0.0587929	0.0157589	0.150634	0.0227358	0.225542	0.968094	0.0094615	0.0333741	0.00322927	0.00290421	0.860797	0.529438	0.649084	0.00547989	0.370812	0.545804	0.0699718	0.0335688	0.281415	0.903507	0.566376	0.0362034	0.0762126	0.0596813	0.198368	0.877444	0.0305245	1	0.0693293	0.642056
BRCA1	0	0	0	0	0	0	0	0	0	0	0	0	0	0	0	0	0	0	0	0	0	0	0	0	0	0	0	0	0	0	0	0	0	0	0	0	0	0	0	0	0	0	0	0	0	0	0	0	0
BRD1	0	0	0	0	0	0	0	0	0	0	0	0	0	0	0	0	0	0	0	0	0	0	0	0	0	0	0	0	0	0	0	0	0	0	0	0	0	0	0	0	0	0	0	0	0	0	0	0	0
BRD2	0	0	0	0	0	0	0	0	0	0	0	0	0	0	0	0	0	0	0	0	0	0	0	0	0	0	0	0	0	0	0	0	0	0	0	0	0	0	0	0	0	0	0	0	0	0	0	0	0
BRD3	0	0	0	0	0	0	0	0	0	0	0	0	0	0	0	0	0	0	0	0	0	0	0	0	0	0	0	0	0	0	0	0	0	0	0	0	0	0	0	0	0	0	0	0	0	0	0	0	0
BRD4	0	0	0	0	0	0	0	0	0	0	0	0	0	0	0	0	0	0	0	0	0	0	0	0	0	0	0	0	0	0	0	0	0	0	0	0	0	0	0	0	0	0	0	0	0	0	0	0	0
BRD7	0	0	0	0	0	0	0	0	0	0	0	0	0	0	0	0	0	0	0	0	0	0	0	0	0	0	0	0	0	0	0	0	0	0	0	0	0	0	0	0	0	0	0	0	0	0	0	0	0
BRD9	0	0	0	0	0	0	0	0	0	0	0	0	0	0	0	0	0	0	0	0	0	0	0	0	0	0	0	0	0	0	0	0	0	0	0	0	0	0	0	0	0	0	0	0	0	0	0	0	0
BRF1	0.743001	0.541339	0.458468	0.955862	0.966627	0.886647	0.967775	0.306666	0.938962	0.103778	0.522242	0.7017	0.645511	0.748983	0.44467	0.139713	0.719816	0.732271	0.8489	0.172703	0.430884	0.996933	0.313244	0.509969	0.528289	0.191236	0.921354	0.223954	0.872566	0.811206	0.109273	0.61971	0.349623	0.547692	0.589377	0.368829	0.386856	0.892231	0.661541	0.992221	0.261974	0.522744	0.228347	0.209367	0.279709	0.366599	0.847735	0.899814	0.137106
BRF2	0.44882	NA	0.161484	0.60656	NA	NA	0.393978	NA	NA	NA	NA	NA	0.714606	0.340479	NA	0.446358	NA	NA	0.544352	NA	NA	NA	0.37363	0.22357	0.000931661	NA	0.150512	NA	0.125052	0.145251	0.262526	0.000650876	0.00251589	0.770361	NA	0.229109	0.305876	NA	0.81398	NA	0.732778	0.806954	NA	0.404926	NA	NA	0.102878	0.790657	0.948319
BRPF3	0	0	0	0	0	0	0	0	0	0	0	0	0	0	0	0	0	0	0	0	0	0	0	0	0	0	0	0	0	0	0	0	0	0	0	0	0	0	0	0	0	0	0	0	0	0	0	0	0
CASP8AP2	0.280748	0.879483	0.695257	0.158895	0.460103	0.565579	0.073169	0.00722719	0.591346	0.909343	0.949547	0.841719	0.341003	0.108179	0.0312442	0.210438	0.0692646	0.070075	0.26952	0.603398	0.0184771	0.00262006	0.27688	0.00384436	0.209281	0.815568	0.0264805	0.0180281	0.324387	0.137865	0.327948	0.0770287	0.49872	0.652049	0.364172	0.000797606	0.127734	0.0187099	0.378098	0.75795	0.0433435	0.352471	0.12898	0.0202863	0.163117	0.603255	0.608069	0.0714563	0.199112
CASZ1	0	0	0	0	0	0	0	0	0	0	0	0	0	0	0	0	0	0	0	0	0	0	0	0	6.33609e-05	0	0	0	0	0	0	0	0	6.91595e-06	0	0	0	0	0	0	0	0	0	0	0	0	0	0	0
CBFA2T3	0.0793534	0.262419	0.599579	0.783724	0.721995	0.107299	0.280242	0.63583	0.101728	0.0378661	0.539439	0.462825	0.939654	0.157362	0.21632	0.397591	0.323842	0.199207	0.370913	0.0351751	0.127169	0.146634	0.0675855	0.630776	0.923602	0.904954	0.535932	0.21262	0.421952	0.27765	0.39757	0.632382	0.126647	0.62647	0.278441	0.305222	0.245313	0.607561	0.564346	0.833264	0.245882	0.833278	0.973567	0.37982	0.0351146	0.467623	0.604894	0.0858122	0.966779
CBFB	0.00840277	0.0452138	0.0685781	0.0456971	0.304252	0.000969523	0.02503	0.00762187	1.68436e-05	0.00243085	0.0578822	0.0356011	0.0257487	1.67957e-05	0.135011	0.0287322	0.0133895	0.000413796	0.00377191	0.000300102	5.67439e-05	0.000521374	0.0168519	0.105967	0.0475548	0.054056	0.013751	0.016405	0.00201907	0.000483409	0.038475	0.0250872	8.65195e-05	0.320619	0.0176782	0.410644	0.0287256	0.0224508	0.162752	0.0193544	0.00586756	0.0636443	0.0381317	0.00984886	2.26945e-05	0	0.000194216	0.0021613	0.0135853
CBX1	0	0	0	0	0	0	0	0	0	0	0	0	0	0	0	0	0	0	0	0	0	0	0	0	0	0	0	0	0	0	0	0	0	0	0	0	0	0	0	0	0	0	0	0	0	0	0	0	0
CBX2	0	0	0	0.28773	0.723997	0	0	0	0.000785331	0	0.000222291	0	0.0460994	0	0	0	0.00310908	0.390477	0.000294274	0	0	0	0	0	0.000796164	0	0	0	7.32394e-06	0	0	3.63881e-05	0	0	0	0	0	1.07872e-05	0	0.0386246	0	0	0	0.0234562	0	0	0	0.0138612	0
CBX3	0	0	0	0	0	0	0	0	0	0	0	0	0	0	0	0	0	0	0	0	0	0	0	0	0	0	0	0	0	0	0	0	0	0	0	0	0	0	0	0	0	0	0	0	0	0	0	0	0
CBX5	0.0045171	0.000367531	0.78928	0.635123	0.735942	0.069859	0.262363	0.000216468	0.0234479	0.000598537	0.201602	0.0011087	0.0333703	0.156266	0.00831172	0.189864	0.0104935	0.000455836	0.0508623	0.00980078	0.00661109	0.0183535	0.0105882	0.0168035	0.288612	0.0530008	0.001009	0.00394651	0.239058	0.00424796	0.00224995	0.0156709	0.00360879	0.028313	0.0217828	0.000275285	0.238999	0.0634633	0.0285785	0.568079	0.0948699	0.0671713	0.00667428	0.0171193	0.0258577	0.00950548	0.00398555	0.0307485	0.000111417
CBX6	0.127569	0.369984	0.0822454	0.611098	0.730121	0.0498527	0.558148	0.543455	0.318547	0.191683	0.943703	0.64873	0.00778829	0.113819	0.486759	0.108017	0.160799	0.578134	0.29865	0.00211817	0.384924	0.125803	0.0126174	0.000543036	0.0373253	0.0105977	0.133809	0.000976082	0.545204	0.949298	0.261136	0.234211	0.0945944	0.939648	0.445315	0.00637749	0.108378	0.30777	0.433239	0.71733	0.342987	0.422975	0.876917	0.167493	0.0360825	0.0144081	0.55156	0.0605154	0.0139519
CBX7	0.00866094	0.0709411	1.34581e-05	0.00132493	0.167001	0.000402104	0.00966082	0.125753	0.00607671	0.00308989	0.00543663	0.0687246	0.25828	0	0.81645	0.0498411	0.0185202	0.0589178	0.170172	0.000115505	0.207993	0.0513018	0.000448002	0	4.45736e-05	0.120538	0.00667591	0	0.120851	0.174317	0.00337543	0.000149968	0.0932684	0.0113827	0.00582776	0.00185421	0.000151483	0.104555	0.0383051	0.00782683	0.00233288	0.00387793	0.644271	0.258284	1.14035e-05	0.000375471	0.00070261	0.67677	0.000192503
CBX8	0.000359743	0.00637707	0	0.18493	0.011677	0	7.16518e-05	0.0117694	0.0631591	3.57864e-06	0.130854	0.000170671	0.320853	0.000138274	9.08503e-05	0.0155863	0.339403	0.415149	0.00906398	0	0.00766462	0	0	0	0.00593494	0.0141994	0.000231684	0	0.00850451	0.0682867	0.0716568	0.16896	0.0002312	0.000209535	2.24993e-05	0.0177189	3.14737e-05	0.133305	0.23332	0.0262219	3.49509e-06	0.00789421	0.970096	0.00856269	1.36842e-05	0.0160971	0.000570323	0.0824145	0
CCAR2	0	0	0.000908608	0.00195802	0.00819739	0.000466852	0.0145006	0	0.000208294	0.000261608	6.67073e-06	0.0121769	0.000138274	5.59334e-05	0.0379478	0	0.0005451	0.000261134	0.00628059	2.95552e-05	3.44278e-06	0	0	0	0.0839883	0.000259982	0	0	5.57094e-05	0.0117598	0	0.00148083	0	0.00239973	0.000127433	0.00385178	0	0.250315	0.000185175	0	0.00372055	3.53182e-06	0.000179843	0.000413279	0	0	0	3.55323e-05	0.00185212
CCND2	0	0	0	0	2.82753e-05	0	0	0	0	0	0	0	0	0	0	0	0	0	0	0	0	0	0	0	0	0	0	0	0	0	0	0	0	0	0	0	0	0	0	0	0	0	0	0	0	0	0	0	0
CDC5L	0.280421	0.70769	0.945538	0.361427	0.00324048	0.160994	0.186224	0.000560081	0.634945	0.0433255	0.677462	0.843073	0.22368	0.0379869	0.519031	0.201817	0.0734983	0.630512	0.0245742	0.182352	0.0990363	0.0520626	0.0651633	0.221348	0.923422	0.973457	0.0716161	0.588708	0.296927	0.0119149	0.323625	0.584235	0.0168455	0.00395464	0.144661	0.628526	0.0658766	0.476844	0.0206366	0.188667	0.0755827	0.438373	0.530722	0.347609	0.00636933	0.231351	0.338021	0.051349	0.0149611
CDK12	0	0	0	0	3.69859e-06	0	0	0	0	0	0	0	0	0	0	0	0	0	0	0	0	0	0	0	0	0	0	0	0	0	0	0	0	0	0	0	0	0	0	0	0.000148431	0	0	0	0	0	0	0	0
CDK2	0	8.62629e-05	8.74792e-05	0	0	0	0	0	0	0	0	0	0	0	0	0	0	0	0	0	0	0	0	0	0	0	0	0	0	0	0	0	0	0	0	3.49909e-06	0	0	0	0	0	0	0	0	0	0	0	0	1.33319e-05
CDK7	0	0	0	0	0	0	0	0	0	0	0	0	0	0	0	0	0	0	0	0	0	0	0	0	0	0	0	0	0	0	0	0	0	0	0	0	0	0	0	0	0	0	0	0	0	0	0	0	0
CDK8	0	0	0	0	0	0	0	0	0	0	0	0	0	0	0	0	0	0	0	0	0	0	0	0	0	0	0	0	0	0	0	0	0	0	0	0	0	0	0	0	0	0	0	0	0	0	0	0	0
CDK9	0	0	0	0	0	0	0	0	0	0	0	0	0	0	0	0	0	0	0	0	0	0	0	0	0	0	0	0	0	0	0	0	0	0	0	0	0	0	0	0	0	0	0	0	0	0	0	0	0
CDKN1B	0	0	0	0	0	0	0	0	0	0	0	0	0	0	0	0	0	0	0	0	0	0	0	0	0	0	0	0	0	0	0	0	0	0	0	0	0	0	0	0	0	0	0	0	0	0	0	0	0
CDX2	0	0	0	0	0	0	0	0	0	0	0	0	0	0	0	0	0	0	0	0	0	0	0	0	0	0	0	0	0	0	0	0	0	0	0	0	0	0	0	0	0	0	0	0	0	0	0	0	0
CEBPA	0	0	0	0	0	0	0	0	0	0	0	0	0	0	0	0	0	0	0	0	0	0	0	0	0	0	0	0	0	0	0	0	0	0	0	0	0	0	0	0	0	0	0	0	0	0	0	0	0
CEBPB	0	0	0	0	0	0	0	0	0	0	0	0	0	0	0	0	0	0	0	0	0	0	0	0	0	0	0	0	0	0	0	0	0	0	0	0	0	0	0	0	0	0	0	0	0	0	0	0	0
CEBPD	0	0	0	0	0	0	0	0	0	0	0	0	0	0	0	0	0	0	0	0	0	0	0	0	0	0	0	0	0	0	0	0	0	0	0	0	0	0	0	0	0	0	0	0	0	0	0	0	0
CEBPG	0	0	0	0	0	0	0	0	0	0	0	0	0	0	0	0	0	0	0	0	0	0	0	0	0	0	0	0	0	0	0	0	0	0	0	0	0	0	0	0	0	0	0	0	0	0	0	0	0
CEBPZ	0	0	0	0	0	0	0	0	0	0	0	0	0	0	0	0	0	0	0	0	0	0	0	0	0	0	0	0	0	0	0	0	0	0	0	0	0	0	0	0	0	0	0	0	0	0	0	0	0
CENPA	0	0	0	0	0	0	0	0	0	0	0	0	0	0	0	0	0	0	0	0	0	0	0	0	0	0	0	0	0	0	0	0	0	0	0	0	0	0	0	0	0	0	0	0	0	0	0	0	0
CHAF1B	0.11663	0.173882	0.770419	0.0727912	0.263936	0.137843	0.285207	0.00729591	0.274103	0.0218322	0.133506	0.111217	0.728458	0.00765575	0.0171426	0.0501937	0.236586	0.0254524	0.31818	0.000311876	0.000539834	0.010489	0.0897453	0.0845883	0.425129	0.307734	0.0613263	0.152729	0.270642	0.153449	0.0506918	0.107249	0.102325	0.316052	0.00744003	0.0974924	0.316872	0.11132	0.107775	0.300235	0.420711	0.317627	0.951534	0.114348	0.149763	0.310003	0.00770646	0.127755	0.299764
CHAMP1	0.00579524	0.00313394	0.020965	1.65351e-05	0.0290582	0.00393789	0.0031043	0.000633419	0.0564112	0.0138843	0.00298288	0.0157288	0.00463872	0.0406545	4.53775e-05	0.0182895	0.0314701	0.0154628	0.0673672	0.003567	0.00895268	8.25606e-05	0.00203354	0.00091223	0.00620121	0.116724	0.00241857	0.00323597	0.00458114	0.004445	0	0.00144427	0.00217023	0.0307681	0.0542713	3.53222e-06	0.00793511	0.0208358	0.0027014	0.00135129	0.000231051	3.55727e-06	0.000241221	0.00111097	1.63186e-05	9.99835e-06	0.000703227	0.00910715	0.000546894
CHD1	0	0	0	0	0	0	0	0	0	0	0	0	0	0	0	0	0	0	0	0	0	0	0	0	0	0	0	0	0	0	0	0	0	0	0	0	0	0	0	0	0	0	0	0	0	0	0	0	0
CHD2	0	0	0	0	0	0	0	0	0	0	0	0	0	0	0	0	0	0	0	0	0	0	0	0	0	0	0	0	0	0	0	0	0	0	0	0	0	0	0	0	0	0	0	0	0	0	0	0	0
CHD4	0	0	0	0	0	0	0	0	0	0	0	0	0	0	0	0	0	0	0	0	0	0	0	0	0	0	0	0	0	0	0	0	0	0	0	0	0	0	0	0	0	0	0	0	0	0	0	0	0
CHD7	0	0	0	0	0	0	0	0	0	0	0	0	0	0	0	0	0	0	0	0	0	0	0.011904	0	0	0	0	0	0	0	0	0	0	0.0554253	0	0.000385289	0	0	0	0	0	0	0	0	0	0	0	0	0
CHD8	0	0	0	0	0	0	0	0	0	0	0	0	0	0	0	0	0	0	0	0	0	0	0	0	0	0	0	0	0	0	0	0	0	0	0	0	0	0	0	0	0	0	0	0	0	0	0	0	0
CIITA	0.0858549	0.142762	0.0102411	1	0.459239	0.549503	0.670652	0.439387	0.763903	0.115495	0.799419	0.858524	0.917219	0.0550173	0.606268	0.0145294	0.636072	0.135437	0.959011	0.118731	0.0683997	0.00353273	0.0137213	0.80481	0.588141	0.698561	0.255542	0.0836588	0.100952	0.114843	0.0852582	0.299578	0.158498	0.702095	0.267403	0.048447	0.647829	0.850697	0.375705	0.969147	0.0402291	0.789091	0.212198	0.286677	0.61951	0.178195	0.501601	0.479227	0.426461
CLOCK	0	0	0	0	0	0	0	0	0	0	0	0	0	0	0	0	0	0	0	0	0	0	0	0	0	0	0	0	0	0	0	0	0	0	0	0	0	0	0	0	0	0	0	0	0	0	0	0	0
c-myc	NA	NA	NA	NA	NA	NA	NA	NA	NA	NA	NA	NA	NA	NA	NA	NA	NA	NA	NA	NA	NA	NA	NA	NA	NA	NA	NA	NA	NA	NA	NA	NA	NA	NA	NA	NA	NA	NA	NA	NA	NA	NA	NA	NA	NA	NA	NA	NA	NA
CNOT3	0	0	0	0	0	0	0	0	0	0	0	0	0	0	0	0	0	0	0	0	0	0	0	0	0	0	0	0	0	0	0	0	0	0	0	0	0	0	0	0	0	0	0	0	0	0	0	0	0
COBLL1	0.550641	0.781798	0.0715919	0.0759431	0.467662	0.644792	0.120159	0.261279	0.282596	0.401997	0.190513	0.25581	0.00572516	0.330608	0.569175	0.0153948	0.062428	0.406198	0.217677	0.0411029	0.0124367	0.0575434	0.830111	0.994221	0.185706	0.0935653	0.203723	0.492305	0.36371	0.687347	0.112679	0.126787	0.501926	0.648497	0.0681141	0.601035	0.598671	0.0332105	0.65078	0.953614	0.176722	0.252436	0.555724	0.15421	0.0661101	0.0166211	0.372086	0.203799	0.183262
CPSF3	0	0	0	0	0	0	0	0	0	0	0	0	0	0	0	0	0	0	0	0	0	0	0	0	0	0	0	0	0	0	0	0	0	0	0	0	0	0	0	0	0	0	0	0	0	0	0	0	0
CREB1	0	0	0	0	0	0	0	0	0	0	0	0	0	0	0	0	0	0	0	0	0	0	0	0	0	0	0	0	0	0	0	0	0	0	0	0	0	0	0	0	0	0	0	0	0	0	0	0	0
CREBBP	0	0	0	0	0	0	0	0	0	0	0	0	0	0	0	0	0	0	0	0	0	0	0	0	0	0	0	0	0	0	0	0	0	0	0	0	0	0	0	0	0	0	0	0	0	0	0	0	0
CREM	0	0	0	0	0	0	0	0	0	0	0	0	0	0	0	0	0	0	0	0	0	0	0	0	0	0	0	0	0	0	0	0	0	0	0	0	0	0	0	0	0	0	0	0	0	0	0	0	0
CSHL1	NA	NA	NA	NA	NA	NA	NA	NA	NA	NA	NA	NA	NA	NA	NA	NA	NA	NA	NA	NA	NA	NA	NA	NA	NA	NA	NA	NA	NA	NA	NA	NA	NA	NA	NA	NA	NA	NA	NA	NA	NA	NA	NA	NA	NA	NA	NA	NA	NA
CTBP1	0	0	0	0	0	0	0	0	0	0	0	0	0	0	0	0	0	0	0	0	0	0	0	0	0	0	0	0	0	0	0	0	0	0	0	0	0	0	0	0	0	0	0	0	0	0	0	0	0
CTBP2	0.000440972	0.000197242	0.00362157	0	0.000692439	0.000108209	0.000156426	1.95773e-05	0	0	0	6.68572e-06	0	0.000989139	0.000399863	0.000430798	6.9846e-06	0	0	0.00201048	0	0.0019756	0.0610554	0.000345663	0.00636227	0.000400597	0.000467228	1.2114e-05	3.00002e-05	0	0	0	0.0050153	0.0933848	0	0.00430996	0.00133024	0	0.000156176	4.32838e-05	0	0.000149654	1.69426e-05	0	0	0	3.5877e-05	0	1.3191e-05
CTCF	0	0	0	0	0	0	0	0	0	0	0	0	0	0	0	0	0	0	0	0	0	0	0	0	0	0	0	0	0	0	0	0	0	1.35853e-05	0	0	0	0	0	0	0	0	0	0	0	0	0	0	0
CTCFL	0	0	0	0	0	0	0	0	0	0	0	0	0	0	0	0	0	0	0	0	0	0	0	0	0	0	0	0	0	0	0	0	0	0	0	0	0	0	0	0	0	0	0	0	0	0	0	0	0
CTNNB1	0	7.98073e-05	0.0021629	1.66488e-05	6.80314e-06	0	0.000131043	1.32245e-05	3.56e-06	0.00316578	6.77514e-06	0.00135296	0	0	0.113943	4.26345e-05	3.3416e-05	0.0018719	0	3.27674e-06	0	3.44742e-06	0.00293879	1.02635e-05	0.0355239	0.000460237	6.44486e-05	2.23088e-05	0	0	0	0	0	1.36103e-05	0.00148632	0.00165184	1.02023e-05	0.000164593	8.4717e-05	4.6295e-05	0	6.83005e-06	0.00433566	0	0	0.000343799	0	0	3.98413e-05
CUX1	3.26181e-06	3.61007e-06	0.00412353	1.66774e-05	3.64266e-06	0.000438803	0.000204429	0.000289342	5.64658e-05	6.67151e-05	0.000149018	5.94989e-05	3.08524e-06	3.47726e-06	0.0121496	0.000114855	0.000288015	0	2.34163e-05	3.28258e-06	3.43118e-06	3.34754e-05	0.00194389	0	0.000685019	9.8728e-06	0.0170723	3.12563e-06	0	1.60615e-05	0	0.00100412	0.000510214	0.000177272	0.00131348	0.000185851	0	9.80124e-05	0.0101631	0.000184219	0.00378079	3.58961e-06	0	0	9.80421e-06	0	0.000219402	0	3.6495e-05
CXXC1	0	0	0	0	0	0	0	0	0	0	0	0	0	0	0	0	0	0	0	0	0	0	0	0	0	0	0	0	0	0	0	0	0	0	0	0	0	0	0	0	0	0	0	0	0	0	0	0	0
DAXX	0	0	0	0	0	0	0	0	0	0	0	0	0	0	0	0	0	0	0	0	0	0	0	0	0	0	0	0	0	0	0	0	0	0	0	0	0	0	0	0	0	0	0	0	0	0	0	0	0
DCP1A	0	0	0	0	0	0	0	0	0	0	0	0	0	0	0	0	0	0	0	0	0	0	0	0	0	0	0	0	0	0	0	0	0	0	0	0	0	0	0	0	0	0	0	0	0	0	0	0	0
DDIT3	NA	NA	NA	NA	NA	NA	NA	NA	NA	NA	NA	NA	NA	NA	NA	NA	NA	NA	NA	NA	NA	NA	NA	NA	NA	NA	NA	NA	NA	NA	NA	NA	NA	NA	NA	NA	NA	NA	NA	NA	NA	NA	NA	NA	NA	NA	NA	NA	NA
DDX11	NA	NA	NA	NA	NA	NA	NA	NA	NA	NA	NA	NA	NA	NA	NA	NA	NA	NA	NA	NA	NA	NA	NA	NA	NA	NA	NA	NA	NA	NA	NA	NA	NA	NA	NA	NA	NA	NA	NA	NA	NA	NA	NA	NA	NA	NA	NA	NA	NA
DDX20	0	0	0	0	0	0	0	0	0	0	0	0	0	0	0	0	0	0	0	0	0	0	0	0	0	0	0	0	0	0	0	0	0	0	0	0	0	0	0	0	0	0	0	0	0	0	0	0	0
DDX21	0	0	0	0	0	0	0	0	0	0	0	0	0	0	0	0	0	0	0	0	0	0	0	0	0	0	0	0	0	0	0	0	0	0	0	0	0	0	0	0	0	0	0	0	0	0	0	0	0
DDX5	0.0402921	0.00320885	0.109104	0.000711059	0.206235	0.00664182	0.00536975	0.00631551	0.137049	0.0241399	0.0320476	0.0177653	0.00133813	0.0127817	0.0132026	0.000577803	0.000952482	0.0077931	0.121049	3.28845e-06	6.29536e-05	0.00169892	0.0832893	0.000295199	0.322012	0.00406728	0.00966029	0.000462698	0.183152	0.00770953	0.000154838	0	0.000187565	0.142112	0.0674087	0.309903	0.0183361	0.145158	0.0456515	0.00462451	0.035326	0.0252248	0.297224	0.174995	0.00234757	0.00478123	0.000165906	0.0454783	0.159537
DEK	0.0199651	0.0320296	0.596378	0.0495635	0.00252854	0.015095	0.0262644	0.0237715	0.100298	0.0585366	0.0674201	0.124324	0.00837745	0.000630083	0.0209572	0.000699692	0.00527963	0.0182583	0.000352267	0.00517933	0.0142889	0.000108473	0.0224737	0.181509	0.384921	0.398232	0.000413968	0.00378412	0.00108166	0.0265088	0.058902	0.00366215	0.00477215	0.0116476	0.77276	0.0963229	0.00150984	0.00154514	0.00182585	0.299944	0.034705	0.063652	0.0309345	2.32567e-05	0.000586334	0.00438041	0.0241978	0.00227923	0.00741609
DICER1	0.359723	0.997117	0.0199761	0.59303	0.0918908	0.756251	0.093697	0.211153	0.928063	0.0645923	0.0164476	0.740398	0.122518	0.145317	0.454785	0.278292	0.131839	0.0508802	0.00225147	0.277005	0.101248	0.681077	0.476702	0.387931	0.036377	0.10172	0.00981661	0.00225434	0.53408	1	0.202571	0.624453	0.446652	0.75083	0.000448011	0.42839	0.343737	0.0102961	0.186346	0.00789918	0.00394994	0.0409344	0.106774	0.439602	0.249491	0.958036	0.653024	0.0261174	0.308968
DMC1	3.23953e-05	0.000290336	0.000345528	1.68222e-05	0.0957785	0	0	0	0	0	0	0	0	1.34622e-05	0.0227863	0	0	0.000152972	0	0	0	0.000716373	0.674094	0.000342871	0.899006	0.000129933	0.000134127	0	0	0	0	0	0	0.554533	0	0.0357993	0.000129115	0	0.217304	0	0	3.55087e-06	0.478192	0	9.85432e-06	0	0	0	0.0143856
DNMT1	0.00907996	0.0419938	0.213187	0.0634945	0.634196	0.0606373	0.245359	0.0208156	0.00133137	0.0725867	0.00151957	0.0106537	0.0605465	0.249616	0.138873	0.228935	0.632621	0.0108169	0.0539068	0.0614679	0.000227571	0.16622	0.0475776	0.0124087	0.738795	0.00127178	0.0329487	0.0470004	0.00410421	0.0394066	0.0190076	0.0174583	0.00134621	0.132321	0.0629513	0.242341	7.94613e-05	0.00442803	0.181017	0.0106834	0.135072	0.0399643	0.000160346	0.00636352	0.0462865	0.000144172	0.0161402	0.00124597	0.000114361
DNMT3A	0	0	0	0	0.00198115	0	0	0	3.55341e-06	0	0	6.71834e-06	0	0	5.55787e-05	0	2.36292e-05	0.000108622	0	0	3.48994e-06	0	0	0	0.0361961	0	0	0	2.98932e-05	3.39668e-06	0	6.21578e-05	0	4.3951e-05	0.000215178	0.000132762	0	0.000123396	0.00116219	0	0.000293763	1.71271e-05	0.000737853	0.000170815	0	0	0	0	0
DNMT3B	0	0	0	0	0.000193024	0	0	0	0	0	0	0	0	0	0	0	0	0	0	0	0	0	0	0	0	0	0	0	0	0	0	0	0	0	0	0	0	0	0	0	0	0	0.00180535	0	0	0	0	0	0
DPF2	0	0	0	0	0	0	0	0	0	0	0	0	0	0	0	0	0	0	0	0	0	0	0	0	0	0	0	0	0	0	0	0	0	0	0	0	0	0	0	0	0	0	0	0	0	0	0	0	0
DUX4	0	0	0.000794192	0	0	0	0	0	0	0	0	0	0	0	0	0	0	0	0	0	0	0	0.00876457	0	3.4494e-06	0	0	0	0	0	0	0	0	0	0	0	0	0	0	0	0	0	0	0	0	0	0	0	0
DYRK1A	0	0	0	0	0	0	0	0	0	0	0	0	0	0	0	0	0	0	0	0	0	0	0	0	0	0	0	0	0	0	0	0	0	0	0	0	0	0	0	0	0	0	0	0	0	0	0	0	0
E2F1	0	0	0	0	0	0	0	0	0	0	0	0	0	0	0	0	0	0	0	0	0	0	0	0	0	0	0	0	0	0	0	0	0	0	0	0	0	0	0	0	0	0	0	0	0	0	0	0	0
E2F4	0	0	0	0	0	0	0	0	0	0	0	0	0	0	0	0	0	0	0	0	0	0	0	0	0	0	0	0	0	0	0	0	0	0	0	0	0	0	0	0	0	0	0	0	0	0	0	0	0
E2F6	0	0	0	0	0	0	0	0	0	0	0	0	0	0	0	0	0	0	0	0	0	0	0	0	0	0	0	0	0	0	0	0	0	0	0	0	0	0	0	0	0	0	0	0	0	0	0	0	0
E2F7	0	0	0	0	0	0	0	0	0	0	0	0	0	0	0	0	0	0	0	0	0	0	0	0	0	0	0	0	0	0	0	0	0	0	0	0	0	0	0	0	0	0	0	0	0	0	0	0	0
E2F8	0	0	0	0	0	0	0	0	0	0	0	0	0	0	0	0	0	0	0	0	0	0	0	0	0	0	0	0	0	0	0	0	0	0	0	0	0	0	0	0	0	0	0	0	0	0	0	0	0
E4F1	0	0	0	0	0	0	0	0	0	0	0	0	0	0	0	0	0	0	0	0	0	0	0	0	0	0	0	0	0	0	0	0	0	0	0	0	0	0	0	0	0	0	0	0	0	0	0	0	0
EBF1	0	0	0	0	0	0	0	0	0	0	0	0	0	0	0	0	0	0	0	0	0	0	0	0	0	0	0	0	0	0	0	0	0	0	0	0	0	0	0	0	0	0	0	0	0	0	0	0	0
EBF3	0	0	0	0	0	0	0	0	0	0	0	0	0	0	0	0	0	0	0	0	0	0	0	0	0	0	0	0	0	0	0	0	0	0	0	0	0	0	0	0	0	0	0	0	0	0	0	0	0
[truncated: 659 more rows]
[truncated: 35 more columns]

## Sheet: Table S5
Table S5: GSEA NES; validationcohort; genes ranked by absolute fold change; promotor defined as +/- 1kb from transcription start site
DNA-binding_factor	GLSS-HF-B972	GLSS-MD-0023	GLSS-HF-6658	GLSS-HF-2548	GLSS-HF-3050	GLSS-SM-R093	GLSS-SM-R063	GLSS-MD-0022	GLSS-SM-R080	GLSS-SM-R066	GLSS-SM-R088	GLSS-MD-0035	TCGA-06-0125	GLSS-HF-57AE	GLSS-HF-EE74	GLSS-HF-6504	GLSS-SM-R068	GLSS-HK-0003	GLSS-HF-DF35	GLSS-SM-R083	GLSS-MD-0026	GLSS-SM-R065	GLSS-HF-9A7A
[truncated: 790 more rows]

## Sheet: Table S6
Table S6: GSEA FDR; validation cohort; genes ranked by absolute fold change; promotor defined as +/- 1kb from transcription start site
[truncated: 791 more rows]

[truncated: 21 more sheets: Table S7, Table S8, Table S9, Table S10, Table S11, Table S12, Table S13, Table S14, Table S15, Table S16, Table S17, Table S18, Table S19, Table S20, Table S21, Table S22, Table S23, Table S24, Table S25, Table S26 …]
